# Supplementary material for: Crystal structures and conformational features of new forms of tinidazole
Source: Acta Crystallogr E Crystallogr Commun. 2025 Nov 21;81(Pt 12):1170–7. doi: 10.1107/S2056989025010126 (PMC12810273; doi:10.1107/S2056989025010126)
Supplement: Supplementary file 1 [file e-81-01170-sup1.cif]

##############################################################################
#                                                                            #
# This CIF contains the data in a paper accepted for publication in          #
# Acta Crystallographica Section E. It conforms to the requirements of       #
# Notes for Authors for Acta Crystallographica Section E, and has been       #
# peer reviewed under the auspices of the IUCr Commission on Journals.       #
#                                                                            #
# Full details of the Crystallographic Information File format               #
# are given in the paper "The Crystallographic Information File (CIF):       #
# a New Standard Archive File for Crystallography" by S. R. Hall, F. H.      #
# Allen and I. D. Brown [Acta Cryst. (1991), A47, 655-685].                  #
#                                                                            #
# The current version of the core CIF dictionary is obtainable from          #
# ftp://ftp.iucr.org/pub/cif_core.dic.                                       #
#                                                                            #
# Software is freely available for graphical display of the structure(s)     #
# in this CIF. For information consult the CIF software page                 #
# http://www.iucr.org/resources/cif/software.                                #
#                                                                            #
# This file may be used for bona fide research purposes within the           #
# scientific community so long as proper attribution is given to the journal # 
# article from which it was obtained.                                        #
#                                                                            #
##############################################################################
data_TNZ-monoclinic
_audit_creation_method     'SHELXL-2019/2'
_chemical_name_systematic
;
1-[2-(Ethanesulfonyl)ethyl]-2-methyl-5-nitro-1<i>H</i>-imidazole
;
_chemical_name_common     ?
_chemical_formula_moiety     'C8 H13 N3 O4 S'
_chemical_formula_sum     'C8 H13 N3 O4 S'
_chemical_formula_iupac     'C8 H13 N3 O4 S'
_chemical_formula_weight     247.27
_chemical_melting_point     ?
_space_group_crystal_system     monoclinic
_space_group_name_H-M_alt     'P 21/n'
_space_group_name_Hall     '-P 2yn'
loop_
    _space_group_symop_operation_xyz
    'x, y, z'
    '-x+1/2, y+1/2, -z+1/2'
    '-x, -y, -z'
    'x-1/2, -y-1/2, z-1/2'
_cell_length_a     11.9943(2)
_cell_length_b     5.52330(10)
_cell_length_c     16.8454(2)
_cell_angle_alpha     90
_cell_angle_beta     97.4990(10)
_cell_angle_gamma     90
_cell_volume     1106.43(3)
_cell_formula_units_Z     4
_cell_measurement_reflns_used     8802
_cell_measurement_theta_min     3.7280
_cell_measurement_theta_max     76.6510
_cell_measurement_temperature     294(2)
_exptl_crystal_description     prism
_exptl_crystal_colour     colourless
_exptl_crystal_size_max     0.270
_exptl_crystal_size_mid     0.060
_exptl_crystal_size_min     0.040
_exptl_crystal_density_diffrn     1.484
_exptl_crystal_density_meas     ?
_exptl_crystal_density_method     ?
_exptl_crystal_F_000     520
_exptl_absorpt_coefficient_mu     2.687
_exptl_absorpt_correction_type     gaussian
_exptl_absorpt_process_details
;
(CrysAlisPro  1.171.42.88a; Rigaku OD, 2023)
;
_exptl_absorpt_correction_T_min     0.208
_exptl_absorpt_correction_T_max     1.000
_diffrn_ambient_temperature     294(2)
_diffrn_source     'micro-focus sealed X-ray tube'
_diffrn_radiation_type     CuK\a
_diffrn_radiation_wavelength     1.54184
_diffrn_radiation_monochromator     mirror
_diffrn_measurement_device_type     'Rigaku XtaLAB Synergy, Dualflex, HyPix'
_diffrn_measurement_device     'four-circle diffractometer'
_diffrn_measurement_method     '\w scans'
_diffrn_detector     'Hybrid Pixel Array Detector'
_diffrn_detector_area_resol_mean     10.0000
_diffrn_reflns_number     10724
_diffrn_reflns_av_R_equivalents     0.0222
_diffrn_reflns_av_unetI/netI     0.0142
_diffrn_reflns_theta_min     4.273
_diffrn_reflns_theta_max     72.094
_diffrn_reflns_theta_full     67.684
_diffrn_measured_fraction_theta_max     0.974
_diffrn_measured_fraction_theta_full     0.999
_diffrn_reflns_limit_h_min     -14
_diffrn_reflns_limit_h_max     14
_diffrn_reflns_limit_k_min     -6
_diffrn_reflns_limit_k_max     5
_diffrn_reflns_limit_l_min     -20
_diffrn_reflns_limit_l_max     20
_diffrn_radiation_probe     x-ray
_refine_special_details     ?
_reflns_number_total     2118
_reflns_number_gt     2011
_reflns_threshold_expression     'I > 2\s(I)'
_refine_ls_structure_factor_coef     Fsqd
_refine_ls_matrix_type     full
_refine_ls_R_factor_all     0.0287
_refine_ls_R_factor_gt     0.0276
_refine_ls_wR_factor_gt     0.0800
_refine_ls_wR_factor_ref     0.0809
_refine_ls_goodness_of_fit_ref     1.084
_refine_ls_restrained_S_all     1.084
_refine_ls_number_reflns     2118
_refine_ls_number_parameters     148
_refine_ls_number_restraints     0
_refine_ls_hydrogen_treatment     constr
_refine_ls_weighting_scheme     calc
_refine_ls_weighting_details
              'w=1/[\s^2^(Fo^2^)+(0.0448P)^2^+0.2580P] where P=(Fo^2^+2Fc^2^)/3'
_atom_sites_solution_hydrogens     geom
_atom_sites_solution_primary     direct
_atom_sites_solution_secondary     ?
_refine_ls_shift/su_max     0.000
_refine_ls_shift/su_mean     0.000
_refine_diff_density_max     0.217
_refine_diff_density_min     -0.222
_refine_ls_extinction_method
;
SHELXL-2019/2 (Sheldrick 2015b)
;
_refine_ls_extinction_coef     0.0032(4)
_refine_ls_extinction_expression
                                  'Fc^*^=kFc[1+0.001xFc^2^\l^3^/sin(2\q)]^-1/4^'
loop_
    _atom_type_symbol
    _atom_type_description
    _atom_type_scat_dispersion_real
    _atom_type_scat_dispersion_imag
    _atom_type_scat_source
    'C' 'C' 0.0181 0.0091
                         'International Tables Vol C Tables 4.2.6.8 and 6.1.1.4'
    'H' 'H' 0.0000 0.0000
                         'International Tables Vol C Tables 4.2.6.8 and 6.1.1.4'
    'N' 'N' 0.0311 0.0180
                         'International Tables Vol C Tables 4.2.6.8 and 6.1.1.4'
    'O' 'O' 0.0492 0.0322
                         'International Tables Vol C Tables 4.2.6.8 and 6.1.1.4'
    'S' 'S' 0.3331 0.5567
                         'International Tables Vol C Tables 4.2.6.8 and 6.1.1.4'
_computing_data_collection
;
CrysAlisPro 1.171.42.88a (Rigaku OD, 2023)
;
_computing_cell_refinement
;
CrysAlisPro 1.171.42.88a (Rigaku OD, 2023)
;
_computing_data_reduction
;
CrysAlisPro 1.171.42.88a (Rigaku OD, 2023)
;
_computing_structure_solution
;
SHELXT (Sheldrick, 2015a)
;
_computing_structure_refinement
;
SHELXL-2019/2 (Sheldrick, 2015b)
;
_computing_molecular_graphics
;
Mercury (Macrae <i>et al.</i>,  2020) & PLATON (Spek, 2020)
;
_computing_publication_material
;
publCIF (Westrip, 2010)
;
loop_
    _atom_site_type_symbol
    _atom_site_label
    _atom_site_fract_x
    _atom_site_fract_y
    _atom_site_fract_z
    _atom_site_U_iso_or_equiv
    _atom_site_adp_type
    _atom_site_calc_flag
    _atom_site_occupancy
    _atom_site_disorder_assembly
    _atom_site_disorder_group
    S S1 0.03059(3) 0.16011(6) 0.39070(2) 0.03666(14) Uani d 1 . .
    O O1 0.42652(13) 0.8226(2) 0.43028(8) 0.0750(4) Uani d 1 . .
    O O2 0.32312(11) 0.5198(3) 0.38502(7) 0.0742(4) Uani d 1 . .
    O O3 0.04594(10) -0.09214(19) 0.41130(6) 0.0530(3) Uani d 1 . .
    O O4 -0.08151(8) 0.2575(2) 0.38353(6) 0.0528(3) Uani d 1 . .
    N N1 0.38083(10) 0.5737(2) 0.65305(7) 0.0446(3) Uani d 1 . .
    N N2 0.29935(9) 0.3847(2) 0.54357(6) 0.0339(2) Uani d 1 . .
    N N3 0.36965(11) 0.6432(3) 0.44040(8) 0.0490(3) Uani d 1 . .
    C C1 0.40961(12) 0.6894(3) 0.58822(9) 0.0456(3) Uani d 1 . .
    H H1 0.456123 0.824475 0.589665 0.055 Uiso calc 1 . .
    C C2 0.36016(11) 0.5784(3) 0.52011(8) 0.0391(3) Uani d 1 . .
    C C3 0.31386(11) 0.3923(3) 0.62476(8) 0.0365(3) Uani d 1 . .
    C C4 0.25958(14) 0.2226(3) 0.67572(9) 0.0480(4) Uani d 1 . .
    H H4A 0.179988 0.251558 0.669057 0.072 Uiso calc 1 . .
    H H4B 0.289754 0.246947 0.730774 0.072 Uiso calc 1 . .
    H H4C 0.273755 0.059203 0.660413 0.072 Uiso calc 1 . .
    C C5 0.22722(11) 0.2145(2) 0.49345(8) 0.0358(3) Uani d 1 . .
    H H5A 0.215666 0.069870 0.523997 0.043 Uiso calc 1 . .
    H H5B 0.263587 0.167511 0.447640 0.043 Uiso calc 1 . .
    C C6 0.11443(10) 0.3321(2) 0.46491(7) 0.0321(3) Uani d 1 . .
    H H6A 0.127442 0.491009 0.443368 0.039 Uiso calc 1 . .
    H H6B 0.073507 0.354111 0.510396 0.039 Uiso calc 1 . .
    C C7 0.08610(14) 0.2091(3) 0.29962(8) 0.0477(4) Uani d 1 . .
    H H7A 0.165436 0.168332 0.307386 0.057 Uiso calc 1 . .
    H H7B 0.048995 0.100205 0.259364 0.057 Uiso calc 1 . .
    C C8 0.07285(17) 0.4664(3) 0.26841(9) 0.0610(5) Uani d 1 . .
    H H8A 0.116133 0.573974 0.305129 0.092 Uiso calc 1 . .
    H H8B -0.005002 0.511921 0.263308 0.092 Uiso calc 1 . .
    H H8C 0.099019 0.476101 0.217024 0.092 Uiso calc 1 . .
loop_
    _atom_site_aniso_label
    _atom_site_aniso_U_11
    _atom_site_aniso_U_22
    _atom_site_aniso_U_33
    _atom_site_aniso_U_12
    _atom_site_aniso_U_13
    _atom_site_aniso_U_23
    S1 0.0409(2) 0.0338(2) 0.0333(2) -0.00394(12) -0.00236(13) -0.00431(11)
    O1 0.0962(10) 0.0667(9) 0.0654(8) -0.0238(7) 0.0232(7) 0.0158(6)
    O2 0.0706(8) 0.1125(12) 0.0389(6) -0.0288(8) 0.0045(5) 0.0036(7)
    O3 0.0749(8) 0.0319(5) 0.0503(6) -0.0078(5) 0.0012(5) -0.0031(5)
    O4 0.0366(5) 0.0654(7) 0.0532(6) -0.0017(5) -0.0059(4) -0.0076(5)
    N1 0.0453(7) 0.0467(7) 0.0402(6) -0.0066(5) -0.0003(5) -0.0040(5)
    N2 0.0311(5) 0.0358(6) 0.0334(5) -0.0001(4) -0.0006(4) -0.0002(4)
    N3 0.0445(7) 0.0586(8) 0.0441(7) -0.0006(6) 0.0075(5) 0.0086(6)
    C1 0.0435(8) 0.0428(8) 0.0496(8) -0.0086(6) 0.0031(6) -0.0016(6)
    C2 0.0375(7) 0.0402(7) 0.0394(7) -0.0011(6) 0.0045(5) 0.0040(6)
    C3 0.0349(6) 0.0390(7) 0.0344(6) 0.0013(5) -0.0003(5) -0.0011(5)
    C4 0.0563(9) 0.0489(8) 0.0386(7) -0.0067(7) 0.0048(6) 0.0021(7)
    C5 0.0376(7) 0.0323(6) 0.0360(6) 0.0025(5) -0.0008(5) -0.0053(5)
    C6 0.0345(6) 0.0300(6) 0.0308(6) 0.0010(5) 0.0002(5) -0.0040(5)
    C7 0.0612(9) 0.0495(8) 0.0314(7) 0.0021(7) 0.0019(6) -0.0068(6)
    C8 0.0859(13) 0.0590(11) 0.0367(8) -0.0007(9) 0.0025(7) 0.0073(7)
_geom_special_details
;
 All esds (except the esd in the dihedral angle between two l.s. planes)
 are estimated using the full covariance matrix.  The cell esds are taken
 into account individually in the estimation of esds in distances, angles
 and torsion angles; correlations between esds in cell parameters are only
 used when they are defined by crystal symmetry.  An approximate (isotropic)
 treatment of cell esds is used for estimating esds involving l.s. planes.
;
loop_
    _geom_bond_atom_site_label_1
    _geom_bond_atom_site_label_2
    _geom_bond_site_symmetry_2
    _geom_bond_distance
    _geom_bond_publ_flag
    S1 O4 . 1.4385(11) ?
    S1 O3 . 1.4418(11) ?
    S1 C7 . 1.7711(15) ?
    S1 C6 . 1.7746(12) ?
    O1 N3 . 1.2273(18) ?
    O2 N3 . 1.2288(19) ?
    N1 C3 . 1.3330(18) ?
    N1 C1 . 1.348(2) ?
    N2 C3 . 1.3566(17) ?
    N2 C2 . 1.3813(18) ?
    N2 C5 . 1.4678(16) ?
    N3 C2 . 1.4086(18) ?
    C1 C2 . 1.366(2) ?
    C1 H1 . 0.9300 ?
    C3 C4 . 1.478(2) ?
    C4 H4A . 0.9600 ?
    C4 H4B . 0.9600 ?
    C4 H4C . 0.9600 ?
    C5 C6 . 1.5210(17) ?
    C5 H5A . 0.9700 ?
    C5 H5B . 0.9700 ?
    C6 H6A . 0.9700 ?
    C6 H6B . 0.9700 ?
    C7 C8 . 1.516(2) ?
    C7 H7A . 0.9700 ?
    C7 H7B . 0.9700 ?
    C8 H8A . 0.9600 ?
    C8 H8B . 0.9600 ?
    C8 H8C . 0.9600 ?
loop_
    _geom_angle_atom_site_label_1
    _geom_angle_atom_site_label_2
    _geom_angle_atom_site_label_3
    _geom_angle_site_symmetry_1
    _geom_angle_site_symmetry_3
    _geom_angle
    _geom_angle_publ_flag
    O4 S1 O3 . . 118.05(7) ?
    O4 S1 C7 . . 108.85(7) ?
    O3 S1 C7 . . 107.79(7) ?
    O4 S1 C6 . . 107.24(6) ?
    O3 S1 C6 . . 107.76(6) ?
    C7 S1 C6 . . 106.62(7) ?
    C3 N1 C1 . . 105.83(12) ?
    C3 N2 C2 . . 105.16(11) ?
    C3 N2 C5 . . 126.02(11) ?
    C2 N2 C5 . . 128.69(11) ?
    O1 N3 O2 . . 123.21(14) ?
    O1 N3 C2 . . 116.94(14) ?
    O2 N3 C2 . . 119.84(13) ?
    N1 C1 C2 . . 109.79(13) ?
    N1 C1 H1 . . 125.1 ?
    C2 C1 H1 . . 125.1 ?
    C1 C2 N2 . . 107.15(12) ?
    C1 C2 N3 . . 127.33(14) ?
    N2 C2 N3 . . 125.51(13) ?
    N1 C3 N2 . . 112.06(12) ?
    N1 C3 C4 . . 124.03(12) ?
    N2 C3 C4 . . 123.90(12) ?
    C3 C4 H4A . . 109.5 ?
    C3 C4 H4B . . 109.5 ?
    H4A C4 H4B . . 109.5 ?
    C3 C4 H4C . . 109.5 ?
    H4A C4 H4C . . 109.5 ?
    H4B C4 H4C . . 109.5 ?
    N2 C5 C6 . . 109.96(10) ?
    N2 C5 H5A . . 109.7 ?
    C6 C5 H5A . . 109.7 ?
    N2 C5 H5B . . 109.7 ?
    C6 C5 H5B . . 109.7 ?
    H5A C5 H5B . . 108.2 ?
    C5 C6 S1 . . 113.13(9) ?
    C5 C6 H6A . . 109.0 ?
    S1 C6 H6A . . 109.0 ?
    C5 C6 H6B . . 109.0 ?
    S1 C6 H6B . . 109.0 ?
    H6A C6 H6B . . 107.8 ?
    C8 C7 S1 . . 114.16(11) ?
    C8 C7 H7A . . 108.7 ?
    S1 C7 H7A . . 108.7 ?
    C8 C7 H7B . . 108.7 ?
    S1 C7 H7B . . 108.7 ?
    H7A C7 H7B . . 107.6 ?
    C7 C8 H8A . . 109.5 ?
    C7 C8 H8B . . 109.5 ?
    H8A C8 H8B . . 109.5 ?
    C7 C8 H8C . . 109.5 ?
    H8A C8 H8C . . 109.5 ?
    H8B C8 H8C . . 109.5 ?
loop_
    _geom_torsion_atom_site_label_1
    _geom_torsion_atom_site_label_2
    _geom_torsion_atom_site_label_3
    _geom_torsion_atom_site_label_4
    _geom_torsion_site_symmetry_1
    _geom_torsion_site_symmetry_2
    _geom_torsion_site_symmetry_3
    _geom_torsion_site_symmetry_4
    _geom_torsion
    _geom_torsion_publ_flag
    C3 N1 C1 C2 . . . . -0.03(17) ?
    N1 C1 C2 N2 . . . . -0.68(17) ?
    N1 C1 C2 N3 . . . . -179.68(13) ?
    C3 N2 C2 C1 . . . . 1.08(15) ?
    C5 N2 C2 C1 . . . . 177.08(12) ?
    C3 N2 C2 N3 . . . . -179.89(13) ?
    C5 N2 C2 N3 . . . . -3.9(2) ?
    O1 N3 C2 C1 . . . . -1.8(2) ?
    O2 N3 C2 C1 . . . . 177.36(16) ?
    O1 N3 C2 N2 . . . . 179.39(14) ?
    O2 N3 C2 N2 . . . . -1.5(2) ?
    C1 N1 C3 N2 . . . . 0.76(16) ?
    C1 N1 C3 C4 . . . . -177.90(14) ?
    C2 N2 C3 N1 . . . . -1.16(15) ?
    C5 N2 C3 N1 . . . . -177.30(11) ?
    C2 N2 C3 C4 . . . . 177.50(13) ?
    C5 N2 C3 C4 . . . . 1.4(2) ?
    C3 N2 C5 C6 . . . . 97.29(15) ?
    C2 N2 C5 C6 . . . . -77.93(16) ?
    N2 C5 C6 S1 . . . . 170.06(8) ?
    O4 S1 C6 C5 . . . . 166.17(10) ?
    O3 S1 C6 C5 . . . . 38.12(12) ?
    C7 S1 C6 C5 . . . . -77.36(11) ?
    O4 S1 C7 C8 . . . . 49.01(14) ?
    O3 S1 C7 C8 . . . . 178.16(12) ?
    C6 S1 C7 C8 . . . . -66.38(13) ?
loop_
    _geom_hbond_atom_site_label_D
    _geom_hbond_atom_site_label_H
    _geom_hbond_atom_site_label_A
    _geom_hbond_site_symmetry_A
    _geom_hbond_distance_DH
    _geom_hbond_distance_HA
    _geom_hbond_distance_DA
    _geom_hbond_angle_DHA
    _geom_hbond_publ_flag
    C1 H1 O1 3_676 0.93 2.45 3.374(2) 171 yes
    C6 H6A O3 1_565 0.97 2.53 3.3777(17) 146 yes
    C6 H6B O3 3_556 0.97 2.53 3.2942(17) 136 yes
_shelx_space_group_comment
;
The symmetry employed for this shelxl refinement is uniquely defined
by the following loop, which should always be used as a source of
symmetry information in preference to the above space-group names.
They are only intended as comments.
;
_shelx_estimated_absorpt_T_min     0.531
_shelx_estimated_absorpt_T_max     0.900
_shelx_hkl_file
;
   0   0  -1 2.88245 5.13565  16
   0   0  -1 16.5395 7.05406  15
   0   0   1 17.2620 10.3112  13
   0   0  -2 337079. 5808.05  16
   0   0  -2 310637. 5809.00  15
   0   0  -2 279099. 5801.66  26
   0   0  -3-9.85774 21.7359  15
   0   0   3-9.30678 24.2053  13
   0   0  -3 5.18933 18.9373  26
   0   0  -4 257013. 4854.72  15
   0   0  -4 247228. 4817.77  26
   0   0  -5 5.81620 32.0889  15
   0   0  -5-3.80633 21.0001  26
   0   0  -6 124262. 2614.58  15
   0   0   6 123724. 2627.24  25
   0   0  -6 124645. 2549.51  26
   0   0  -7-9.05568 45.8933  15
   0   0  -7-10.7998 24.1355  26
   0   0   7-19.1332 40.6708  25
   0   0  -8 28722.7 803.095  15
   0   0   8 28629.1 735.533  14
   0   0   8 30712.1 824.944  25
   0   0  -8 29887.0 724.720  26
   0   0   9-13.5094 51.0297  25
   0   0   9 7.21747 15.2404  10
   0   0  -9-12.7665 76.7548  15
   0   0   9-8.53272 27.6009  14
   0   0  10 42585.6 1053.96  14
   0   0  10 41490.7 873.660  10
   0   0 -10 42658.9 1147.88  15
   0   0  10 44324.3 1176.81  25
   0   0  11-4.50627 25.6271  23
   0   0  11-2.37695 15.7233  10
   0   0  11-11.8851 32.7862  14
   0   0 -11 33.9077 64.0404  15
   0   0  12 12327.1 478.248  14
   0   0  12 11939.4 518.035   9
   0   0  12 12508.2 353.548  23
   0   0  12 12702.2 306.665  10
   0   0 -12 12636.7 555.130  15
   0   0  13-11.2948 34.8353  23
   0   0  13-2.86363 19.1474  10
   0   0  13 19.3282 53.3184   9
   0   0  13 15.4318 52.1372  14
   0   0 -13-21.1185 82.3877  15
   0   0  14 29434.5 725.305  23
   0   0  14 31211.4 1001.77   9
   0   0 -14 29827.4 1009.31  15
   0   0  14 30534.6 922.905  14
   0   0 -15-23.6984 76.6577  15
   0   0  15 44.2459 74.7436   9
   0   0  15 18.8815 37.3387  23
   0   0 -16 190.049 86.7215  15
   0   0  16 80.8496 38.9044  23
   0   0  16 199.176 83.6256   9
   0   0  17 5.77758 31.3740  23
   0   0  18 10826.5 319.755  23
   0   0 -18 11216.1 310.694   7
   0   0  19-12.1030 25.8019  23
   0   0 -19-3.50562 22.6799   7
   0   0  20 181.795 29.7319  23
   0  -1   0 77.0338 22.4416  16
   0   1   0 3.00638 20.3201  12
   0   1   0 28.5750 19.1340  11
   0   1   0 9.03072 15.5773  18
   0  -1   0 25.6020 17.8802   6
   0   1   1 86495.8 1761.26  12
   0  -1  -1 85181.9 1773.54  16
   0  -1  -1 86772.7 1715.10  15
   0  -1   1 83048.2 1734.47  16
   0   1  -1 84743.0 1714.50  15
   0   1   1 86207.1 1752.92  11
   0  -1   1 86834.8 1717.32  25
   0  -1   1 85357.5 1752.32  20
   0   1   1 89816.0 1766.87  18
   0   1  -1 87599.5 1735.38  17
   0  -1   2 56319.6 1160.79  16
   0  -1  -2 55319.9 1180.47  15
   0   1  -2 58805.4 1182.85  15
   0   1   2 57698.8 1202.22  12
   0   1   2 57564.9 1195.20  11
   0   1   2 57583.7 1182.07  25
   0  -1   2 59210.6 1186.56  25
   0  -1   2 57480.0 1193.32  20
   0  -1  -3 1531.54 100.225  16
   0   1  -3 1844.94 90.6080  15
   0  -1  -3 1730.97 88.2135  15
   0  -1   3 1849.71 92.5267  25
   0   1   3 1774.90 91.0816  25
   0  -1   3 1761.15 95.8472   9
   0   1   3 1764.56 88.5034  12
   0  -1  -4 4616.37 198.810  16
   0   1  -4 4761.61 178.596  15
   0  -1  -4 4677.99 179.638  15
   0   1   4 5296.37 178.506  12
   0   1   4 4717.94 181.912  25
   0  -1   4 4835.58 185.033  25
   0  -1   4 5264.80 195.551   9
   0   1  -5 27131.9 671.778  15
   0  -1  -5 26555.5 672.816  15
   0  -1  -5 27457.6 700.444  16
   0   1   5 27832.0 652.086  12
   0   1   5 26639.6 676.977  25
   0  -1   5 27221.4 680.172  25
   0  -1   5 28109.5 686.879   9
   0   1  -6 72378.1 1602.39  15
   0  -1  -6 74243.5 1609.28  15
   0   1   6 72894.7 1612.68  25
   0  -1   6 70237.6 1610.35  25
   0  -1   6 72602.5 1617.86   9
   0  -1   6 73003.3 1613.51  14
   0  -1  -7 24965.1 699.658  15
   0   1  -7 25463.9 697.206  15
   0   1   7 24612.4 701.195  25
   0  -1   7 25569.1 703.390  25
   0  -1   7 25691.4 710.323   9
   0  -1   7 26267.0 707.947  14
   0  -1  -8 20930.0 654.052  15
   0   1  -8 21486.6 652.940  15
   0  -1   8 22114.5 654.876  14
   0  -1   8 22344.2 667.605  25
   0   1   8 21725.9 667.918  25
   0  -1   8 21565.5 662.811   9
   0   1  -9 4476.95 261.245  15
   0  -1  -9 4421.20 263.386  15
   0  -1   9 4078.28 240.297  14
   0  -1   9 4436.80 131.803  10
   0  -1   9 4582.79 260.527   9
   0   1   9 4152.88 258.014  25
   0  -1   9 4429.54 264.008  25
   0   1  -9 4789.78 212.930  26
   0   1 -10 83849.7 1811.74  26
   0   1  10 81387.8 1719.74  23
   0  -1  10 84261.0 1958.82   9
   0  -1 -10 82618.5 1961.69  15
   0   1 -10 82905.2 1959.26  15
   0  -1  10 82203.4 1687.04  21
   0   1 -11 57038.8 1329.27  26
   0  -1 -11 59796.5 1519.13  15
   0   1 -11 56187.6 1489.98  15
   0   1  11 57855.9 1246.08  23
   0  -1  11 57286.5 1233.17  23
   0  -1  11 56488.1 1488.26   9
   0  -1  11 57801.2 1207.85  21
   0   1 -12 53929.5 1299.39  26
   0  -1 -12 55706.3 1494.43  15
   0   1 -12 55550.5 1489.77  15
   0   1  12 53366.7 1347.88  14
   0  -1  12 55261.1 1167.58  21
   0   1  12 55620.4 1149.04  10
   0  -1  12 53749.3 1474.54   9
   0   1  12 54943.3 1210.48  23
   0  -1  12 55051.9 1196.35  23
   0   1 -13-41.8228 84.0915  15
   0  -1 -13-21.2410 74.6953  15
   0   1  13-13.7894 38.0411  14
   0  -1  13-20.3973 59.6820   9
   0   1  13 63.9254 23.7545  10
   0  -1  13 16.0119 33.3338  23
   0   1  13 41.5709 33.7754  23
   0   1  14 467.963 95.9064  14
   0   1 -14 580.551 132.822  15
   0  -1 -14 430.426 119.378  15
   0   1  14 524.481 69.5839  23
   0  -1  14 540.496 66.3686  23
   0   1  14 457.643 45.3214  10
   0  -1  14 565.748 122.297   9
   0  -1  15 40.6744 39.2657  23
   0   1  15 64.6015 44.5544  23
   0   1  15-27.6960 71.4685  18
   0   1  15 21.3507 58.8993   9
   0   1  15 22.1111 21.5698  10
   0  -1  15-22.4497 65.6875   9
   0  -1 -15-46.6676 106.743  15
   0   1 -15 23.0181 100.399  15
   0   1  15 47.3296 40.7125  14
   0   1  16 1260.15 96.7346  23
   0  -1  16 1127.86 90.0700  23
   0   1  16 806.009 162.944  18
   0  -1 -16 806.220 166.476  15
   0   1 -16 909.178 167.270  15
   0  -1  16 1099.78 167.545   9
   0   1  16 1259.37 176.721   9
   0  -1  17 81.8262 35.9921  23
   0   1  17 68.9606 45.2066  23
   0  -1 -17 52.9273 35.0355   7
   0   1 -17 67.0506 31.1550   7
   0   1  18 2475.73 123.180  23
   0  -1  18 2254.11 111.701  23
   0   1 -18 2294.03 101.508   7
   0  -1 -18 2316.38 115.550   7
   0   1  19 1661.16 89.9743  23
   0  -1  19 1679.73 83.0583  23
   0  -1 -19 1609.10 85.5153   7
   0   1  20 2686.26 102.996  23
   0  -1 -20 2604.55 98.6719   7
   0   2   0 85221.1 1796.83  11
   0   2   0 86616.0 1819.84  12
   0   2   0 83249.6 1783.21  17
   0  -2   0 84654.0 1795.29  16
   0  -2  -1 4502.93 190.866  16
   0  -2   1 4195.37 162.670  16
   0   2  -1 4775.61 200.641  12
   0   2   1 4291.67 185.490  12
   0   2  -1 4336.23 184.122  11
   0   2   1 4569.69 179.622  11
   0  -2  -1 4267.66 176.084   6
   0   2   1 4446.02 178.969  18
   0   2  -1 4682.31 163.262  17
   0  -2   1 4585.96 181.461  20
   0   2   2 23650.8 554.765  18
   0  -2   2 22992.9 483.977  16
   0  -2  -2 24388.8 583.367  16
   0   2   2 24029.1 550.312  12
   0  -2   2 23808.7 529.160  20
   0   2   2 24340.5 532.088  11
   0   2  -2 24665.7 560.179  11
   0  -2  -2 23157.4 579.971  24
   0  -2  -2 24167.4 548.680   6
   0   2   3 9823.76 330.070  18
   0  -2  -3 9190.31 244.340  15
   0  -2  -3 8820.80 328.283  16
   0   2  -3 8646.10 239.116  15
   0  -2   3 8569.10 221.890  16
   0   2   3 9403.47 299.284  12
   0  -2   3 9584.58 288.465  20
   0   2   3 8943.36 284.569  11
   0  -2  -3 9208.13 332.452  24
   0  -2  -3 9689.82 313.569   6
   0   2   4 8503.96 290.342  12
   0   2   4 9252.98 341.976  18
   0  -2   4 8361.58 279.070  20
   0  -2  -4 8920.92 334.382  24
   0  -2  -4 8354.51 335.300  16
   0  -2  -4 8780.60 264.843  15
   0   2  -4 8526.30 261.286  15
   0  -2  -5 5193.46 159.633   8
   0   2   5 5446.46 274.342  18
   0  -2  -5 5295.73 213.581  15
   0   2  -5 5742.25 218.670  15
   0   2   5 5911.42 230.113  12
   0  -2  -5 5517.02 157.145   5
   0  -2  -5 5852.22 271.459  24
   0   2  -6 48.1021 38.3158  15
   0  -2  -6 178.727 50.7420  15
   0  -2  -6 16.7409 16.8437   5
   0   2   6 130.919 41.1487  12
   0  -2  -6 53.6111 24.3211   8
   0  -2  -6 24.1083 42.3981  24
   0   2   7 25285.4 674.015  12
   0   2  -7 25775.6 694.121  15
   0  -2  -7 25711.9 698.356  15
   0  -2  -7 24202.0 555.062   8
   0  -2  -7 24454.2 541.951   5
   0  -2  -8 5519.11 277.915  15
   0   2  -8 5559.04 277.678  15
   0  -2  -8 5384.40 172.967   8
   0  -2  -8 5801.30 161.869   5
   0  -2  -9 401.990 86.1022  15
   0   2  -9 423.323 88.8448  15
   0  -2   9 439.632 42.0562  21
   0  -2  -9 450.838 45.5220   8
   0  -2  -9 414.822 36.6004   5
   0   2   9 414.155 50.3177  23
   0  -2   9 416.369 42.3322  22
   0  -2 -10 20111.4 450.210   5
   0  -2 -10 19943.5 677.772  15
   0   2 -10 18692.6 664.277  15
   0  -2  10 19894.3 468.978  21
   0  -2 -10 20393.5 472.645   8
   0  -2  10 19620.9 472.194  23
   0   2  10 20021.6 498.683  23
   0   2 -11 38473.1 1108.95  15
   0  -2 -11 38147.0 1116.18  15
   0  -2  11 38143.4 848.128  21
   0   2 -11 41324.2 1014.62  26
   0  -2 -11 39359.2 845.312   8
   0  -2  11 38344.5 856.160  23
   0   2  11 38773.8 886.962  23
   0   2 -12-18.7871 96.9632  15
   0  -2 -12 37.9418 86.7909  15
   0   2  12 105.476 77.1610  18
   0  -2  12 49.1522 30.2132  23
   0   2  12 80.5485 41.2497  23
   0  -2  12 74.5405 28.6544  21
   0  -2 -12 46.7429 23.9541   8
   0   2  13 4649.29 379.213  18
   0   2 -13 4434.79 320.093  15
   0  -2 -13 4557.39 326.471  15
   0  -2  13 4528.62 172.940  23
   0   2  13 4633.80 193.458  23
   0  -2  13 4691.79 169.044  21
   0   2  14 1708.87 232.974  18
   0  -2 -14 1774.34 211.545  15
   0   2 -14 1861.92 212.522  15
   0   2  14 1296.65 143.654  14
   0   2  14 1723.54 86.6247  10
   0  -2  14 1602.47 98.2315  23
   0  -2 -14 1743.61 209.322  24
   0   2  14 1770.76 116.023  23
   0  -2  14 1550.53 91.5587  21
   0  -2 -15 33937.3 1099.56  15
   0   2 -15 32335.5 1079.74  15
   0   2  15 36109.9 1055.43  13
   0   2  15 34662.3 985.081  14
   0   2  15 36316.4 774.334  10
   0   2  15 33712.3 1194.22  18
   0   2  15 35471.3 836.533  23
   0  -2  15 36097.7 805.588  23
   0  -2 -15 33299.7 1090.76  24
   0   2  16 2274.40 94.8295  10
   0   2  16 2425.81 129.180  23
   0  -2 -16 2144.25 121.318   7
   0   2  17 3574.54 151.795  23
   0  -2 -17 3420.45 147.565   7
   0   2  18 463.192 50.6163  23
   0  -2 -18 591.904 54.6800   7
   0   2  19 2056.41 88.8180  23
   0  -2 -19 2006.53 88.2172   7
   0  -3   0-8.20448 28.8512  16
   0   3   0 7.19129 25.2883  17
   0   3   0-30.9249 48.2161  12
   0   3   0 35.5865 34.7077  11
   0  -3   0 13.7530 22.2841   8
   0  -3   1 21937.6 580.882  16
   0  -3  -1 23542.8 644.323  16
   0   3  -1 22971.7 666.867  12
   0   3   1 20926.9 632.561  12
   0   3   1 22144.2 615.427  17
   0   3  -1 22314.4 567.321  17
   0  -3   1 22217.6 495.881   8
   0  -3  -1 22251.4 507.070   8
   0   3  -1 22287.8 634.905  11
   0   3   1 22500.2 615.254  11
   0  -3   1 22176.4 618.189  20
   0  -3  -2 33469.2 898.402  16
   0   3  -2 35662.4 926.376  12
   0   3   2 33290.3 869.809  12
   0   3   2 33641.2 886.921  17
   0  -3  -2 34003.7 740.581   8
   0  -3   2 33218.5 716.227   8
   0   3   2 34276.3 847.238  11
   0   3  -2 34395.3 890.582  11
   0  -3   2 34108.0 846.176  20
   0  -3   3 50590.2 1159.18  20
   0  -3  -3 48361.9 1233.74  16
   0   3   3 49751.3 1187.61  12
   0   3  -3 52677.6 1265.56  12
   0  -3  -3 49016.2 1192.95   6
   0   3  -3 51123.2 1225.97  11
   0   3   3 48364.2 1151.50  11
   0  -3  -3 47892.1 1047.42   8
   0   3   3 48200.4 1196.78  18
   0  -3  -4 42707.5 1059.72   6
   0  -3  -4 40805.6 889.291   5
   0   3   4 39659.8 1015.83  12
   0  -3   4 39930.9 990.829  20
   0   3   4 41730.6 1073.99  18
   0   3  -4 40894.2 1076.52  11
   0  -3  -5 17081.8 577.713   6
   0  -3  -5 17016.7 417.746   5
   0   3   5 16581.6 526.575  12
   0   3   5 17547.2 603.664  18
   0   3  -5 18105.6 599.198  11
   0  -3  -5 16435.8 603.803  24
   0  -3  -5 16779.1 420.556   8
   0  -3  -6 1285.44 81.5486   8
   0   3   6 1455.50 167.626  18
   0  -3  -6 1439.63 81.2886   5
   0  -3  -6 1417.89 151.767   6
   0  -3  -6 1340.29 71.0068   7
   0   3   6 1338.49 128.278  12
   0   3  -6 1278.93 148.768  11
   0  -3   6 1230.95 71.7224   1
   0  -3  -6 1285.81 155.215  24
   0  -3   7 61.5119 22.3738  22
   0   3   7 114.555 67.1566  18
   0  -3  -7 98.7653 28.0303   7
   0  -3  -7 64.8950 31.8935   8
   0  -3  -7 83.2888 60.8078   6
   0  -3  -7 106.085 29.2438   5
   0  -3  -7 18.8459 52.0106  24
   0  -3   7 74.3846 28.2167   1
   0   3   7 136.305 49.5672  12
   0   3  -7 34.5901 50.6270  11
   0  -3  -8 13399.6 354.313   8
   0   3   8 11366.6 560.059  18
   0  -3  -8 14182.3 577.541   6
   0  -3  -8 12880.5 333.057   5
   0  -3   8 13029.1 324.773  22
   0   3   8 11948.4 462.613  12
   0   3  -8 13996.7 582.268  11
   0  -3   8 12940.1 333.485   1
   0  -3  -8 13390.5 588.456  24
   0   3   9 47760.2 1418.85  18
   0  -3  -9 47649.1 1365.24   6
   0  -3  -9 46688.0 1012.75   5
   0  -3  -9 48066.0 1041.40   8
   0   3  -9 50088.8 1401.49  11
   0  -3  -9 48533.6 1416.10  24
   0  -3   9 46750.7 1009.76  22
   0   3  10 1702.76 103.754  23
   0  -3 -10 1767.76 229.208  24
   0   3  10 1650.15 225.179  18
   0  -3 -10 1856.50 217.567   6
   0  -3 -10 1881.20 104.079   7
   0  -3 -10 1614.67 85.1805   5
   0  -3  10 1689.64 93.9820  21
   0  -3 -10 1713.06 98.7900   8
   0   3 -10 1307.26 193.820  11
   0   3  11 11650.0 342.135  23
   0   3  11 10788.2 592.790  18
   0  -3 -11 12113.4 339.208   7
   0  -3 -11 12016.6 586.728   6
   0  -3 -11 11684.4 303.331   5
   0   3 -11 12469.6 604.832  11
   0  -3 -11 12062.3 330.444   8
   0  -3  11 11964.3 323.452  21
   0  -3 -11 11676.2 605.374  24
   0   3  12 1256.91 93.3487  23
   0  -3 -12 1314.26 192.203  24
   0  -3  12 1253.47 81.5400  21
   0   3  12 1117.77 186.670  18
   0   3 -12 1338.83 194.623  11
   0  -3 -12 1540.40 201.852   6
   0  -3 -12 1323.39 92.1164   7
   0  -3 -12 1480.51 86.6740   8
   0  -3 -13 1184.70 174.550  24
   0   3  13 1422.50 96.5147  23
   0  -3  13 1231.35 81.1515  21
   0   3  13 1030.05 186.036  18
   0  -3 -13 978.599 167.531   6
   0  -3 -13 1467.75 96.6891   7
   0  -3 -13 1472.45 81.9599   8
   0   3 -13 1508.85 200.873  11
   0  -3  14 8070.47 241.817  21
   0  -3 -14 7999.15 255.822   7
   0   3  14 7868.28 256.094  23
   0  -3 -15 798.646 68.7683   7
   0   3  15 758.506 66.3325  23
   0  -3  15 625.930 55.8939  21
   0   3  15 787.044 54.9898  10
   0  -3 -16 242.763 40.5604   7
   0   3  16 206.230 28.6056  10
   0   3  16 212.847 37.0327  23
   0  -3 -17 6532.23 175.795   4
   0   3  17 6224.29 166.396  10
   0  -3 -17 6810.79 194.829   7
   0   4   0 24689.2 762.435  12
   0  -4   0 24087.7 714.880  20
   0  -4   0 23458.8 562.442   1
   0  -4   0 24405.2 559.847   8
   0   4   0 23507.8 709.978  11
   0   4   1 12250.9 481.767  12
   0   4  -1 12311.7 504.031  12
   0  -4  -1 11968.1 461.882  20
   0  -4   1 12086.7 443.605  20
   0  -4   1 12276.0 326.930   1
   0  -4  -1 12257.9 330.596   1
   0  -4   1 12446.6 316.902   8
   0  -4  -1 12252.9 329.810   8
   0   4   1 11919.2 442.597  11
   0   4  -1 11862.1 460.091  11
   0   4   2 24210.3 717.965  11
   0   4  -2 25349.8 781.051  11
   0  -4   2 25469.2 591.166   1
   0  -4  -2 25224.3 598.009   1
   0   4   2 24617.1 764.164  12
   0   4  -2 25973.3 821.234  12
   0  -4  -2 27145.1 789.690  20
   0  -4  -2 25376.9 602.550   8
   0  -4   2 25429.0 570.847   8
   0  -4   2 26779.2 739.904  20
   0  -4  -3 1194.19 86.7191   5
   0   4   3 1035.01 128.164  12
   0  -4   3 1066.05 118.418  20
   0  -4   3 1089.86 72.6493   1
   0  -4  -3 974.856 74.7498   1
   0  -4  -3 1102.28 82.0662   8
   0   4  -3 1083.40 141.557  11
   0   4  -3 1005.42 145.920  12
   0   4   4 6092.26 343.524  17
   0   4   4 6928.11 331.101  12
   0   4  -4 6505.94 381.356  12
   0  -4  -4 6747.70 232.123   5
   0  -4  -4 7064.02 226.967   1
   0  -4   4 6772.07 212.497   1
   0  -4  -4 7045.91 233.305   8
   0   4  -4 6428.21 355.089  11
   0  -4  -5 2490.25 125.685   5
   0  -4   5 2569.18 114.634   1
   0  -4  -5 2265.41 119.564   1
   0   4   5 2380.86 191.067  12
   0   4  -5 2686.57 246.003  12
   0   4   5 2461.32 227.392  17
   0   4  -5 2781.12 239.165  11
   0  -4  -6 10438.8 304.475   5
   0   4   6 10411.0 425.718  12
   0   4  -6 11156.7 543.331  12
   0  -4  -6 9966.10 304.986   1
   0  -4   6 10242.7 287.226   1
   0   4  -6 11120.2 515.855  11
   0   4   6 10032.9 507.109  17
   0  -4  -7 6714.54 388.998   6
   0   4  -7 7474.05 459.763  12
   0  -4  -7 6779.51 226.807   5
   0  -4  -7 6717.20 236.631   8
   0   4   7 6375.07 326.373  12
   0   4  -7 7700.75 437.619  11
   0  -4   7 6838.44 215.485   1
   0  -4  -7 7078.85 237.525   1
   0  -4  -8 373.686 55.0139   1
   0  -4  -8 426.588 106.252   6
   0  -4  -8 245.879 51.2076   8
   0  -4  -8 314.540 46.5811   5
   0  -4   8 293.740 44.9490  21
   0   4  -8 395.765 110.724  11
   0   4  -8 227.914 104.147  12
   0   4   8 356.379 81.3020  12
   0  -4  -9 236.506 48.1786   1
   0  -4  -9 92.9568 75.2429   6
   0  -4  -9 220.032 48.3659   8
   0  -4  -9 178.144 36.9125   5
   0  -4   9 96.7403 34.1959  21
   0   4  -9 332.031 129.574  12
   0   4  -9 164.464 92.6658  11
   0  -4 -10 770.674 153.889   6
   0  -4 -10 659.116 72.3833   1
   0  -4 -10 607.024 55.8188   5
   0  -4 -10 673.083 68.6387   8
   0   4 -10 792.491 202.005  12
   0   4 -10 782.207 166.483  11
   0  -4 -11 6380.67 215.709   8
   0  -4 -11 6317.44 194.777   5
   0  -4 -12 2320.95 112.142   8
   0  -4 -13 1701.48 85.9285   8
   0  -4  13 1699.98 89.2636  21
   0  -4 -14 2929.61 105.716   8
   0  -4  14 2939.40 115.959  21
   0   4  15 10.9020 15.9151  10
   0  -4 -16 463.137 37.1356   4
   0  -5   0-4.27417 27.3354   1
   0  -5   0 5.97396 36.3860   5
   0   5   0-16.9301 90.4399  12
   0  -5   0 8.06001 26.0719   8
   0  -5  -1 6087.08 228.645   5
   0  -5   1 6334.20 230.086   5
   0  -5   1 6278.76 203.931   1
   0  -5  -1 6170.82 203.272   1
   0  -5   1 6080.66 189.242   8
   0  -5  -1 5954.22 203.941   8
   0   5   1 5665.52 331.176  12
   0   5  -1 6515.11 363.230  12
   0  -5   2 4416.52 182.507   5
   0   5   2 3837.65 263.679  12
   0   5  -2 4381.45 304.073  12
   0  -5   2 4410.94 159.517   1
   0  -5  -2 4105.12 158.755   1
   0  -5  -2 4130.98 166.022   8
   0  -5   3 311.086 44.0446   1
   0   5   3 310.471 77.8443  12
   0   5  -3 389.045 102.314  12
   0  -5   3 210.440 48.0339   5
   0  -5  -3 301.226 56.7644   5
   0  -5  -3 260.143 50.5436   8
   0  -5   4 348.036 45.9834   1
   0  -5   4 280.225 50.1931   5
   0  -5  -4 342.207 53.7615   5
   0   5   4 328.948 80.4190  12
   0   5  -4 488.365 110.707  12
   0  -5  -4 411.369 57.7185   8
   0  -5   5 3596.94 149.223   5
   0  -5   5 3452.18 136.294   1
   0  -5  -5 3453.54 154.878   5
   0  -5  -5 3418.23 154.110   8
   0   5   5 3300.81 230.571  12
   0   5  -5 3610.87 295.739  12
   0  -5  -6 9521.46 282.704   5
   0  -5  -6 9011.37 284.005   8
   0  -5   6 8843.15 261.763   5
   0   5  -6 8950.45 486.207  12
   0  -5   7 3845.01 147.497  21
   0  -5  -7 3765.12 153.465   5
   0  -5   8 5942.79 192.908  21
   0  -5  -8 5912.10 195.430   5
   0  -5  -8 5622.03 204.013   8
   0  -5  -9 22.4184 29.3392   8
   0  -5  -9 29.7582 25.4006   5
   0  -5   9 25.6131 23.4069  21
   0  -5 -10 275.084 42.0302   8
   0  -5 -10 366.964 39.9963   5
   0  -5  10 357.890 42.5500  21
   0  -5 -11 230.526 37.3702   8
   0  -5  11 185.089 32.0344  21
   0  -5 -11 248.798 29.4623   5
   0  -5  12 11108.3 272.063  21
   0  -5 -12 10418.0 269.872   8
   0  -5  13 1118.35 56.6038  21
   0  -6   0 1683.25 94.2180   5
   0  -6   1 2449.75 112.246   5
   0  -6  -1 2108.72 107.254   5
   0  -6   2 460.876 50.1942   5
   0  -6   3 2791.54 113.726   5
   0  -6  -3 2708.44 107.680   8
   0  -6  -4 1436.67 82.1943   5
   0  -6  -4 1508.37 79.1043   8
   0  -6  -5 123.730 29.6847   8
   0  -6   5 89.8993 24.2452  21
   0  -6  -5 90.5131 28.8762   5
   0  -6   6 3932.76 122.589  21
   0  -6  -6 3993.06 138.008   5
   0  -6  -6 3896.71 134.972   8
   0  -6  -7 242.991 33.2633   8
   0  -6   7 232.350 27.8833  21
   0  -6  -7 264.631 32.8324   5
   0  -6   8 251.720 26.9930  21
   0  -6  -8 255.861 28.4863   5
   0  -6   9 161.311 20.2605  21
   0  -6  10 623.618 31.9776  21
   1   0 -20-5.25629 19.0095   7
  -1   0  20 8.97346 22.0250  23
   1   0 -19 1022.74 68.6464   7
  -1   0  19 960.592 70.8997  23
  -1   0  18 30.7682 30.0144  23
  -1   0  17 1542.27 104.519  23
  -1   0  16-22.8096 62.9228   9
  -1   0  16 31.3769 34.6234  23
  -1   0  16 24.8566 48.4864  18
   1   0 -16-117.635 102.618  15
   1   0 -15 11208.5 565.856  15
  -1   0  15 11842.7 594.092  18
  -1   0  15 11020.0 291.680  10
  -1   0  15 11431.7 350.198  23
  -1   0  15 11505.5 559.849   9
  -1   0  14-6.10756 37.1998  23
  -1   0  14-6.73288 21.7790  10
  -1   0  14 21.5765 59.5205   9
  -1   0  14 15.3630 49.6951  14
   1   0 -14 136.047 91.1803  15
  -1   0  13 20156.7 679.935  14
   1   0 -13 21935.1 800.444  15
  -1   0  13 21733.7 499.318  10
  -1   0  13 21541.3 778.442   9
  -1   0  13 22168.7 553.623  23
  -1   0  12 8.75050 19.7097  10
  -1   0  12 17.6948 62.2239   9
   1   0 -12 19.0957 69.6850  15
  -1   0  12 12.6343 36.9670  14
  -1   0  12-10.1867 27.6585  23
  -1   0  11 786.656 67.4156  23
   1   0 -11 656.310 117.001  15
  -1   0  11 700.380 98.9402  14
  -1   0  11 663.776 110.605   9
  -1   0  11 785.117 50.9157  10
  -1   0  11 759.467 45.3503   2
  -1   0  10 4.55993 15.8802  10
   1   0 -10-14.5888 56.9142  15
  -1   0  10-9.31678 31.4773  14
  -1   0  10-11.1125 39.0774  13
  -1   0  10 5.66982 13.4193   2
  -1   0   9 319741. 6242.58  14
  -1   0   9 328002. 6285.70  13
  -1   0   9 301743. 6081.29   2
  -1   0   9 303463. 6090.08  10
  -1   0   8 45.3006 31.5598  14
   1   0  -8 20.3760 51.6319  15
  -1   0   8-7.80715 32.3063  13
  -1   0   7 23307.3 573.084  14
  -1   0   7 23722.9 598.547  13
   1   0  -7 22244.9 626.785  15
   1   0  -6 3.55473 18.6719  26
  -1   0   6 20.9116 27.9285  13
   1   0  -6 7.13771 40.5927  15
   1   0  -6 39.8914 32.8828  16
   1   0  -5 169815. 3375.73  26
  -1   0   5 166949. 3413.11  13
   1   0  -5 169641. 3458.56  15
   1   0  -5 167644. 3425.90  16
   1   0  -4-8.05113 14.6905  26
  -1   0   4-3.49739 22.8819  13
   1   0  -4 19.1216 25.5708  16
   1   0  -4-14.7734 35.2936  15
   1   0  -3 104044. 2215.78  16
  -1   0   3 107572. 2211.22  13
   1   0  -2 94.6608 20.6441  16
  -1   0   2-3.76330 13.4952  13
  -1   0   1 29220.5 565.665  13
   1   0  -1 25020.7 585.871  16
  -1   0   0 50.6497 10.8143   6
  -1   0  -1 4030.04 137.329  15
   1   0   1 6173.63 139.876  13
  -1   0  -2 6.06929 22.1492  15
   1   0   2 12.8620 19.9146  13
  -1   0  -3 68163.4 1463.66  15
   1   0   3 67686.1 1445.59  13
  -1   0  -4 13.2961 29.9481  26
   1   0   4-8.15230 31.8042  13
  -1   0  -4 32.0617 41.0368  15
  -1   0  -5 36593.3 807.122  26
   1   0   5 35392.3 838.395  25
  -1   0  -5 35622.8 840.021  15
  -1   0  -6 22.6336 25.2927  26
   1   0   6 8.14696 33.7133  25
  -1   0  -6 16.1797 33.4770  15
   1   0   6 29.9358 29.7773  13
   1   0   7 44837.1 1098.82  25
  -1   0  -7 45737.8 1033.61  26
  -1   0  -7 44907.6 1097.36  15
   1   0   7 43854.4 1043.59  13
  -1   0  -8-7.60823 31.4819  26
   1   0   8 11.7373 37.9669  25
  -1   0  -8 11.3499 41.4186  15
   1   0   8 8.69225 35.9674  13
   1   0   8 8.07061 30.4855  14
   1   0   9 75068.0 1769.34  25
  -1   0  -9 70195.5 1746.51  15
   1   0   9 73030.0 1666.28  14
   1   0   9 76192.9 1695.34  13
   1   0  10 97.4290 65.3028  25
   1   0  10 48.9817 53.4163  13
  -1   0 -10 15.2506 47.0418  15
   1   0  10 33.7749 39.5974  14
   1   0  11 16773.7 649.638  25
  -1   0 -11 16649.7 636.029  15
   1   0  11 17434.7 581.323  14
   1   0  12-84.0979 73.9349  25
   1   0  12-14.9669 41.2912  14
  -1   0 -12 39.1663 66.1651  15
   1   0  13 44371.0 1257.52   9
  -1   0 -13 45764.3 1311.20  15
   1   0  13 42174.8 1203.75  14
   1   0  14 41.3092 72.6324   9
   1   0  14-18.1074 55.8468  14
  -1   0 -14-23.2562 71.7268  15
   1   0  15 17499.0 695.870   9
  -1   0 -15 15576.8 700.129  15
   1   0  15 17198.6 655.492  14
  -1   0 -16-73.0319 82.2481  15
  -1   0 -16 16.1994 33.3097   7
   1   0  16 42.4484 71.7079   9
  -1   0 -17 2380.36 122.386   7
  -1   0 -18 4.18923 25.1870   7
   1   0  18 14.4452 30.0705  23
  -1   0 -19 4674.40 152.831   7
   1   0  19 4451.23 160.512  23
   1   0  20-21.2564 20.7356  23
   1  -1 -20 1632.93 76.2553   7
  -1   1  20 1585.91 77.4811  23
   1   1 -19 2833.50 104.608   7
  -1   1  19 2643.28 120.430  23
  -1  -1  19 2700.26 110.460  23
   1  -1 -18 2681.87 125.676   7
   1   1 -18 2501.31 110.818   7
  -1   1  18 2759.38 133.898  23
  -1  -1  18 2812.88 124.454  23
  -1   1  17 372.746 38.3029  10
  -1   1  17 412.560 61.0654  23
  -1  -1  17 449.997 56.7477  23
  -1   1  16 3317.57 125.078  10
  -1   1  16 3423.17 164.894  23
  -1  -1  16 3438.20 155.858  23
   1  -1 -16 2935.06 283.739  15
   1   1 -16 2782.93 273.154  15
  -1   1  16 3149.52 307.374  18
   1  -1 -15 34042.1 1099.19  15
   1   1 -15 32752.4 1078.42  15
  -1  -1  15 31845.7 1080.14   9
  -1   1  15 32906.5 731.683  10
  -1   1  15 33322.9 799.807  23
  -1  -1  15 33410.2 782.393  23
  -1   1  15 31955.9 1139.42  18
   1   1 -14 8649.33 471.442  15
   1  -1 -14 7820.87 459.541  15
  -1   1  14 7790.59 366.961  14
  -1  -1  14 8624.59 478.001   9
  -1   1  14 8367.36 236.346  10
  -1  -1  14 8517.59 274.180  23
  -1   1  14 8402.02 285.241  23
  -1   1  14 7988.53 494.910  18
   1   1 -13 16395.1 655.935  15
   1  -1 -13 16305.2 654.836  15
  -1   1  13 15381.4 575.723  13
  -1   1  13 14839.3 522.872  14
  -1   1  13 14879.7 352.318   2
  -1   1  13 15174.2 370.589  10
  -1  -1  13 14817.4 368.228  10
  -1  -1  13 14366.9 626.916   9
  -1  -1  13 14858.2 407.386  23
  -1   1  13 15218.7 422.579  23
  -1  -1  12 267.693 46.0208  23
  -1   1  12 261.885 48.7999  23
  -1   1  12 273.090 75.5413  13
   1   1 -12 285.140 94.7003  15
  -1   1  12 222.208 57.6109  14
   1  -1 -12 347.108 97.8868  15
  -1   1  12 294.732 31.3440   2
  -1  -1  12 325.741 42.7771  21
  -1   1  12 292.452 35.7263  10
  -1  -1  12 283.668 37.4362  10
  -1  -1  12 250.995 86.4731   9
  -1  -1  11 37528.6 839.085  23
  -1   1  11 37772.9 853.487  23
   1   1 -11 39034.9 1099.37  15
   1  -1 -11 37580.5 1095.42  15
  -1   1  11 35742.9 983.575  13
  -1  -1  11 37705.5 809.019  10
  -1  -1  11 37418.3 818.378  21
  -1  -1  11 40083.3 1109.04   9
  -1   1  10 16628.5 425.098  23
   1  -1 -10 16698.5 602.281  15
   1   1 -10 17335.7 605.498  15
  -1   1  10 17096.2 535.467  13
   1   1 -10 16651.5 466.486  26
  -1  -1  10 17001.4 394.442  10
  -1  -1  10 16884.8 607.600   9
  -1  -1  10 16868.0 398.511  21
   1   1  -9 2078.93 173.004  15
   1  -1  -9 2023.66 172.578  15
  -1   1   9 2123.63 146.450  13
   1   1  -9 2128.80 122.624  26
  -1  -1   9 2085.64 85.7061  10
  -1  -1   9 2158.70 185.582   9
   1  -1  -9 2088.88 82.3047   8
  -1  -1   9 2014.97 79.0050   2
   1  -1  -8 32.0738 41.7116  15
   1   1  -8-10.5082 53.2558  15
  -1   1   8 16.8878 36.8328  13
  -1  -1   8 36.1634 43.9924   9
  -1  -1   8 25.2650 19.4082  10
   1  -1  -8 33.1665 44.4598  16
   1   1  -8 43.4288 29.6470  26
   1  -1  -7 532.106 80.9697  16
  -1  -1   7 544.990 85.2087   9
   1   1  -7 492.471 75.0283  15
   1  -1  -7 404.517 70.8471  15
  -1   1   6 8527.01 278.473  12
   1   1  -6 7270.77 275.045  15
   1  -1  -6 7908.15 285.390  15
   1  -1  -6 8058.54 313.048  16
  -1  -1   6 7870.79 302.259   9
   1  -1  -5 176890. 3611.61  15
   1  -1  -5 183070. 3661.07  16
   1   1  -5 173507. 3610.30  15
  -1   1   5 177716. 3594.96  12
  -1  -1   5 172989. 3637.79   9
   1  -1  -4 229011. 4730.67  15
   1   1  -4 242736. 4734.14  15
   1  -1  -4 237125. 4779.19  16
  -1  -1   4 232393. 4756.67   9
  -1   1   4 234195. 4719.55  12
  -1   1   3 112856. 2269.66  11
  -1   1   3 110740. 2265.16  12
  -1   1   3 108160. 2308.92  18
   1  -1  -3 108885. 2309.77  16
   1   1  -3 110501. 2258.43  15
   1  -1  -3 110340. 2261.39  15
  -1   1   2 12831.9 333.716  11
  -1   1   2 12631.1 332.526  12
  -1   1   2 12408.3 353.935  18
  -1  -1   2 13147.4 298.995  20
  -1   1   1 261657. 5307.33  11
  -1   1   1 268856. 5310.51  12
  -1   1   1 264818. 5320.21  18
  -1  -1   1 267676. 5261.91  20
  -1   1   0 230580. 4625.03  12
   1   1   0 230952. 4591.84  12
   1   1   0 230983. 4575.06  11
  -1   1   0 231926. 4621.03  11
   1  -1   0 229109. 4630.29  16
  -1   1   0 233686. 4623.88  17
   1   1   1 80904.8 1654.66  12
   1  -1   1 83479.2 1651.79  25
  -1  -1  -1 82266.3 1673.28  24
   1   1   1 81500.1 1648.26  25
   1   1   1 79458.6 1636.81  11
  -1   1  -1 80422.9 1686.60  11
  -1   1  -1 81385.8 1651.67  15
  -1  -1  -1 82082.5 1654.41  15
  -1   1  -1 81786.9 1678.68  17
   1  -1   1 82280.6 1683.99  16
  -1   1  -2 125464. 2495.62  15
  -1  -1  -2 122407. 2494.78  15
   1  -1   2 124293. 2493.80  25
   1   1   2 127084. 2492.08  25
   1   1   2 121658. 2483.30  12
  -1  -1  -2 121503. 2503.47  24
   1  -1   2 120953. 2481.63   9
   1   1   3 103572. 2103.57  12
   1  -1   3 100385. 2121.93  25
   1   1   3 105002. 2124.20  25
  -1  -1  -3 101634. 2125.03  15
  -1   1  -3 105034. 2128.18  15
   1  -1   3 103317. 2113.23   9
   1  -1   4 141723. 2851.34  25
   1   1   4 138330. 2847.31  25
   1   1   4 136452. 2813.89  12
   1  -1   4 136187. 2834.87   9
  -1   1  -4 141320. 2849.77  15
  -1  -1  -4 137574. 2847.79  15
   1  -1   5 85982.1 1805.06  25
   1   1   5 81179.9 1799.34  25
   1  -1   5 86611.9 1798.99   9
  -1   1  -5 81906.5 1805.10  15
  -1  -1  -5 82152.6 1809.16  15
   1  -1   6 670.573 83.6771  25
   1   1   6 839.601 91.6657  25
  -1   1  -6 804.756 91.4899  15
  -1  -1  -6 848.081 94.3579  15
   1  -1   6 921.635 95.4181   9
   1   1   7 59838.7 1379.45  25
   1  -1   7 59277.4 1381.23  25
  -1  -1  -7 58758.2 1376.37  15
  -1   1  -7 59532.3 1374.36  15
   1  -1   7 59804.6 1374.62   9
   1  -1   8 36862.3 985.926  25
   1   1   8 36542.8 985.286  25
  -1   1  -8 35759.5 965.200  15
  -1  -1  -8 36097.1 972.888  15
   1  -1   8 35179.3 959.928   9
   1   1   8 37386.7 929.460  13
   1  -1   8 36491.1 990.405  14
   1   1   9 14.1910 41.5322  25
  -1   1  -9 53.8973 36.1348  26
   1  -1   9 57.1755 46.2461  25
   1  -1   9 37.9461 39.0221   9
  -1   1  -9 66.5543 48.5837  15
  -1  -1  -9 67.8802 54.6011  15
   1   1   9 67.6390 42.1562  13
   1  -1   9 26.7705 52.2272  14
   1  -1  10 21729.1 519.350  23
   1   1  10 21570.3 526.452  23
   1  -1  10 21890.4 710.825  14
   1   1  10 21115.9 647.845  13
  -1   1 -10 21391.8 712.789  15
  -1  -1 -10 22223.1 727.319  15
  -1   1 -10 22386.8 632.148  26
   1  -1  10 21557.5 733.134  25
   1   1  10 22492.7 740.607  25
   1  -1  10 22109.0 496.172  21
   1  -1  10 22342.3 707.475   9
   1  -1  11 37855.2 845.941  23
   1   1  11 38272.6 856.521  23
   1  -1  11 36966.5 1070.47  14
   1   1  11 37731.9 1014.05  13
  -1  -1 -11 36245.0 1096.14  15
  -1   1 -11 37350.0 1095.79  15
   1  -1  11 38081.4 1123.38  25
  -1   1 -11 38139.7 971.873  26
   1   1  11 38979.9 1127.53  25
   1  -1  11 37622.9 816.811  21
   1  -1  11 36224.0 1061.78   9
   1  -1  12 10.5460 21.4116  21
  -1  -1 -12-19.8959 69.9642  15
   1   1  12 29.7125 48.0561  13
  -1   1 -12-19.5162 60.1918  15
   1   1  12 13.3259 34.3866  14
  -1   1 -12 11.6563 37.7050  26
   1   1  12-10.8636 32.6573  23
   1  -1  12-9.93492 28.2501  23
   1  -1  12-54.1906 65.9186   9
  -1   1 -13 1372.10 181.269  15
   1   1  13 1334.15 150.071  14
  -1  -1 -13 1178.52 173.073  15
   1   1  13 1311.30 160.548  13
   1  -1  13 1084.47 84.9517  23
   1   1  13 1070.89 88.2996  23
   1   1  13 1167.48 63.8119  10
   1  -1  13 1124.97 163.743   9
   1  -1  13 1101.09 72.2972  21
   1   1  14 2412.42 208.843  14
  -1   1 -14 2130.72 237.358  15
  -1  -1 -14 2351.69 250.533  15
   1   1  14 2174.38 91.5346  10
   1   1  14 2337.00 133.596  23
   1  -1  14 2229.91 126.660  23
   1  -1  14 2130.78 224.681   9
  -1   1 -15 19129.4 480.487   7
  -1   1 -15 17841.9 750.734  15
  -1  -1 -15 19043.9 772.410  15
   1   1  15 19184.1 510.614  23
   1  -1  15 19106.8 501.361  23
   1   1  15 19005.5 729.861   9
   1  -1  15 18990.4 739.624   9
   1   1  15 18766.5 678.376  14
   1   1  16 573.079 70.0178  23
   1  -1  16 596.003 66.3996  23
  -1  -1 -16 631.636 70.6834   7
  -1   1 -16 540.597 57.7003   7
   1   1  17 6315.19 224.472  23
   1  -1  17 6050.54 212.796  23
  -1   1 -17 5978.51 195.741   7
  -1  -1 -17 6229.87 217.098   7
   1   1  18 79.3059 31.8703  23
   1  -1  18 74.8529 28.1236  23
  -1  -1 -18 83.0539 31.0593   7
  -1   1 -18 28.0090 22.7437   7
   1  -1  19 2002.00 89.4177  23
   1   1  19 1875.49 94.3531  23
  -1  -1 -19 1866.07 90.4263   7
   1   1  20 774.885 49.5519  23
   1  -2 -19 4562.25 148.501   7
  -1   2  18 180.456 40.4680  23
   1  -2 -18 182.072 36.7946   7
   1  -2 -17 4.77134 29.4323   7
  -1   2  17 10.2550 30.4200  23
  -1   2  17 16.7652 20.0275  10
  -1   2  16 840.240 59.4073  10
  -1   2  16 770.392 76.5545  23
  -1   2  15 3126.22 311.880  18
   1   2 -15 2928.70 263.409  15
   1  -2 -15 3257.24 275.713  15
  -1   2  15 3687.33 269.167  13
   1  -2 -15 3242.54 293.681  24
  -1   2  15 3515.81 132.289  10
  -1  -2  15 3478.38 143.010  23
  -1   2  15 3599.53 167.817  23
  -1   2  15 2797.60 255.414   9
  -1   2  14 649.253 47.4266   2
  -1   2  14 491.347 101.699  13
   1   2 -14 634.532 131.427  15
  -1   2  14 596.391 94.1616  14
   1  -2 -14 538.034 123.320  15
   1  -2 -14 604.556 133.927  24
  -1   2  14 647.664 73.9398  23
  -1  -2  14 606.325 60.1044  23
  -1   2  14 581.245 54.3193  10
  -1   2  14 914.842 170.006  18
  -1  -2  14 493.558 55.6254  21
  -1   2  13 18184.6 635.465  13
  -1  -2  13 17932.2 452.784  21
  -1  -2  13 17856.0 456.386  23
  -1   2  13 18701.4 493.952  23
   1  -2 -13 18467.2 711.626  15
   1   2 -13 18751.6 705.875  15
  -1   2  13 19058.1 811.888  18
   1   2 -12 38439.8 1113.20  15
   1  -2 -12 36826.7 1106.04  15
  -1   2  12 37828.0 1031.13  13
  -1  -2  12 37046.0 821.409  21
  -1  -2  12 36819.5 826.268  23
  -1   2  12 37253.0 862.733  23
   1  -2 -12 36765.9 811.307   8
  -1   2  12 36566.2 1220.15  18
   1  -2 -11 317.573 43.5798   8
   1  -2 -11 239.527 86.9611  15
   1   2 -11 458.712 108.859  15
  -1   2  11 456.468 94.6565  13
  -1   2  11 343.591 51.4672  23
  -1  -2  11 460.835 49.4055  23
  -1  -2  11 319.480 40.3377  10
  -1  -2  11 305.158 41.1117  21
  -1   2  11 194.071 88.7768  18
  -1   2  10 13504.6 605.024  18
  -1   2  10 13471.3 369.313  23
  -1  -2  10 13601.7 339.678  10
   1  -2 -10 13681.5 347.348   8
   1   2 -10 13644.2 525.930  15
   1  -2 -10 13477.7 525.218  15
  -1  -2  10 13213.8 338.705  21
  -1   2   9 5395.25 349.680  18
   1  -2  -9 5691.86 298.573  15
   1   2  -9 5977.08 305.858  15
  -1  -2   9 5659.97 176.815  10
   1  -2  -9 5510.68 178.932   8
  -1  -2   9 5451.42 166.907   2
  -1   2   9 5797.15 194.883  23
   1   2  -8 4608.73 244.487  15
   1  -2  -8 4298.42 270.846  16
   1  -2  -8 4096.42 234.611  15
  -1   2   8 4144.11 226.157  12
   1  -2  -8 4232.96 130.504   5
  -1   2   8 4197.54 291.730  18
  -1  -2   8 4282.54 141.187  10
   1  -2  -8 4138.07 145.961   8
  -1  -2   8 4293.83 138.958   2
  -1   2   7 3105.37 232.015  18
   1  -2  -7 3351.00 193.109  15
   1  -2  -7 3242.65 223.172  16
   1   2  -7 3167.78 186.666  15
  -1  -2   7 3111.48 109.044   2
  -1   2   7 3080.64 179.259  12
  -1  -2   7 3177.08 110.118  10
   1  -2  -7 2900.54 115.425   8
   1  -2  -7 3004.94 105.677   5
  -1  -2   6 2148.87 83.6657  10
   1  -2  -6 2104.55 91.4165   8
   1   2  -6 2149.78 138.795  15
   1  -2  -6 2392.11 147.315  15
  -1   2   6 2206.70 143.085  12
  -1   2   6 2488.08 193.994  18
   1  -2  -6 2489.90 189.507  24
  -1  -2   6 2206.49 84.8612   2
   1  -2  -6 2142.82 85.9277   5
  -1   2   5 14318.5 424.963  12
  -1   2   5 14463.7 491.798  18
   1  -2  -5 14104.8 401.653  15
   1   2  -5 13450.5 396.241  15
   1  -2  -5 13347.9 329.281   8
  -1   2   4 13631.2 406.635  11
   1   2  -4 13702.8 368.846  15
   1  -2  -4 13518.2 368.674  15
  -1   2   4 13813.6 458.939  18
  -1   2   4 13516.9 409.831  12
  -1   2   3 27485.3 691.410  12
   1   2  -3 26786.8 612.758  15
   1  -2  -3 27696.1 737.598  16
   1  -2  -3 26987.5 613.890  15
  -1  -2   3 28217.7 641.752  20
  -1   2   3 27698.0 685.132  11
  -1   2   3 27871.2 730.852  18
  -1   2   2 17728.6 493.233  18
  -1   2   2 17197.8 479.138  12
   1  -2  -2 16806.8 374.432  15
   1  -2  -2 17892.2 510.828  16
   1   2  -2 15813.0 371.477  15
  -1  -2   2 17852.4 428.860  20
  -1   2   2 17617.5 471.519  11
   1   2  -2 18159.3 459.033  11
   1  -2  -2 17584.5 441.534   6
   1   2  -1 75226.6 1576.21  17
  -1   2   1 77805.5 1683.84  17
  -1   2   1 78382.9 1680.43  12
   1   2  -1 75404.7 1654.37  12
   1  -2  -1 78732.4 1694.03  16
  -1  -2   1 79613.6 1621.26  20
   1   2  -1 76683.1 1632.50  11
  -1   2   1 78631.1 1671.53  11
   1  -2  -1 77513.0 1610.40   6
   1   2   0 9462.69 276.122  11
  -1   2   0 9206.56 308.492  11
  -1   2   0 9854.21 324.004  12
   1   2   0 9420.42 295.977  12
  -1   2   0 9414.46 304.678  17
   1  -2   0 10179.2 321.190  16
   1  -2   1 1157.65 89.0264  16
  -1   2  -1 985.056 94.5817  12
  -1   2  -1 1055.75 91.7556  11
   1   2   1 1088.21 73.0417  11
  -1  -2  -1 969.444 88.3379   6
   1  -2   1 965.405 85.2304  20
  -1   2  -1 1034.41 80.8139  17
   1   2   1 1046.07 73.6368  18
   1   2   2 56742.3 1276.78  18
   1  -2   2 58465.4 1268.21  16
   1   2   2 58857.2 1267.31  12
   1  -2   2 59819.4 1291.71  20
   1   2   2 58309.3 1238.28  11
  -1   2  -2 57563.6 1311.73  11
  -1  -2  -2 59875.7 1315.97   6
  -1  -2  -2 58522.9 1306.93  24
   1  -2   2 56609.3 1199.05  25
   1   2   2 57729.7 1192.65  25
  -1  -2  -3 27031.7 617.462  15
  -1   2  -3 26072.9 610.965  15
   1  -2   3 26202.8 631.452  16
   1   2   3 26363.2 643.833  12
   1  -2   3 26296.6 661.340  20
  -1   2  -3 26805.0 694.977  11
   1   2   3 25822.9 607.510  25
   1  -2   3 26373.8 614.690  25
  -1  -2  -3 27589.1 693.744  24
  -1  -2  -3 26860.3 700.615   6
  -1  -2  -4 3096.51 146.093  15
   1  -2   4 2792.99 129.544  16
  -1   2  -4 2864.17 139.213  15
   1   2   4 3077.86 148.205  12
  -1  -2  -4 2775.16 101.166   8
   1  -2   4 3214.27 162.414  20
   1  -2   4 3193.39 147.269  25
   1   2   4 3110.19 143.755  25
  -1  -2  -4 2653.63 167.832  24
  -1  -2  -4 2750.61 99.2182   5
  -1  -2  -4 3081.86 181.072   6
  -1  -2  -5 7225.89 200.925   8
   1  -2   5 7282.89 230.274  16
  -1   2  -5 7414.37 270.199  15
  -1  -2  -5 7301.11 269.283  15
   1   2   5 7593.57 265.404  12
  -1  -2  -5 7896.35 315.348  24
   1   2   5 7404.52 271.429  25
   1  -2   5 7547.02 276.945  25
  -1  -2  -5 7717.64 199.627   5
  -1   2  -6 66755.0 1490.20  15
  -1  -2  -6 67458.0 1493.46  15
  -1  -2  -6 65596.4 1348.87   5
  -1  -2  -6 64984.0 1356.24   8
   1   2   6 67009.4 1464.34  12
   1  -2   6 62996.6 1383.65  16
   1   2   6 65620.1 1490.90  25
  -1  -2  -6 67682.8 1547.94  24
   1  -2   6 69277.4 1507.19  25
  -1  -2  -7 134758. 2742.96   8
  -1  -2  -7 141971. 2928.37  15
  -1   2  -7 139069. 2923.86  15
  -1  -2  -7 132555. 2730.85   5
   1  -2   7 138691. 2933.39  25
   1   2   7 138183. 2928.64  25
  -1  -2  -7 145120. 2990.39  24
  -1  -2  -8 12079.5 296.201   5
  -1  -2  -8 12066.7 452.500  15
  -1   2  -8 12182.8 453.026  15
   1  -2   8 12336.1 460.324  25
   1   2   8 11545.6 446.681  25
  -1  -2  -8 12054.4 306.378   8
  -1  -2  -9 37271.2 800.390   5
  -1  -2  -9 38940.2 1040.73  15
  -1   2  -9 38822.1 1035.72  15
   1  -2   9 37591.2 811.190  21
  -1  -2  -9 37374.6 813.632   8
   1  -2   9 37184.4 815.428  22
   1   2   9 37554.4 835.665  23
  -1   2 -10 1536.30 152.341  26
  -1  -2 -10 1474.91 71.1417   5
   1   2  10 1504.68 153.742  13
  -1  -2 -10 1078.08 142.974  15
   1  -2  10 1406.94 76.6058  21
   1  -2  10 1416.87 81.2201  22
   1  -2  10 1452.71 82.5111  23
   1   2  10 1153.89 84.1875  23
  -1  -2 -10 1397.00 76.2116   8
  -1   2 -10 1317.62 157.958  15
  -1   2 -11 160.330 69.5566  15
   1   2  11 164.765 65.6656  13
  -1  -2 -11 126.277 68.2010  15
  -1  -2 -11 161.813 31.3559   8
   1   2  11 94.5557 37.0547  23
   1  -2  11 175.597 36.7643  23
   1  -2  11 155.413 32.4324  21
  -1   2 -11 111.832 45.4343  26
  -1   2 -12 1232.38 131.920  26
  -1   2 -12 1473.86 180.069  15
  -1  -2 -12 1709.26 194.053  15
   1  -2  12 1416.47 83.9343  21
  -1  -2 -12 1472.62 76.6721   8
   1   2  12 1379.75 154.479  13
   1  -2  12 1627.91 94.4742  23
   1   2  12 1483.30 101.979  23
   1   2  13 30688.4 933.252  13
   1  -2  13 31391.3 709.087  21
   1  -2  13 31338.7 727.174  23
  -1  -2 -13 29231.9 986.060  24
   1   2  13 31236.8 751.821  23
  -1   2 -13 32481.2 1027.45  15
  -1  -2 -13 32897.4 1036.50  15
   1   2  14 424.579 120.665  18
  -1   2 -14 522.791 120.512  15
   1   2  14 584.308 112.792  13
   1   2  14 450.330 94.1687  14
  -1  -2 -14 373.878 107.620  15
  -1  -2 -14 456.899 64.2839   7
   1   2  14 493.930 66.8270  23
   1  -2  14 453.071 55.4479  23
  -1  -2 -14 464.561 108.268  24
   1  -2  14 479.429 52.4139  21
   1   2  14 418.173 42.0522  10
  -1  -2 -15 2612.89 138.482   7
   1   2  15 2849.91 237.540  13
   1   2  15 2621.77 103.154  10
   1  -2  15 2709.64 128.126  23
   1   2  15 2898.65 144.393  23
   1   2  16 2250.15 122.179  23
   1  -2  16 2295.39 110.632  23
  -1  -2 -16 2242.51 121.755   7
  -1  -2 -16 2196.47 95.8441   4
  -1  -2 -17 1475.26 92.3279   7
   1   2  17 1705.32 97.9247  23
  -1  -2 -18 1780.57 91.9003   7
   1   2  18 1911.78 93.6096  23
  -1  -2 -19 634.848 47.7154   7
   1   2  19 705.438 48.2534  23
  -1   3  17 90.6705 20.7762  10
   1  -3 -17 110.754 28.6845   7
  -1   3  16 125.343 26.9775  10
   1  -3 -16 86.8767 31.1243   7
  -1   3  15 3921.10 158.656  23
   1  -3 -15 3909.98 153.854   7
  -1   3  15 3736.52 133.939  10
  -1   3  15 3607.51 118.085   2
   1  -3 -14 3072.81 139.963   7
  -1  -3  14 2953.62 129.176  21
   1  -3 -14 3130.42 119.710   8
  -1   3  14 3044.25 143.720  23
  -1   3  13 7154.31 244.794  23
  -1   3  13 6299.52 451.459  18
   1  -3 -13 7447.22 441.128   6
   1  -3 -13 7007.57 235.721   7
  -1   3  13 7136.64 361.053  13
  -1  -3  13 7264.75 226.827  21
   1   3 -13 6662.37 425.630  11
   1  -3 -13 7048.78 218.581   8
   1  -3 -13 6799.89 451.801  24
   1  -3 -12 3767.31 151.432   8
  -1   3  12 3520.41 252.619  13
  -1   3  12 4096.58 171.686  23
   1  -3 -12 3410.52 296.453   6
   1  -3 -12 3718.95 342.997  24
  -1   3  12 3752.65 342.088  18
  -1   3  11 13378.9 674.831  18
   1  -3 -11 14753.4 647.780   6
  -1   3  11 14355.1 396.181  23
   1  -3 -11 13896.8 379.240   8
   1  -3 -11 15032.7 741.578  24
   1  -3 -10 7849.12 504.701  24
   1  -3 -10 6726.23 201.407   5
  -1   3  10 6867.83 233.497  23
   1  -3 -10 6827.02 228.837   8
  -1   3  10 7192.40 461.023  18
   1  -3  -9 2275.65 259.406  24
  -1   3   9 2327.22 189.183  12
  -1  -3   9 2081.59 101.998  21
  -1   3   9 1900.26 225.736  18
   1  -3  -9 2161.01 225.821   6
   1  -3  -9 2157.77 99.0003   5
   1  -3  -9 2278.74 117.050   8
  -1  -3   9 2259.34 105.527   1
  -1   3   9 2201.87 114.249  23
  -1  -3   8 33998.9 755.862  21
  -1   3   8 35585.4 1108.11  18
   1  -3  -8 33614.9 756.373   5
   1  -3  -8 34524.4 1036.10   6
   1  -3  -8 35760.6 786.034   8
  -1   3   8 33889.9 939.556  12
   1  -3  -8 36562.9 1144.98  24
  -1  -3   8 33442.1 758.409   1
  -1   3   7 3185.36 260.083  18
   1  -3  -7 2565.40 113.253   5
   1  -3  -7 2795.80 221.333   6
  -1   3   7 3190.32 206.061  12
   1  -3  -7 2795.09 127.803   8
   1   3  -7 2884.60 228.179  11
   1  -3  -7 2752.91 250.472  24
  -1  -3   7 2703.05 115.030   1
  -1  -3   6 5111.23 167.434   1
  -1   3   6 5269.95 324.028  18
   1  -3  -6 4969.07 314.504  16
  -1   3   6 5221.65 264.308  12
   1  -3  -6 4960.14 179.269   8
   1   3  -6 6085.00 313.320  11
   1  -3  -6 4934.90 171.199   5
   1  -3  -6 4950.63 277.079   6
   1  -3  -6 5027.10 322.946  24
  -1  -3   5 6103.82 193.580   1
  -1   3   5 6958.17 352.818  18
   1  -3  -5 6893.80 354.923  16
  -1   3   5 6784.30 301.541  12
   1  -3  -5 6252.62 352.245  24
   1  -3  -5 6439.28 207.091   8
   1  -3  -5 6617.35 204.889   5
   1  -3  -5 6633.11 306.427   6
   1  -3  -4 37453.3 1063.40  16
  -1   3   4 39129.7 997.759  12
   1  -3  -4 37769.5 1071.65  24
   1   3  -4 39793.1 1014.71  11
  -1   3   4 39422.6 981.619  11
  -1   3   4 38242.3 1047.45  18
   1  -3  -4 39410.3 982.139   6
   1  -3  -3 7770.56 228.279   8
   1  -3  -3 7382.00 354.474  16
  -1   3   3 7385.74 320.059  12
   1   3  -3 7717.71 337.397  12
  -1   3   3 8028.28 362.280  17
  -1  -3   3 8241.07 285.793  20
   1   3  -3 8087.07 323.772  11
  -1   3   3 7897.51 317.481  11
   1  -3  -3 7594.86 294.894   6
   1  -3  -2 41222.3 1059.39  16
   1   3  -2 40669.3 1029.57  12
  -1   3   2 39685.9 1028.10  12
  -1   3   2 40897.5 1040.88  17
  -1  -3   2 40431.5 951.138  20
   1   3  -2 41426.3 995.622  11
  -1   3   2 40173.3 1006.47  11
   1  -3  -2 40292.8 875.510   8
  -1  -3   2 40318.3 847.459   8
   1  -3  -1 24328.4 693.494  16
  -1   3   1 24199.8 690.458  12
   1   3  -1 24172.9 672.736  12
  -1   3   1 23876.2 670.837  17
  -1  -3   1 23443.3 619.844  20
  -1  -3   1 23671.0 524.770   8
   1  -3  -1 23380.2 537.745   8
  -1   3   1 23646.5 668.345  11
   1   3  -1 23743.2 635.550  11
   1   3   0 56906.8 1322.64  12
  -1   3   0 58790.1 1375.22  12
  -1  -3   0 59074.8 1297.04  20
   1   3   0 54336.5 1240.62  17
  -1   3   0 57030.3 1313.25  17
  -1   3   0 56424.9 1342.13  11
   1   3   0 58032.3 1284.44  11
  -1  -3   0 56442.0 1176.36   8
   1  -3   0 55625.0 1179.49   8
   1  -3   0 57403.4 1337.94  16
   1  -3   1 1729.98 129.917  16
  -1   3  -1 1595.07 151.737  12
   1   3   1 1509.05 124.978  12
   1   3   1 1684.09 120.878  17
   1  -3   1 1792.59 146.281  20
   1   3   1 1629.58 115.177  11
  -1   3  -1 1797.71 148.691  11
   1  -3   1 1675.92 77.2553   8
  -1  -3  -1 1688.31 80.2324   8
  -1   3  -2 10105.2 401.356  12
   1   3   2 9216.36 334.000  12
  -1  -3  -2 9051.72 244.465   8
   1  -3   2 8562.76 225.376   8
   1  -3   2 9840.13 353.151  20
  -1   3  -2 9344.56 375.258  11
   1   3   2 8766.26 298.778  11
   1  -3   2 8421.29 303.951  16
  -1  -3  -3 12288.1 320.173   8
   1   3   3 12752.3 425.189  18
  -1   3  -3 13395.5 498.031  12
   1   3   3 12644.3 413.810  12
   1  -3   3 11896.4 356.081  16
  -1   3  -3 12694.6 468.644  11
   1  -3   3 12464.9 425.188  20
  -1  -3  -3 12643.5 325.123   5
  -1  -3  -3 13127.8 464.201   6
  -1  -3  -4 6689.25 207.250   5
  -1  -3  -4 6948.37 333.478   6
   1   3   4 7110.66 285.075  12
   1   3   4 7207.60 318.839  18
   1  -3   4 6634.54 291.280  20
  -1   3  -4 7545.73 350.446  11
   1   3   5 39469.6 1047.68  18
  -1  -3  -5 37059.8 810.267   7
  -1  -3  -5 38368.9 1060.08   6
  -1  -3  -5 38420.2 834.508   5
   1   3   5 38223.4 951.156  12
  -1   3  -5 39959.1 1072.40  11
  -1  -3  -5 39134.9 1051.06  24
  -1  -3  -5 37759.1 839.022   8
  -1  -3  -6 45459.9 968.114   8
   1   3   6 45911.6 1222.88  18
  -1  -3  -6 46032.7 1220.94   6
  -1  -3  -6 43994.4 945.560   7
  -1  -3  -6 44117.7 957.592   5
   1  -3   6 44263.7 936.657  22
  -1   3  -6 46748.4 1233.80  11
   1   3   6 44206.7 1087.97  12
   1  -3   6 43623.8 941.213   1
  -1  -3  -6 41356.1 1182.56  24
   1   3   7 1220.09 163.452  18
  -1  -3  -7 1009.29 69.6482   7
  -1  -3  -7 1386.16 166.969   6
  -1  -3  -7 1125.80 71.6960   5
  -1  -3  -7 1156.24 78.1667   8
   1   3   7 788.779 101.623  12
  -1   3  -7 1022.05 149.351  11
   1  -3   7 1052.86 63.5391  22
  -1  -3  -7 1306.40 158.673  24
   1   3   8 43.9452 60.6150  18
  -1  -3  -8 32.9115 24.4556   5
  -1  -3  -8 4.35739 26.2018   8
  -1  -3  -8 4.16056 24.0111   7
  -1  -3  -8 59.7719 51.4143   6
   1  -3   8 30.6309 21.7719  22
  -1  -3  -8 56.5920 55.1965  24
  -1   3  -8 60.4295 68.0564  11
   1   3   9-24.8776 54.2692  18
  -1  -3  -9 71.1655 32.1966   8
  -1  -3  -9 65.7949 70.9541   6
  -1  -3  -9 56.0976 33.2170   7
  -1  -3  -9 121.803 31.6141   5
   1  -3   9 44.9324 25.3331  22
   1  -3   9 61.6231 30.7732  21
  -1   3  -9 66.3719 68.2462  11
  -1  -3  -9 123.504 75.1271  24
   1  -3  10 35579.3 812.293  22
   1  -3  10 37177.6 818.979  21
   1   3  10 38507.7 1229.33  18
  -1  -3 -10 36800.4 836.520   7
  -1  -3 -10 36215.8 1176.31   6
  -1  -3 -10 36154.8 804.961   5
  -1   3 -10 38647.4 1201.18  11
  -1  -3 -10 37999.2 1161.27  24
  -1  -3 -10 37190.4 825.949   8
   1   3  11 3991.02 168.158  23
   1  -3  11 4169.64 157.644  21
   1   3  11 4319.94 359.176  18
  -1  -3 -11 4108.85 333.989   6
  -1  -3 -11 4208.86 173.187   7
   1   3  11 4198.91 283.054  13
  -1  -3 -11 4310.24 147.950   5
  -1   3 -11 4812.76 357.745  11
  -1  -3 -11 4369.77 163.309   8
  -1   3 -11 4854.89 293.566  26
  -1  -3 -11 4209.11 322.592  24
   1   3  12-27.4280 59.8166  18
  -1  -3 -12-16.1440 32.3541   7
  -1  -3 -12 4.00547 26.4961   8
  -1  -3 -12-72.8976 62.7022   6
   1   3  12-31.9782 46.7830  13
   1  -3  12-4.23120 26.7447  21
  -1   3 -12 48.5963 67.0286  11
  -1   3 -12-13.7231 37.8567  26
   1   3  12-5.30442 31.8916  23
  -1  -3 -12 21.2793 50.8365  24
   1   3  13 1441.97 95.2555  23
  -1  -3 -13 1474.11 198.933   6
  -1  -3 -13 1532.67 99.1857   7
   1   3  13 1464.08 161.279  13
   1   3  13 1215.45 194.005  18
  -1  -3 -13 1495.48 81.2125   8
  -1   3 -13 1583.09 206.911  11
   1  -3  13 1561.93 89.8025  21
   1   3  14 8894.04 272.294  23
   1  -3  14 9090.75 259.855  21
  -1  -3 -14 8852.83 276.380   7
   1  -3  15 1244.67 75.4380  21
  -1  -3 -15 1276.40 86.5692   7
   1   3  15 1313.22 66.8733  10
   1   3  15 1301.58 82.1665  23
   1   3  16 14.7693 16.7235  10
  -1  -3 -16 29.6121 20.8310   4
   1   3  16 17.3520 24.6451  23
  -1  -3 -16 39.0053 27.1711   7
  -1  -3 -17 980.274 51.0929   4
  -1  -3 -17 911.991 59.5572   7
  -1   4  16 38.1374 15.4592  10
  -1   4  15 2046.07 82.3117  10
   1  -4 -14 218.205 31.8722   8
   1  -4 -13 3532.39 134.856   8
   1  -4 -12 5844.36 197.776   8
  -1  -4  12 5599.94 188.627  21
   1  -4 -11 13053.9 331.547   5
   1  -4 -11 13745.1 368.448   8
  -1  -4  11 12849.9 348.457  21
  -1   4  10 2268.02 264.456  18
  -1   4  10 2297.62 272.162  17
   1   4 -10 2856.67 328.257  12
   1   4 -10 2989.12 330.888  11
   1  -4 -10 2398.23 109.884   5
   1  -4 -10 2750.38 134.949   8
  -1  -4  10 2527.09 118.489  21
  -1   4   9 17853.5 801.182  17
  -1   4   9 16922.7 635.539  12
   1   4  -9 23109.9 884.897  11
   1  -4  -9 18725.2 466.352   5
   1   4  -9 23612.5 907.446  12
   1  -4  -9 19301.8 501.217   8
  -1  -4   9 19212.9 473.046  21
  -1   4   8 34715.9 1199.58  17
   1   4  -8 42277.7 1230.92  11
  -1   4   8 35499.8 1035.76  12
   1  -4  -8 36621.5 839.264   5
  -1  -4   8 37216.8 836.232   1
   1   4  -8 41772.7 1263.28  12
   1  -4  -8 37613.5 867.177   8
  -1  -4   8 37733.3 835.994  21
  -1   4   7 120.180 74.1847  17
   1  -4  -7 175.450 45.6047   8
  -1  -4   7 147.221 38.5763   1
   1  -4  -7 116.275 37.6093   5
  -1  -4   7 128.259 35.5094  21
  -1   4   7 192.192 64.5441  12
   1   4  -7 182.455 91.7556  12
   1   4  -7 141.868 71.3240  11
  -1   4   6 14480.4 542.105  12
   1   4  -6 15008.0 627.764  12
  -1   4   6 14160.4 627.416  17
  -1  -4   6 14363.4 383.309   1
  -1  -4   6 14917.6 376.961   5
   1  -4  -6 14902.5 399.768   5
   1   4  -6 15971.5 608.011  11
  -1   4   5 8684.39 396.341  12
   1   4  -5 8939.87 447.103  12
  -1   4   5 8548.20 445.341  17
  -1  -4   5 8786.82 263.931   1
   1   4  -5 9513.28 430.136  11
  -1  -4   5 9018.80 264.010   5
   1  -4  -5 9152.13 281.315   5
   1  -4  -4 4327.36 155.055  22
  -1  -4   4 4306.97 165.837   5
   1  -4  -4 4361.19 177.735   5
   1   4  -4 4000.49 282.005  12
  -1   4   4 4058.79 260.976  12
  -1  -4   4 4380.80 163.787   1
   1   4  -4 4411.15 273.062  11
   1  -4  -4 4373.18 177.201   8
  -1   4   4 4157.67 285.920  17
   1  -4  -3 854.084 62.5322  22
  -1  -4   3 813.669 71.8140   5
  -1   4   3 726.920 115.180  17
  -1  -4   3 966.268 71.2671   1
   1  -4  -3 927.680 75.6709   8
  -1   4   3 983.141 130.734  12
   1   4  -3 762.227 119.611  12
  -1   4   3 956.755 118.871  11
   1   4  -3 889.196 117.047  11
  -1  -4   2 27497.5 737.192  20
   1  -4  -2 27073.8 611.793  22
  -1  -4   2 27105.8 645.961   5
  -1   4   2 25949.6 822.118  12
   1   4  -2 27298.3 832.771  12
  -1  -4   2 27271.6 638.605   1
  -1   4   2 26029.6 794.689  17
  -1  -4   2 27865.2 608.387   8
   1  -4  -2 28016.8 646.185   8
  -1   4   2 26218.9 795.887  11
   1   4  -2 28041.9 786.824  11
  -1  -4   1 601.667 62.5366   5
   1  -4  -1 459.484 94.3563  20
  -1  -4   1 435.071 73.2945  20
  -1  -4   1 571.941 60.6285   1
  -1   4   1 558.648 106.537  12
   1   4  -1 590.326 103.196  12
  -1   4   1 778.501 113.586  11
   1  -4  -1 555.080 57.8447   8
  -1  -4   1 627.840 52.7645   8
  -1  -4   0 3025.57 139.280   5
  -1   4   0 3328.76 245.410  12
   1   4   0 3111.16 214.806  12
  -1  -4   0 3191.67 137.625   1
  -1   4   0 2725.30 207.956  11
   1  -4   0 3403.06 133.234   8
  -1  -4   0 3086.14 125.818   8
   1  -4   0 3199.81 224.441  20
  -1  -4   0 3028.43 188.264  20
  -1  -4  -1 693.771 67.0024   5
   1   4   1 568.961 98.7309  12
  -1   4  -1 472.623 96.0883  11
  -1   4  -1 718.055 129.807  12
  -1  -4  -1 570.927 59.4565   1
   1  -4   1 676.268 56.9649   8
  -1  -4  -1 784.292 62.4423   8
  -1  -4  -1 734.399 97.9284  20
   1  -4   1 664.270 107.631  20
  -1   4  -2 40907.8 1111.10  11
  -1  -4  -2 38704.5 874.794   1
   1  -4   2 37674.6 840.644   1
   1   4   2 38023.3 1019.73  12
  -1   4  -2 39002.6 1136.29  12
  -1  -4  -2 39605.1 866.453   8
   1  -4   2 39073.6 835.227   8
  -1  -4  -2 38627.0 1016.30  20
   1  -4   2 38352.1 1037.38  20
  -1  -4  -3 425.621 52.3757   8
   1  -4   3 383.551 43.4098   1
  -1  -4  -3 381.603 53.9667   1
  -1  -4  -3 328.884 51.0570   5
  -1   4  -3 291.840 100.687  12
  -1   4  -3 455.058 102.692  11
   1   4   3 445.688 87.4465  12
   1  -4   3 352.123 80.7917  20
  -1  -4  -4 10196.0 301.187   5
  -1   4  -4 10019.5 504.147  12
   1   4   4 9718.25 395.052  12
  -1   4  -4 10726.2 487.474  11
   1  -4   4 9785.33 271.640   1
  -1  -4  -4 10370.8 308.813   1
   1  -4   4 9230.27 400.317  20
  -1  -4  -4 10506.9 301.666   8
  -1  -4  -5 13599.0 371.732   5
  -1   4  -5 13338.7 607.111  12
   1   4   5 13192.1 478.393  12
  -1  -4  -5 13440.4 380.247   1
   1  -4   5 13569.2 343.767   1
  -1   4  -5 14067.2 591.409  11
   1  -4   5 13274.7 331.242  22
   1  -4   6 3109.60 120.137  22
  -1   4  -6 3171.21 292.111  12
  -1  -4  -6 3428.44 145.780   5
  -1  -4  -6 3387.48 150.350   8
  -1   4  -6 3478.09 286.650  11
   1   4   6 3475.00 219.797  12
   1  -4   6 3370.22 130.278   1
  -1  -4  -6 3307.29 156.637   1
  -1  -4  -7 105.185 40.7727   8
  -1  -4  -7 63.3525 68.3447   6
  -1  -4  -7 172.670 47.0264   1
  -1  -4  -7 143.383 37.8062   5
   1  -4   7 98.0150 26.8702  22
  -1   4  -7 46.1013 59.5210  11
  -1   4  -7 77.5029 90.8733  12
   1   4   7 141.308 56.0742  12
  -1   4  -8 40371.4 1250.33  11
  -1  -4  -8 38526.3 861.380   5
  -1  -4  -8 39494.6 907.489   1
  -1  -4  -8 37242.5 1191.57   6
  -1   4  -8 41741.5 1320.19  12
  -1  -4  -8 37690.4 877.720   8
   1  -4   8 37928.8 836.275  22
  -1  -4  -9 56.5471 35.1074   8
  -1  -4  -9 120.711 74.4644   6
  -1  -4  -9 48.4051 46.2450   1
  -1  -4  -9 60.8369 31.4440   5
   1  -4   9 21.5282 24.5125  22
  -1   4  -9 79.8035 82.0478  11
  -1   4  -9 30.6645 84.5952  12
  -1   4 -10 3063.62 310.091  11
  -1  -4 -10 3039.43 128.386   5
  -1  -4 -10 3183.21 168.736   1
  -1   4 -10 3633.17 366.710  12
   1  -4  10 2974.00 132.194  21
  -1  -4 -10 3281.42 143.853   8
  -1  -4 -10 3090.68 291.218   6
  -1  -4 -11 1408.71 78.4206   5
  -1  -4 -11 1404.32 88.3449   8
  -1  -4 -11 1473.34 105.253   1
   1  -4  11 1401.68 85.1791  21
  -1  -4 -12 3705.28 140.910   8
  -1  -4 -12 3680.21 157.630   1
   1  -4  12 3440.79 137.775  21
   1  -4  13 56.8271 26.6395  21
  -1  -4 -13 66.6359 29.0372   1
  -1  -4 -13 75.6113 25.3717   8
   1  -4  14 43.4831 24.4374  21
  -1  -4 -15 4189.42 133.159   4
   1   4  15 3802.00 114.869  10
   1  -5 -13 151.709 24.4278   8
  -1   5  13 97.3279 19.9880  10
   1  -5 -12 516.550 44.2336   8
  -1  -5  12 429.278 39.8735  21
   1  -5 -11 907.787 64.5539   8
   1  -5 -11 873.239 50.8515   5
  -1  -5  11 1047.28 61.8275  21
   1  -5 -10 5992.01 198.047   8
   1  -5 -10 5904.66 177.023   5
  -1  -5  10 5852.27 181.765  21
   1  -5  -9 782.271 69.1577   8
   1  -5  -9 807.779 61.0551   5
  -1  -5   9 802.632 60.2888  21
   1  -5  -8 4778.09 182.525   8
   1  -5  -8 4550.97 167.357   5
  -1  -5   8 4754.73 162.881  21
   1  -5  -7-4.64989 28.6870   5
  -1  -5   7 46.2331 28.3742  21
  -1  -5   7 47.3778 29.8316   1
   1  -5  -6 229.671 85.6604  20
   1  -5  -6 239.715 50.3309   8
  -1  -5   6 236.045 41.4355   1
   1  -5  -6 225.681 45.7977   5
  -1  -5   6 221.208 39.0468  21
  -1   5   6 236.137 67.6651  12
   1  -5  -5 1046.16 148.379  20
  -1  -5   5 1129.79 76.6361   5
   1  -5  -5 1177.26 90.2658   5
  -1   5   5 1139.95 140.237  12
   1  -5  -5 1271.76 93.3831   8
  -1  -5   5 1289.29 82.9026   1
   1  -5  -4 155.343 44.3648   8
  -1  -5   4 66.8097 30.8234   1
  -1  -5   4 273.712 44.9342   5
   1  -5  -4 133.752 38.1332   5
   1  -5  -4 122.674 68.4163  20
  -1   5   4 78.4988 57.3498  12
  -1  -5   3 17951.2 450.312   1
   1  -5  -3 18049.7 479.687   5
  -1  -5   3 18125.0 460.362   5
  -1   5   3 16358.6 624.150  12
   1  -5  -3 17829.7 463.723   8
   1  -5  -3 15735.9 617.678  20
   1  -5  -2 54.2565 33.7030   8
  -1  -5   2 151.183 39.1232   1
  -1  -5   2 16.1159 33.5768   5
   1  -5  -2 86.7041 43.5789   5
   1  -5  -2 94.3916 55.3391  20
  -1   5   2 51.2400 62.3448  12
  -1  -5   1 9923.53 310.331   5
  -1  -5   1 10538.8 303.850   1
  -1   5   1 9662.15 463.242  12
  -1  -5   1 10112.2 276.102   8
   1  -5  -1 10649.6 298.946   8
   1  -5  -1 10962.2 455.825  20
  -1  -5   0 2628.19 134.458   5
   1  -5   0 2508.59 139.109   5
  -1   5   0 2392.44 228.981  12
  -1  -5   0 2668.76 127.707   1
   1  -5   0 2481.78 113.682   8
  -1  -5   0 2342.32 110.359   8
   1  -5   0 2246.04 195.417  20
   1  -5   1 1168.26 140.246  20
  -1  -5  -1 1017.55 84.7678   5
   1  -5   1 882.330 87.0499   5
  -1  -5  -1 942.006 77.3661   1
  -1   5  -1 1103.21 155.677  12
  -1  -5  -1 912.861 71.4599   8
   1  -5   1 989.437 65.6859   8
   1  -5   2 8597.54 287.303   5
  -1   5  -2 8596.60 453.900  12
  -1  -5  -2 8535.12 261.126   8
  -1  -5  -2 8359.24 267.171   1
  -1   5  -3 21450.4 790.983  12
  -1  -5  -3 20667.6 525.217   8
  -1  -5  -3 21829.5 534.538   1
   1  -5   4 897.064 63.2877   1
  -1  -5  -4 1153.18 86.5697   8
  -1  -5  -4 1036.99 82.7003   5
  -1   5  -4 944.441 154.274  12
   1  -5   4 875.219 80.4352   5
  -1  -5  -5 1217.41 88.2013   1
  -1  -5  -5 1101.33 85.2720   8
  -1  -5  -5 1197.30 85.3552   5
  -1   5  -5 1400.59 194.044  12
   1  -5   5 1207.06 88.8985   5
  -1  -5  -6 46.3470 32.5661   1
  -1  -5  -6 4.84864 32.4364   5
   1  -5   6 117.269 35.4525   5
   1  -5   7 4649.98 167.157  21
  -1  -5  -7 4452.93 170.343   5
  -1  -5  -7 4692.58 178.794   1
  -1  -5  -8 1106.12 79.1016   8
  -1  -5  -8 1073.30 75.5533   5
  -1  -5  -8 1093.16 80.6378   1
   1  -5   8 1094.90 74.2825  21
  -1  -5  -9 388.796 50.3552   8
   1  -5   9 372.289 44.9423  21
  -1  -5  -9 379.030 43.8779   5
  -1  -5 -10 227.860 38.1075   8
  -1  -5 -10 215.370 33.2273   5
  -1  -5 -11 5657.44 174.626   8
  -1  -5 -12 402.240 41.0809   4
   1  -6  -8 157.130 26.2771   8
   1  -6  -8 200.905 26.4917   5
   1  -6  -7 833.457 54.8743   8
   1  -6  -7 825.430 54.1564   5
   1  -6  -6 3347.39 123.528   8
   1  -6  -6 3360.74 124.116   5
   1  -6  -5 241.807 36.9743   5
   1  -6  -5 254.597 37.9923   8
   1  -6  -4 148.650 33.9645   5
   1  -6  -4 118.298 29.1351   8
   1  -6  -3 4257.00 142.848   8
  -1  -6   3 4078.10 140.416   5
   1  -6  -3 4239.45 157.658   5
  -1  -6   3 4460.73 136.926   1
  -1  -6   2 1998.13 94.5121   5
  -1  -6   2 1994.67 84.9571   1
   1  -6  -1 39.6571 30.3925   5
  -1  -6   1 15.0933 26.5429   5
  -1  -6   1 27.0666 20.1109   1
  -1  -6   0 4753.83 167.101   5
   1  -6   0 4962.31 177.610   5
  -1  -6  -1 8400.17 244.242   5
   1  -6   1 8152.10 250.422   5
  -1  -6  -2 42.9123 27.1821   5
   1  -6   2 33.9215 28.0584   5
   1  -6   3 305.037 42.4616   5
   1  -6   4 35.6447 21.2515  21
   1  -6   4 80.3655 26.4387   5
   1  -6   5 122.374 26.0951  21
  -1  -6  -5 173.575 32.9780   5
   1  -6   6 127.416 25.6019  21
  -1  -6  -6 88.1922 24.3680   5
   1  -6   7 4500.65 132.923  21
  -1  -6  -7 4358.97 138.419   5
   1  -6   8 7.77302 15.2808  21
  -1  -6  -8 6.39167 15.4111   5
   1  -6   9 6600.92 165.563  21
   1  -6  10 1093.92 44.2387  21
   2   0 -20 6692.05 188.741   7
  -2   0  19 4.12483 28.4468  23
  -2   0  18 8794.64 275.525  23
  -2   0  17-19.3673 23.7693  10
  -2   0  17 23.4564 35.2568  23
  -2   0  16 5535.66 387.594  18
   2   0 -16 4767.84 360.444  15
  -2   0  16 5171.18 370.390   9
  -2   0  16 5780.69 182.688  10
  -2   0  16 5981.26 226.192  23
  -2   0  15-46.1353 63.6339   9
  -2   0  15 11.2572 25.8782  10
  -2   0  15 12.6880 36.6049  23
  -2   0  15 24.5792 63.4244  18
   2   0 -15-47.2030 89.1509  15
  -2   0  14 32101.2 1067.90  18
   2   0 -14 30394.5 1041.00  15
  -2   0  14 32139.0 710.364  10
  -2   0  14 32341.4 764.931  23
  -2   0  13 22.7287 28.7979  23
   2   0 -13 21.1972 62.0220  15
  -2   0  13-6.97178 23.0606  10
  -2   0  13 25.7430 18.7164   2
  -2   0  13 22.1542 48.3159  18
   2   0 -12 7267.36 406.635  15
  -2   0  12 7137.74 322.139  14
  -2   0  12 7820.10 217.996  10
  -2   0  12 7158.04 244.287  23
  -2   0  12 7761.40 206.575   2
   2   0 -11-16.3795 57.5989  15
  -2   0  11 29.8130 30.6502  14
  -2   0  11 8.56746 18.6854  10
  -2   0  11 7.32456 17.1724   2
  -2   0  11 18.2244 25.5273  23
  -2   0  10 6020.40 253.663  14
  -2   0  10 5826.79 168.669  10
  -2   0  10 5911.42 162.483   2
   2   0 -10 5783.49 309.876  15
  -2   0   9-9.10095 40.6763  13
  -2   0   9 42.7913 30.3200  14
  -2   0   9 20.9913 17.4603   2
   2   0  -9 12.0943 57.7867  15
  -2   0   9-4.44391 18.8931  10
  -2   0   8 899.943 48.5998  10
  -2   0   8 851.894 44.7000   2
   2   0  -8 944.080 94.5935  16
   2   0  -8 826.231 104.644  15
  -2   0   8 1023.74 84.9035  14
   2   0  -7 7.03902 29.9269  16
  -2   0   7 23.8398 20.7996  14
  -2   0   7-12.5558 27.3847  13
   2   0  -6 541899. 10276.7  15
   2   0  -6 534303. 10220.1  16
  -2   0   6 509033. 10150.6  14
   2   0  -5-5.30651 25.3545  16
  -2   0   5-2.85698 16.4847  14
  -2   0   5 4.07787 21.7838  13
   2   0  -4 45989.0 1023.45  16
  -2   0   4 46419.2 960.042  14
  -2   0   4 44759.6 1039.35  18
  -2   0   4 44626.6 1025.64   9
   2   0  -3-4.13436 25.5023  16
  -2   0   3 1.01163 9.04279  14
  -2   0   3 6.79398 17.3916  13
  -2   0   3-7.66109 25.8834   9
  -2   0   3-12.9028 27.5067  18
  -2   0   3-5.45340 18.6156  12
  -2   0   2 165022. 3289.37  12
  -2   0   2 164867. 3272.98  13
  -2   0   2 165073. 3316.62   9
   2   0  -2 165915. 3334.21  16
  -2   0   2 167428. 3331.74  18
  -2   0   1-3.84753 9.61308  12
  -2   0   1 30.3090 13.3604  26
  -2   0   1 23.4250 20.1961  17
  -2   0   0 78179.1 1577.13  11
   2   0   0 81237.2 1576.30  20
  -2   0   0 77598.1 1563.47  12
  -2   0  -1 25.4529 15.2770  11
  -2   0  -1-2.56761 17.7078   6
   2   0   1 6.28632 15.4300  20
  -2   0  -1 7.82568 24.1361  15
   2   0   1-1.60756 13.5786  13
  -2   0  -2 51012.9 1129.21  15
   2   0   2 52792.9 1090.57  13
   2   0   3 25.7438 32.2918  13
  -2   0  -3 65.2726 40.7568  15
   2   0   4 234795. 4327.82  25
  -2   0  -4 235853. 4337.41  15
   2   0   5-7.43406 31.6048  25
  -2   0  -5 46.8773 31.3029  26
  -2   0  -5 7.64841 34.9890  15
   2   0   5 5.46414 24.4224  13
   2   0   6 108870. 2351.05  25
  -2   0  -6 106433. 2294.44  26
  -2   0  -6 110791. 2357.19  15
   2   0   6 109737. 2295.83  13
  -2   0  -7 7.70511 33.6075  26
   2   0   7-10.6472 35.9724  25
  -2   0  -7-10.7077 45.5215  15
   2   0   7-7.98096 31.1357  13
   2   0   8 23735.3 727.428  25
  -2   0  -8 25259.0 675.097  26
  -2   0  -8 23637.4 727.122  15
   2   0   8 25614.2 690.743  13
  -2   0  -9 10.4517 33.8107  26
   2   0   9 86.7991 61.5021  25
  -2   0  -9 14.2152 45.9838  15
   2   0   9 11.2497 39.5617  13
   2   0  10 96676.9 2250.93  25
  -2   0 -10 98223.4 2249.19  15
   2   0  10 91162.0 2151.70  14
   2   0  11 19.2408 56.2971  25
   2   0  11 28.7744 44.3728  14
  -2   0 -11-18.4766 56.9852  15
   2   0  12 10601.5 521.018  25
  -2   0 -12 9825.05 503.080  15
   2   0  12 10679.3 465.296  14
   2   0  13-23.5054 68.7758  25
   2   0  13-37.3573 60.4215   9
  -2   0 -13-22.8387 80.3134  15
   2   0  13 18.1211 49.9899  14
   2   0  14 2908.21 256.794   9
   2   0  14 2886.11 251.290  14
  -2   0 -14 3137.26 291.383  15
  -2   0 -14 2817.52 140.620   7
  -2   0 -15-25.1070 97.9478  15
   2   0  15-19.8428 54.7380  14
   2   0  15 20.6406 53.2614   9
  -2   0 -15-5.51636 35.2800   7
  -2   0 -16 1587.06 101.202   7
  -2   0 -17 4.68002 28.5051   7
  -2   0 -18 1289.01 78.8739   7
  -2   0 -19-8.57070 20.2856   7
   2   0  20 142.421 24.2908  23
   2  -1 -20 3535.46 122.032   7
   2   1 -19 288.383 34.2502   7
   2  -1 -19 283.357 40.9268   7
  -2   1  19 296.121 43.5720  23
  -2  -1  18 563.390 55.6884  23
  -2   1  18 672.734 67.8753  23
  -2   1  18 607.997 45.7542  10
  -2   1  17 648.379 72.6482  23
  -2  -1  17 686.988 67.5486  23
  -2   1  17 626.444 52.2505  10
   2  -1 -16 27427.5 966.451  15
   2   1 -16 27317.5 957.766  15
  -2   1  16 27951.8 1024.12  18
  -2  -1  16 28508.5 681.155  23
  -2   1  16 28696.6 704.664  23
  -2   1  16 28750.5 642.246  10
  -2   1  16 25980.6 936.720   9
  -2  -1  15 2039.43 98.2509  10
  -2   1  15 1873.72 217.111   9
   2   1 -15 1781.13 218.312  15
   2  -1 -15 1365.96 204.478  15
  -2   1  15 2181.86 130.187  23
  -2  -1  15 1957.52 117.264  23
  -2   1  15 2038.57 87.9079   2
  -2   1  15 2085.94 99.8503  10
  -2   1  15 1584.25 223.140  18
  -2  -1  14 3055.12 123.555  10
  -2  -1  14 2744.80 272.685   9
  -2   1  14 3075.61 267.298   9
   2   1 -14 2670.75 260.212  15
   2  -1 -14 2796.42 265.337  15
  -2   1  14 2081.69 254.586  18
  -2  -1  14 2682.30 241.435  18
  -2   1  14 2972.77 153.493  23
  -2  -1  14 2984.38 142.723  23
  -2   1  14 2944.50 121.313  10
  -2   1  14 2736.80 107.212   2
  -2  -1  13 19015.9 736.657   9
  -2   1  13 17559.0 679.983   9
  -2  -1  13 19218.4 693.572  18
  -2   1  13 18679.4 771.835  18
   2   1 -13 17331.0 703.344  15
   2  -1 -13 17640.0 711.345  15
  -2   1  13 18044.4 572.858  14
  -2   1  13 20073.1 657.366  13
  -2   1  13 17280.0 480.485  23
  -2  -1  13 17286.8 465.594  23
  -2   1  13 18174.9 421.511   2
  -2   1  13 18515.0 437.197  10
  -2  -1  13 18048.9 438.978  10
  -2  -1  12 31569.4 1003.87   9
  -2   1  12 31052.2 951.890   9
  -2   1  12 30933.0 1045.14  18
   2   1 -12 30837.9 983.917  15
   2  -1 -12 31542.1 997.349  15
  -2   1  12 32236.3 897.692  13
  -2   1  12 31926.5 832.544  14
  -2   1  12 30963.7 741.933  23
  -2  -1  12 30575.7 723.572  23
  -2  -1  12 31415.6 687.039   2
  -2   1  12 31512.5 692.199  10
  -2  -1  12 31116.8 698.947  10
  -2   1  12 31624.1 678.547   2
  -2   1  11 1391.93 92.4239  23
  -2  -1  11 1394.94 85.4319  23
  -2   1  11 1056.47 163.896  18
   2   1 -11 1338.65 164.188  15
   2  -1 -11 1681.85 181.538  15
  -2   1  11 1352.14 115.700  14
  -2   1  11 1331.22 135.452  13
  -2  -1  11 1300.42 69.1612   2
  -2  -1  11 1481.94 77.7442  10
  -2   1  11 1426.95 72.4843  10
  -2  -1  11 1364.40 76.8512  21
  -2  -1  11 1588.90 182.480   9
  -2  -1  10 22911.2 511.196  21
  -2  -1  10 22894.6 512.269  10
   2   1 -10 21370.9 708.711  15
   2  -1 -10 22272.0 715.926  15
  -2   1  10 22933.8 648.883  13
  -2   1  10 21909.8 537.309  23
  -2  -1  10 22316.9 741.841   9
  -2  -1  10 21556.3 499.986   2
   2   1  -9 90498.0 2105.16  15
   2  -1  -9 96038.3 2137.35  16
   2  -1  -9 91693.9 2114.56  15
  -2   1   9 94664.6 2032.79  13
  -2  -1   9 93260.0 1902.17   3
  -2  -1   9 92434.3 1889.64   2
  -2  -1   9 94170.2 1899.67  10
  -2  -1   9 95945.7 2174.48   9
   2   1  -9 91920.6 1934.05  26
   2  -1  -8 52221.8 1355.09  15
   2  -1  -8 55688.5 1393.30  16
   2   1  -8 52175.9 1352.84  15
  -2   1   8 59606.2 1324.71  13
  -2  -1   8 60658.2 1206.40  10
   2   1  -8 61506.5 1248.57  26
  -2  -1   8 61400.1 1425.26   9
  -2  -1   8 57217.5 1193.36   2
  -2  -1   8 56530.5 1199.58   3
  -2  -1   7 34223.7 708.185  10
   2  -1  -7 31775.0 873.254  16
   2  -1  -7 32363.6 852.654  15
   2   1  -7 32729.9 852.682  15
  -2  -1   7 35361.4 890.911   9
  -2   1   7 32069.6 704.907   3
  -2   1   6 51330.6 1300.78  18
   2  -1  -6 53840.3 1291.85  16
   2  -1  -6 55873.4 1269.36  15
   2   1  -6 56528.7 1270.29  15
  -2  -1   6 55784.8 1291.10   9
  -2   1   5 69968.2 1610.65  18
   2  -1  -5 72016.7 1603.20  16
  -2  -1   5 72082.7 1592.76   9
   2  -1  -4 2162.54 139.795  16
   2   1  -4 2151.78 62.5862  16
  -2   1   4 2345.59 144.911  18
   2  -1  -3 29669.9 712.352  16
   2   1  -3 27521.1 583.022  16
  -2  -1   3 27767.7 593.358  18
  -2   1   3 29588.6 669.448  11
  -2   1   2 410699. 8002.12  11
   2  -1  -2 398009. 8011.53  24
   2  -1  -2 395663. 8044.81  16
   2  -1  -1 230667. 4704.65  24
  -2   1   1 237670. 4704.70  11
  -2  -1   0 258414. 5167.27   6
   2   1   0 257899. 5085.10  12
  -2   1   0 262147. 5173.55  17
   2  -1   0 249476. 5179.74  16
   2   1   1 79688.0 1583.29  12
  -2  -1  -1 77916.0 1665.76   6
   2  -1   1 75433.0 1631.13  25
   2   1   1 79911.1 1632.99  25
  -2   1  -1 78974.9 1658.75  17
  -2  -1  -2 81665.0 1694.62  15
  -2   1  -2 84059.5 1693.46  15
   2  -1   2 79988.4 1625.42   9
   2   1   2 81371.9 1631.72  12
  -2  -1  -2 77840.4 1646.43  24
   2  -1   2 79833.3 1684.93  25
   2   1   2 78528.2 1678.94  25
  -2  -1  -2 80927.4 1713.40   6
   2   1   3 15.6887 27.9467  25
   2  -1   3 48.2783 29.1394  25
   2  -1   3 47.3017 23.7748   9
   2  -1   3 29.8755 23.8032  20
  -2  -1  -3 68.5508 32.9703  15
   2  -1   3 19.0644 32.8049  14
  -2   1  -3 51.1263 31.8365  15
   2  -1   4 49671.5 1124.97  14
  -2  -1  -4 47244.8 1093.16  15
  -2   1  -4 48064.2 1094.46  15
   2  -1   4 47221.1 1084.66  25
   2  -1   4 50329.6 1059.61   9
   2  -1   5 201634. 4292.49  14
   2  -1   5 207146. 4239.68  25
   2   1   5 208307. 4241.75  25
  -2   1  -5 207820. 4248.47  15
  -2  -1  -5 206984. 4246.26  15
  -2   1  -6 23835.6 676.371  15
  -2  -1  -6 23420.8 677.517  15
   2   1   6 24878.2 677.615  25
   2  -1   6 24247.8 676.388  25
   2   1   7 62122.5 1438.87  13
   2  -1   7 63752.4 1456.39   9
  -2  -1  -7 62874.9 1285.33   5
   2  -1   7 64057.5 1488.85  25
   2   1   7 63041.5 1487.24  25
  -2   1  -7 64323.6 1490.74  15
  -2  -1  -7 62345.4 1486.45  15
   2  -1   8 2533.02 176.929   9
  -2  -1  -8 2483.33 87.8440   8
  -2   1  -8 3044.44 183.630  26
   2   1   8 2626.45 193.529  25
   2  -1   8 2419.99 187.519  25
   2   1   8 2988.75 173.274  13
  -2   1  -8 2544.80 193.503  15
  -2  -1  -8 2528.87 191.185  15
   2  -1   9 3591.45 223.691   9
  -2   1  -9 3490.91 203.048  26
   2   1   9 3589.18 243.498  25
   2  -1   9 3416.67 238.420  25
   2   1   9 3235.82 195.768  13
  -2  -1  -9 3454.30 239.934  15
  -2   1  -9 3352.21 234.490  15
  -2  -1 -10 11837.0 507.339  15
  -2   1 -10 12433.8 510.778  15
   2   1  10 12052.9 446.501  13
   2  -1  10 11919.0 503.468  14
   2  -1  10 12802.1 526.653  25
  -2   1 -10 12086.5 438.859  26
   2   1  10 12867.3 524.413  25
   2  -1  10 12181.7 302.277  21
   2  -1  10 12796.2 486.274   9
   2   1  10 12130.4 334.173  23
   2  -1  10 12085.8 328.294  23
  -2  -1 -11 6025.51 362.519  15
  -2   1 -11 5419.26 343.720  15
   2   1  11 6239.42 316.083  13
   2  -1  11 5986.96 351.310  14
  -2   1 -11 5723.47 291.714  26
   2  -1  11 6189.93 372.976  25
   2   1  11 5813.16 359.828  25
   2  -1  11 6291.57 185.138  21
   2  -1  11 5855.97 331.496   9
   2   1  11 6128.34 213.196  23
   2  -1  11 6156.23 208.017  23
  -2   1 -12 11458.3 543.579  15
  -2  -1 -12 11397.3 549.563  15
   2   1  12 11661.6 474.940  14
   2   1  12 12691.6 508.944  13
   2   1  12 11823.6 349.800  23
   2  -1  12 12007.7 344.258  23
   2  -1  12 12465.9 313.597  21
   2  -1  12 11813.9 514.998   9
   2  -1  12 12552.7 571.127  25
  -2   1 -12 12455.9 471.104  26
   2   1  12 11412.7 550.321  25
  -2   1 -13 14131.9 635.404  15
  -2  -1 -13 14547.3 647.779  15
   2   1  13 14118.7 572.888  13
   2   1  13 14554.6 559.793  14
  -2   1 -13 14730.1 384.253   7
   2  -1  13 13991.7 361.169  21
   2  -1  13 14941.7 604.872   9
   2  -1  13 14293.6 398.318  23
   2   1  13 14437.0 406.932  23
   2  -1  14 7632.92 424.145   9
   2   1  14 8307.35 411.959  14
  -2  -1 -14 7393.52 457.473  15
  -2   1 -14 8318.43 476.898  15
  -2  -1 -14 8158.79 270.080   7
  -2   1 -14 7634.25 247.027   7
  -2  -1 -14 8024.04 226.088   4
   2   1  14 7862.69 271.642  23
   2  -1  14 7881.62 265.865  23
  -2  -1 -15 9816.13 303.930   7
  -2   1 -15 9015.20 276.710   7
  -2   1 -15 9778.04 529.312  15
  -2  -1 -15 9173.75 514.978  15
   2  -1  15 9106.28 467.686   9
   2   1  15 8896.97 466.073   9
   2   1  15 9123.48 446.323  14
   2   1  15 9584.58 307.854  23
   2  -1  15 9673.95 301.723  23
  -2   1 -16 12767.9 345.744   7
  -2  -1 -16 13027.7 372.107   7
   2  -1  16 12989.8 369.261  23
   2   1  16 13243.0 378.043  23
  -2  -1 -17 216.860 43.4982   7
  -2   1 -17 221.494 35.8767   7
   2   1  17 295.904 49.5559  23
   2  -1  17 211.224 40.7988  23
  -2  -1 -18 150.497 34.9479   7
   2  -1  18 187.402 37.4367  23
   2   1  18 137.429 36.4058  23
  -2  -1 -19 3147.33 117.333   7
   2  -1  19 2978.83 110.889  23
   2   1  19 3190.86 119.790  23
   2   1  20 36.6689 16.9909  23
   2  -2 -19 3371.36 121.451   7
   2  -2 -18 1907.94 95.6947   7
  -2   2  18 1707.61 74.5160  10
  -2   2  17 10.4128 30.4726  23
  -2   2  17 39.8433 21.9737  10
  -2   2  16 70.9386 38.2585  23
  -2   2  16 45.5913 24.4487  10
  -2   2  15 301.076 35.7213   2
  -2   2  15 239.257 89.2484   9
  -2   2  15 239.810 39.8370  10
   2  -2 -15 345.281 107.686  24
  -2   2  15 240.473 53.6785  23
   2  -2 -15 121.791 86.4356  15
  -2   2  15 198.143 72.1892  13
   2   2 -15 199.584 97.4531  15
   2  -2 -14 267.408 96.3009  15
   2   2 -14 101.690 76.9335  15
  -2   2  14 223.671 73.2011  13
  -2   2  14 257.545 100.713  18
  -2   2  14 238.169 34.0727   2
  -2   2  14 235.874 83.6643   9
  -2   2  14 198.586 38.7465  10
  -2   2  14 148.054 50.3930  23
  -2  -2  14 220.772 40.1466  23
   2  -2 -13 542.705 133.398  15
  -2   2  13 451.576 91.6107  13
   2   2 -13 596.155 134.711  15
  -2  -2  13 564.176 55.9161  23
  -2   2  13 552.870 70.4291  23
  -2   2  13 446.344 130.930  18
  -2  -2  13 537.058 57.2289  21
  -2  -2  13 597.739 55.6106  10
  -2  -2  12 42286.8 975.034  21
  -2   2  12 44196.6 1396.36  18
  -2   2  12 46113.2 1188.77  13
   2   2 -12 47818.3 1290.05  15
   2  -2 -12 47544.0 1296.07  15
  -2  -2  12 46325.9 980.040  10
   2  -2 -12 45310.5 974.585   8
  -2   2  12 44448.6 1020.30  23
  -2   2  11 13947.0 651.513  18
  -2   2  11 14726.5 519.438  13
  -2  -2  11 14885.2 371.916  10
   2  -2 -11 14258.0 367.778   8
  -2  -2  11 13919.0 357.789   2
  -2   2  11 14525.6 400.229  23
   2   2 -11 14135.5 570.231  15
   2  -2 -11 14238.7 574.166  15
   2  -2 -10 3351.06 244.216  15
   2   2 -10 2847.68 227.074  15
  -2  -2  10 3227.45 125.395   2
  -2  -2  10 3343.91 133.770  10
   2  -2 -10 3340.64 132.499   8
  -2   2  10 3102.49 142.574  23
  -2   2  10 2998.49 272.235  18
  -2   2   9 4685.62 331.238  18
   2  -2  -9 4939.42 282.573  15
   2  -2  -9 5437.65 322.928  16
   2   2  -9 5090.60 280.405  15
  -2   2   9 5051.52 264.870  12
  -2  -2   9 5181.42 167.908   2
  -2  -2   9 4999.16 161.337  21
  -2   2   9 5197.35 185.695  23
  -2  -2   9 5612.76 182.507  10
   2  -2  -9 5183.06 173.393   8
  -2   2   8 16620.4 634.713  18
   2  -2  -8 16668.3 539.160  15
   2   2  -8 16962.6 543.673  15
   2  -2  -8 16163.3 604.878  16
  -2  -2   8 15799.8 380.759   3
  -2  -2   8 17125.1 402.349   2
  -2   2   8 16410.5 524.819  12
  -2  -2   8 16890.4 404.327  10
   2  -2  -8 16087.2 401.175   8
  -2   2   7 12490.7 520.009  18
   2  -2  -7 13163.0 440.418  15
   2  -2  -7 13680.2 520.488  16
   2   2  -7 13873.2 444.820  15
  -2   2   7 13284.1 441.610  12
  -2  -2   7 13701.7 330.568  10
  -2  -2   7 12909.6 311.306   3
  -2  -2   7 13407.0 329.340   2
   2  -2  -7 13115.3 315.803   5
  -2  -2   6 25784.0 572.189  10
   2  -2  -6 25358.5 674.551  15
   2  -2  -6 26507.5 785.504  16
   2   2  -6 26058.6 679.578  15
  -2   2   6 27048.8 700.503  12
  -2   2   6 26271.7 795.448  18
   2  -2  -6 25742.9 780.083  24
  -2  -2   6 25681.7 573.150   2
  -2   2   5 63902.3 1501.12  18
   2   2  -5 60751.2 1363.61  15
   2  -2  -5 59482.5 1360.29  15
  -2   2   5 63550.9 1407.92  12
  -2  -2   5 60930.8 1268.47  10
   2  -2  -5 66889.9 1499.37  24
  -2  -2   5 61632.5 1270.06   2
  -2   2   4 58256.8 1338.56  12
  -2   2   4 58989.0 1412.17  18
  -2   2   4 57892.9 1340.45  11
   2  -2  -4 58556.4 1286.57  15
   2   2  -4 58676.0 1287.65  15
   2  -2  -4 61756.6 1408.92  24
  -2   2   3 48703.1 1134.42  12
  -2   2   3 48747.7 1187.26  18
  -2   2   3 49369.7 1137.46  11
   2  -2  -3 50524.2 1187.42  24
   2   2  -3 47835.6 1065.67  15
   2  -2  -3 49105.0 1068.13  15
   2  -2  -3 49779.4 1201.95  16
  -2  -2   2 27020.6 595.602  20
   2  -2  -2 26545.3 729.725  16
  -2   2   2 26010.6 689.741  12
  -2   2   2 26419.7 719.981  17
   2   2  -2 26442.3 627.476  11
  -2   2   2 27210.9 689.976  11
   2  -2  -2 26457.0 721.510  24
   2  -2  -2 27156.4 607.555   6
   2  -2  -1 17052.0 487.346  16
   2   2  -1 15803.2 406.090  12
  -2   2   1 15652.6 452.136  12
  -2   2   1 15336.7 462.496  17
   2   2  -1 16059.5 378.386  11
  -2   2   1 16198.1 452.876  11
   2  -2  -1 15407.7 360.854  25
  -2  -2   1 15730.0 363.468  20
  -2   2   0 11653.1 378.716  12
   2   2   0 11901.3 326.633  12
   2  -2   0 11476.8 387.662  16
   2   2   0 11442.1 293.086  11
  -2   2   0 11716.3 374.522  11
   2   2   0 11449.0 286.810  25
   2  -2   0 11646.3 290.799  25
  -2   2   0 11685.2 373.119  17
   2   2   1 14109.2 368.143  18
  -2   2  -1 14637.4 427.463  17
   2  -2   1 14729.8 448.054  16
   2   2   1 14561.2 345.950  11
  -2   2  -1 14548.5 443.641  11
  -2   2  -1 14823.5 452.741  12
   2   2   1 14573.8 382.029  12
  -2  -2  -1 14685.4 447.315   6
   2  -2   1 14299.9 357.969  25
   2   2   1 14776.2 356.538  25
   2  -2   2 1260.30 108.212  16
   2   2   2 1379.83 85.1015  12
  -2   2  -2 1291.51 113.455  11
  -2  -2  -2 963.870 102.054   6
   2  -2   2 1211.19 78.1157  25
   2   2   2 1120.00 73.4360  25
  -2  -2  -3 192.570 55.6759   6
   2  -2   3 160.733 43.0375  16
  -2  -2  -3 165.143 25.8938   5
  -2   2  -3 55.6501 45.3766  11
   2   2   3 176.334 34.3504  12
  -2  -2  -3 149.252 41.1704  24
   2   2   3 209.199 39.0376  25
   2  -2   3 139.555 34.9158  25
  -2  -2  -4 85782.8 1765.58   8
   2  -2   4 88483.1 1888.98  16
  -2  -2  -4 90155.8 1885.73  15
  -2   2  -4 88392.5 1877.34  15
   2   2   4 88057.0 1836.93  12
  -2   2  -4 87615.1 1947.36  11
   2   2   4 85964.3 1858.62  25
   2  -2   4 87183.3 1868.50  25
  -2  -2  -4 87774.2 1899.18  24
  -2  -2  -4 85949.8 1762.98   5
  -2  -2  -4 85048.8 1950.32   6
  -2  -2  -5 15407.6 359.578   8
  -2  -2  -5 15345.9 469.414  15
  -2   2  -5 15465.3 468.722  15
  -2  -2  -5 14774.0 353.867   5
   2  -2   5 14942.3 453.373  16
   2   2   5 15254.7 425.568  12
  -2  -2  -5 15439.4 360.494   7
   2   2   5 15058.4 455.013  25
   2  -2   5 14734.7 456.002  25
  -2  -2  -5 16016.3 482.454  24
   2  -2   6 16894.0 495.365  16
  -2  -2  -6 16875.0 526.567  15
  -2   2  -6 17188.7 528.230  15
  -2  -2  -6 16334.3 382.536   5
  -2  -2  -6 16053.7 385.976   8
  -2  -2  -6 16393.7 393.012   7
  -2  -2  -6 16001.6 518.273  24
   2   2   6 16856.8 513.260  25
   2  -2   6 17304.2 521.147  25
  -2  -2  -7 11378.3 429.738  15
  -2   2  -7 12115.0 436.370  15
  -2  -2  -7 10713.2 282.393   8
  -2  -2  -7 11245.1 281.389   5
  -2  -2  -7 11131.3 295.927   7
   2   2   7 11320.2 416.740  25
   2  -2   7 11533.3 425.305  25
  -2  -2  -7 10961.7 416.612  24
   2   2   8 184.933 65.7909  25
   2  -2   8 204.965 69.3421  25
  -2  -2  -8 202.423 30.7982   5
  -2   2  -8 164.349 62.7559  15
  -2  -2  -8 138.716 54.2357  15
  -2  -2  -8 199.608 38.7124   7
  -2  -2  -8 202.773 33.5609   8
   2  -2   8 151.406 29.0831  22
  -2  -2  -8 213.681 66.5136  24
  -2  -2  -9 12024.4 486.533  24
   2  -2   9 11806.6 311.559  22
   2   2   9 12235.8 326.137  23
   2  -2   9 11899.8 313.263  23
  -2  -2  -9 12075.1 331.158   7
  -2   2  -9 11967.3 490.843  15
  -2  -2  -9 11416.6 486.033  15
   2  -2   9 11905.4 303.457  21
  -2  -2  -9 11952.8 298.703   5
  -2  -2  -9 11571.3 302.639   8
   2   2   9 11940.0 484.685  25
   2  -2   9 12131.0 494.428  25
   2  -2  10 4019.90 151.254  23
   2  -2  10 3935.62 148.879  22
   2   2  10 3705.78 155.788  23
  -2  -2 -10 4318.74 283.165  24
  -2   2 -10 3652.75 266.821  15
  -2  -2 -10 4023.05 283.219  15
   2   2  10 3634.10 238.088  13
  -2  -2 -10 3830.94 158.357   7
   2  -2  10 3886.84 139.671  21
  -2  -2 -10 3858.73 136.703   8
   2   2  10 3869.67 273.315  25
  -2   2 -10 4181.69 257.584  26
   2  -2  10 4011.69 279.913  25
   2  -2  11 12787.5 353.915  22
   2   2  11 13573.0 374.244  23
   2  -2  11 13426.6 359.482  23
  -2   2 -11 14479.2 590.889  15
  -2  -2 -11 13776.1 584.104  15
   2   2  11 12637.5 499.230  13
  -2  -2 -11 13872.5 378.195   7
   2  -2  11 13201.4 342.150  21
  -2  -2 -11 13377.8 333.382   8
  -2   2 -11 14053.5 511.260  26
  -2  -2 -11 12771.6 540.312  24
   2   2  12 845.557 127.565  13
  -2   2 -12 938.588 155.013  15
  -2  -2 -12 823.712 144.255  15
   2  -2  12 1118.73 81.7040  23
  -2  -2 -12 1113.09 150.053  24
   2   2  12 1024.32 86.1287  23
  -2  -2 -12 1130.60 89.2245   7
   2  -2  12 1155.36 73.9615  21
  -2   2 -12 1162.23 134.343  26
   2  -2  13 24444.3 577.799  21
  -2   2 -13 25948.5 894.662  15
  -2  -2 -13 25842.3 895.788  15
   2   2  13 25725.4 811.369  13
  -2  -2 -13 26198.7 627.108   7
  -2  -2 -13 22625.1 801.698  24
  -2   2 -13 23773.5 747.187  26
   2   2  13 25099.4 623.615  23
   2  -2  13 24827.7 603.035  23
  -2  -2 -14 9037.58 499.711   6
  -2  -2 -14 8152.11 279.329   7
  -2   2 -14 7878.76 456.616  15
  -2  -2 -14 7847.23 454.989  15
   2   2  14 7967.84 394.498  14
   2   2  14 8181.84 415.841  13
   2   2  14 8214.35 221.982  10
   2   2  14 8772.19 281.834  23
   2  -2  14 8419.45 263.945  23
   2  -2  14 8736.33 246.923  21
  -2  -2 -15 9326.93 293.130   7
   2  -2  15 8985.81 274.246  23
   2   2  15 9464.12 293.346  23
  -2  -2 -15 9009.48 254.729   4
  -2  -2 -16 154.525 41.8288   7
  -2  -2 -16 175.809 30.9141   4
   2   2  16 116.211 36.9895  23
   2  -2  16 132.830 33.5085  23
   2   2  17 10586.0 297.221  23
   2   2  18 179.968 32.1584  23
   2   2  19 92.1522 19.0292  23
   2  -3 -17 1459.55 76.2952   7
  -2   3  17 1492.52 69.2799  10
  -2   3  16 651.060 42.3459   2
   2  -3 -16 660.181 58.3088   7
  -2   3  16 805.954 54.1328  10
  -2   3  15 930.224 55.2349   2
  -2   3  15 868.996 61.5245  10
   2  -3 -15 823.671 68.4971   7
   2  -3 -14 1027.67 67.7562   8
  -2   3  14 1123.18 72.5313  10
   2  -3 -13 6273.79 397.447   6
  -2   3  13 6094.49 327.619  13
  -2   3  13 6434.04 456.708  18
   2  -3 -13 6706.01 212.760   8
  -2   3  13 6428.23 232.974  23
   2  -3 -13 7008.02 482.240  24
  -2   3  12 361.414 87.0641  13
  -2   3  12 223.033 50.2068  23
   2  -3 -12 129.308 94.7464  24
   2  -3 -12 337.635 48.9544   8
  -2  -3  12 281.433 44.2291  21
  -2   3  12 374.510 131.902  18
  -2  -3  11 1418.41 86.8465  21
   2  -3 -11 1856.56 271.262  24
  -2   3  11 1404.83 99.4582  23
   2  -3 -11 1578.24 97.5860   8
  -2   3  11 1359.15 204.977  18
  -2  -3  10 818.673 65.2810  21
   2  -3 -10 746.434 54.3162   5
  -2   3  10 801.262 74.5694  23
   2  -3 -10 884.284 186.885  24
   2  -3 -10 796.181 73.0718   8
  -2   3  10 673.761 151.772  18
  -2  -3   9 14784.3 379.948  21
  -2   3   9 15361.4 688.604  18
  -2  -3   9 14890.8 385.288   1
   2  -3  -9 15383.2 375.559   5
  -2   3   9 15201.2 554.032  12
   2  -3  -9 15218.7 407.486   8
   2  -3  -9 17126.2 768.534  24
  -2   3   9 15170.0 404.035  23
  -2  -3   8 18820.7 450.208  21
  -2   3   8 18766.4 749.036  18
   2  -3  -8 18575.6 451.257   5
   2  -3  -8 19632.4 481.957   8
  -2   3   8 18262.5 621.902  12
   2  -3  -8 19297.6 784.348  24
  -2  -3   8 18479.0 455.614   1
   2  -3  -7 1472.26 92.6077   8
  -2   3   7 1444.89 180.893  18
   2  -3  -7 1284.38 167.579  16
  -2   3   7 1372.36 140.537  12
  -2  -3   7 1389.32 75.0816  21
   2   3  -7 1136.94 146.417  11
  -2  -3   7 1272.37 78.6478   1
   2  -3  -7 1334.12 80.0509   5
   2  -3  -7 1487.92 157.015   6
  -2   3   6 6276.33 363.507  18
   2  -3  -6 6067.95 353.670  16
  -2   3   6 5937.17 293.787  12
  -2  -3   6 5716.98 188.470   1
   2   3  -6 6412.00 313.278  11
   2  -3  -6 5613.08 197.095   8
   2  -3  -6 6257.96 298.647   6
   2  -3  -5 17729.3 639.324  16
  -2   3   5 16734.8 554.251  12
  -2  -3   5 16359.5 410.162   1
   2   3  -5 17718.7 556.186  11
  -2   3   5 18162.3 640.212  18
   2  -3  -5 16664.6 520.188   6
  -2  -3   5 16404.6 389.760   5
   2  -3  -4 1565.90 170.495  16
  -2   3   4 1844.54 154.543  12
   2   3  -4 1597.35 145.951  12
  -2   3   4 1991.12 158.388  11
   2   3  -4 1985.49 147.497  11
   2  -3  -4 1600.36 120.771   6
  -2  -3   4 1802.35 82.4806   5
  -2   3   4 1898.30 181.995  17
  -2  -3   4 1807.57 90.6859   1
   2  -3  -3 352.570 89.8015  16
  -2   3   3 350.791 80.1622  17
  -2  -3   3 365.573 32.3105   8
   2   3  -3 423.973 68.1230  11
  -2   3   3 414.790 79.0318  12
  -2   3   3 368.260 74.2117  11
   2   3  -3 502.106 82.6068  12
  -2  -3   3 402.358 42.0080   5
   2  -3  -3 398.360 47.7115   8
  -2  -3   2 2454.30 125.521  20
   2  -3  -2 2386.22 192.151  16
  -2   3   2 2679.29 184.772  12
   2   3  -2 2430.35 160.646  12
  -2   3   2 2194.09 173.405  17
   2  -3  -2 2403.69 107.531   8
  -2  -3   2 2396.58 89.1588   8
  -2   3   2 2393.31 174.859  11
   2   3  -2 2574.30 144.946  11
  -2  -3   2 2410.16 100.596   5
  -2  -3   1 8118.18 265.244  20
   2  -3  -1 7754.56 355.111  16
  -2   3   1 8128.83 355.208  12
   2   3  -1 8842.87 319.312  12
  -2   3   1 7664.20 336.571  17
   2  -3  -1 8170.38 232.248   8
  -2  -3   1 8614.52 219.797   8
   2   3  -1 8663.26 282.687  11
  -2   3   1 8482.14 351.145  11
  -2  -3   1 8033.80 228.497   5
  -2  -3   0 4912.89 199.193  20
   2  -3   0 5011.87 264.304  16
   2   3   0 5060.38 224.589  12
  -2   3   0 5290.88 275.223  12
   2  -3   0 4643.47 256.101  20
  -2   3   0 4853.17 245.680  17
  -2  -3   0 4980.98 152.945   8
   2  -3   0 4929.71 157.651   8
  -2  -3   0 4954.26 160.609   5
   2   3   0 5064.56 192.151  11
  -2   3   0 4747.57 256.478  11
   2  -3   1 41743.2 1058.54  16
   2   3   1 42097.2 992.233  12
  -2   3  -1 42870.6 1106.87  12
   2  -3   1 41106.3 884.865   8
  -2  -3  -1 41354.8 889.782   8
   2   3   1 40956.5 931.877  11
  -2   3  -1 41759.5 1088.09  11
  -2  -3  -1 42562.5 898.659   5
   2  -3   1 42446.9 1069.78  20
   2  -3   2 423.859 78.4705  20
   2  -3   2 433.425 39.0503   8
  -2  -3  -2 548.550 48.5735   8
   2  -3   2 499.346 76.6661  16
  -2   3  -2 544.887 94.3187  11
  -2   3  -2 458.016 92.3002  12
   2   3   2 552.899 72.2474  12
  -2   3  -3 35288.8 990.948  12
   2   3   3 35359.9 853.858  12
  -2  -3  -3 34202.5 761.020   5
  -2  -3  -3 35630.6 973.117   6
  -2   3  -3 34144.3 965.593  11
   2  -3   3 34892.4 915.859  20
   2  -3   3 34043.6 873.953  16
   2  -3   4 4890.77 254.167  20
   2   3   4 4887.69 249.919  18
   2  -3   4 4466.95 209.979  16
   2   3   4 4647.10 213.149  12
  -2  -3  -4 4493.22 158.041   8
  -2   3  -4 5160.09 297.155  11
  -2  -3  -4 4955.29 288.396   6
  -2  -3  -4 4778.66 160.587   5
  -2  -3  -4 4594.52 146.791   7
  -2  -3  -5 49094.3 1303.63   6
  -2  -3  -5 48685.7 1028.86   7
  -2  -3  -5 47731.0 1037.90   5
   2   3   5 48997.7 1254.08  18
   2  -3   5 50532.2 1219.84  20
   2  -3   5 48095.6 1022.62  22
  -2  -3  -5 48480.4 1043.76   8
   2   3   5 48720.0 1144.25  12
  -2   3  -5 49485.3 1308.02  11
   2   3   6 2077.04 195.790  18
  -2  -3  -6 1740.49 89.5132   7
  -2  -3  -6 1872.53 194.140   6
  -2  -3  -6 1771.51 91.0900   5
  -2  -3  -6 2029.88 99.7980   8
   2  -3   6 1872.96 86.3901  22
   2   3   6 1621.09 131.844  12
  -2   3  -6 2009.12 198.726  11
   2   3   7 10472.8 494.097  18
  -2  -3  -7 9787.37 278.910   7
  -2  -3  -7 9955.36 484.584   6
  -2  -3  -7 10163.2 276.380   5
  -2  -3  -7 9788.05 281.584   8
  -2   3  -7 10244.1 487.199  11
   2  -3   7 9958.93 267.842  22
  -2  -3  -7 9429.68 426.538  24
   2   3   8 814.959 147.961  18
  -2  -3  -8 748.061 64.8225   7
  -2  -3  -8 637.049 128.574   6
  -2  -3  -8 819.627 62.8524   5
  -2  -3  -8 919.998 70.3063   8
  -2  -3  -8 742.047 118.071  24
   2  -3   8 717.131 58.3395  22
  -2   3  -8 673.379 130.692  11
   2   3   9 4273.44 345.075  18
  -2  -3  -9 4695.33 177.436   7
  -2  -3  -9 4734.02 346.989   6
  -2  -3  -9 4588.14 160.579   5
  -2  -3  -9 4452.93 167.122   8
  -2   3  -9 4519.86 338.170  11
  -2  -3  -9 4367.87 295.377  24
   2  -3   9 4440.83 161.906  22
   2  -3  10 17214.8 425.587  22
   2  -3  10 16412.0 420.930  21
   2   3  10 15962.6 726.895  18
  -2  -3 -10 17380.2 445.785   7
  -2  -3 -10 16305.1 719.453   6
  -2  -3 -10 16506.7 411.211   5
  -2   3 -10 16578.0 715.569  11
  -2  -3 -10 16491.6 422.720   8
  -2  -3 -10 17242.9 651.674  24
   2   3  11 26.6812 58.2192  18
  -2  -3 -11 106.600 32.5425   8
  -2  -3 -11 149.649 80.7015   6
  -2  -3 -11 103.687 40.5798   7
   2   3  11 129.019 60.9486  13
   2  -3  11 62.7890 31.9021  22
   2  -3  11 99.7727 31.2024  21
  -2   3 -11 98.7402 90.1024  11
  -2   3 -11 163.745 69.6384  26
  -2  -3 -11 145.868 66.5664  24
   2   3  12 1112.68 82.4314  23
   2   3  12 1040.73 179.761  18
  -2  -3 -12 1185.26 89.7309   7
  -2  -3 -12 1138.88 178.783   6
   2   3  12 1029.16 139.439  13
  -2   3 -12 964.461 126.957  26
  -2  -3 -12 1146.05 71.8390   8
   2  -3  12 1141.90 76.1304  21
  -2   3 -12 977.981 168.345  11
  -2  -3 -13 8048.36 476.427   6
  -2  -3 -13 8819.55 273.406   7
   2   3  13 8221.13 258.802  23
   2   3  13 8384.11 398.607  13
  -2   3 -13 8324.32 477.639  11
   2  -3  13 8332.72 247.010  21
   2  -3  14 55.2476 28.5380  21
   2   3  14 66.4437 31.4747  23
  -2  -3 -14 65.3771 35.0482   7
   2   3  15 4146.17 150.771  23
   2  -3  15 4234.26 144.403  21
  -2  -3 -15 4204.51 147.953   4
   2   3  15 4124.52 126.382  10
  -2  -3 -15 4375.76 164.680   7
   2   3  16 116.042 27.9649  23
  -2  -3 -16 141.198 26.0536   4
  -2  -3 -16 93.2982 30.9734   7
  -2  -3 -17 657.247 49.3302   7
  -2   4  16 912.963 47.7148  10
  -2   4  15 2779.78 99.6519  10
  -2   4  15 2667.83 89.0801   2
  -2   4  14 824.019 54.8568  10
   2  -4 -14 943.985 59.0022   8
  -2  -4  13 3210.75 127.708  21
   2  -4 -13 3159.45 127.939   8
  -2  -4  12 319.288 46.2085  21
   2  -4 -12 296.166 46.9973   8
  -2  -4  11 11427.9 312.770  21
   2  -4 -11 11705.6 333.059   8
   2  -4 -10 539.885 65.3912   8
  -2   4  10 397.582 127.286  17
  -2  -4  10 479.310 52.9511  21
   2  -4 -10 481.018 48.7960   5
   2  -4  -9 1132.13 91.6473   8
  -2  -4   9 1384.86 87.5019   1
  -2   4   9 1371.87 203.453  17
   2  -4  -9 1225.92 79.3906   5
  -2   4   9 1025.55 143.542  12
   2   4  -9 1366.90 199.851  12
  -2  -4   9 1173.64 78.7842  21
  -2   4   8 1380.96 201.562  17
   2  -4  -8 1170.34 81.9728   5
  -2  -4   8 1307.45 81.7593  21
  -2  -4   8 1169.61 82.4271   1
   2   4  -8 1366.52 188.245  12
  -2   4   8 1248.77 152.210  12
   2  -4  -8 1254.86 96.6296   8
   2  -4  -7 7903.37 253.746   5
  -2   4   7 7716.04 382.346  12
   2   4  -7 7386.68 423.374  12
  -2   4   7 7715.62 468.958  17
  -2  -4   7 8322.60 241.496  21
  -2  -4   7 8103.98 251.762   1
   2  -4  -7 8124.27 272.431   8
  -2   4   6 6883.86 359.632  12
   2   4  -6 7533.39 402.315  12
  -2   4   6 7094.93 426.680  17
  -2  -4   6 7732.21 222.079  21
  -2  -4   6 7333.69 235.286   1
  -2  -4   6 7100.33 210.201   5
   2  -4  -6 6985.77 240.525   5
  -2   4   5 4674.19 328.353  17
   2  -4  -5 4612.17 332.181  16
   2   4  -5 4948.91 309.622  12
  -2   4   5 4873.20 298.595  12
  -2  -4   5 5184.87 186.993   1
   2  -4  -5 5097.18 195.034   5
  -2  -4   5 5164.93 171.142   5
   2  -4  -5 4929.33 196.445   8
   2  -4  -4 15870.6 423.002   8
   2  -4  -4 15176.1 396.058  22
  -2   4   4 14976.2 608.834  17
   2  -4  -4 15211.4 625.486  16
  -2   4   4 15988.7 583.431  12
   2   4  -4 15489.7 574.362  12
  -2   4   4 15497.0 561.442  11
  -2  -4   4 15080.6 404.624   1
  -2  -4   4 15659.3 393.032   5
   2  -4  -3 52.4043 27.2563  22
  -2   4   3 67.1676 54.3260  17
   2  -4  -3 18.3035 47.2407  16
  -2  -4   3 23.8278 30.8461   1
  -2  -4   3 56.0943 30.3630   5
  -2   4   3 158.278 67.2950  12
   2   4  -3 84.7827 49.6996  12
  -2   4   3 59.1033 49.9306  11
   2  -4  -3 47.9276 33.2709   8
   2  -4  -2 10821.2 315.699   8
  -2  -4   2 10860.3 279.625   8
   2  -4  -2 10533.6 476.936  20
  -2   4   2 9560.75 436.536  17
   2  -4  -2 10824.0 479.386  16
   2   4  -2 10769.4 429.262  12
  -2   4   2 11440.1 480.838  12
   2  -4  -2 10552.5 291.602  22
  -2  -4   2 11211.7 315.899   1
  -2   4   2 10755.0 455.221  11
  -2  -4   2 11001.1 307.359   5
  -2  -4   1 37955.8 820.100   8
   2  -4  -1 38242.8 846.102   8
  -2   4   1 37387.5 1022.64  17
   2  -4  -1 38976.0 1071.90  16
  -2   4   1 39428.3 1096.15  12
   2   4  -1 36973.0 990.440  12
  -2  -4   1 37900.4 845.105   5
  -2  -4   1 36870.5 850.419   1
   2  -4  -1 36739.7 820.260  22
   2  -4  -1 37891.1 1073.65  20
  -2   4   1 35831.6 1049.16  11
   2  -4   0 6432.79 199.561  22
   2  -4   0 6926.01 354.677  20
   2  -4   0 7135.06 344.153  16
  -2   4   0 6605.15 372.786  12
   2   4   0 6704.11 308.323  12
  -2  -4   0 6643.17 221.650   5
  -2  -4   0 6650.22 227.701   1
   2  -4   0 6954.82 217.033   8
  -2  -4   0 6909.66 209.277   8
  -2   4   0 6818.05 359.950  11
  -2   4  -1 2624.54 221.672  11
  -2  -4  -1 2802.66 134.420   1
  -2   4  -1 2411.26 224.437  12
   2   4   1 2467.76 177.985  12
  -2  -4  -1 2779.12 127.624   5
   2  -4   1 2406.87 206.146  20
   2  -4   1 2542.15 107.703  22
  -2  -4  -1 2618.15 117.424   8
   2  -4   1 2725.76 116.397   8
  -2   4  -2 23508.3 787.511  11
  -2  -4  -2 22944.2 569.378   1
   2   4   2 22333.7 657.588  12
  -2   4  -2 23124.6 807.296  12
   2  -4   2 22305.7 522.663  22
   2  -4   2 23928.2 741.847  20
   2  -4   2 23106.0 524.088   8
  -2  -4  -2 22649.5 546.384   8
  -2   4  -3 25744.6 860.857  11
  -2  -4  -3 25180.9 630.406   1
   2   4   3 25185.4 715.707  12
  -2   4  -3 27098.2 899.350  12
   2  -4   3 25703.5 794.649  20
   2  -4   3 25607.2 583.838  22
  -2  -4  -3 26608.1 613.422   8
   2  -4   4 743.423 115.272  20
  -2  -4  -4 594.433 64.0808   8
  -2  -4  -4 559.764 68.8631   1
  -2  -4  -4 659.478 63.9936   5
   2   4   4 544.623 81.9964  12
  -2   4  -4 671.466 140.663  12
  -2   4  -4 599.962 122.421  11
   2  -4   4 664.438 53.8486  22
  -2   4  -5 2634.01 260.428  12
  -2  -4  -5 3279.31 156.475   1
  -2  -4  -5 2830.81 134.222   5
   2  -4   5 3051.15 119.960  22
  -2   4  -5 2854.44 260.122  11
   2  -4   6 15845.7 395.027  22
  -2   4  -6 16838.7 712.709  12
  -2  -4  -6 16856.0 456.824   1
  -2  -4  -6 15633.8 417.088   5
  -2  -4  -6 15884.8 423.572   8
  -2   4  -6 15928.1 677.164  11
   2  -4   7 18219.8 458.626  22
  -2   4  -7 19747.6 810.803  12
  -2  -4  -7 19275.2 483.642   5
  -2   4  -7 19873.8 782.238  11
  -2  -4  -7 19457.4 490.092   8
  -2  -4  -7 20636.8 535.634   1
  -2   4  -8 1094.74 192.103  12
  -2   4  -8 1322.82 200.669  11
  -2  -4  -8 1208.58 84.0463   5
  -2  -4  -8 1388.99 112.388   1
  -2  -4  -8 1003.91 166.552   6
   2  -4   8 1182.24 75.4186  22
  -2  -4  -8 1219.86 87.7301   8
   2  -4   9 6543.25 211.071  21
  -2   4  -9 6533.24 439.356  11
  -2  -4  -9 6276.36 207.354   5
  -2  -4  -9 6798.70 267.130   1
  -2  -4  -9 5942.63 413.532   6
  -2   4  -9 6555.59 459.461  12
   2  -4   9 6260.87 199.170  22
  -2  -4  -9 5886.27 212.085   8
  -2   4 -10 30305.6 1073.46  11
  -2  -4 -10 29859.5 686.190   5
  -2  -4 -10 33560.7 796.306   1
  -2  -4 -10 30090.5 1054.29   6
  -2  -4 -10 29840.6 699.400   8
  -2   4 -10 31446.8 1134.77  12
   2  -4  10 29599.1 693.892  21
  -2  -4 -11 2567.00 149.102   1
   2  -4  11 2451.89 113.851  21
  -2  -4 -11 2476.47 115.409   8
   2  -4  12 14582.1 369.440  21
  -2  -4 -12 14527.0 407.810   1
   2  -4  13 92.9394 28.9940  21
  -2  -4 -13 73.3789 29.9346   4
  -2  -4 -13 59.3342 32.7457   1
   2  -4  14 2354.39 95.4607  21
  -2  -4 -14 2375.67 100.989   4
  -2  -4 -14 2217.89 100.551   1
  -2  -4 -15 5060.64 142.336   4
  -2  -4 -15 3997.89 127.754   1
   2  -5 -13 51.9972 19.1616   8
  -2  -5  12 1670.11 74.0646  21
   2  -5 -12 1549.56 77.3028   8
  -2  -5  11 3803.68 129.818  21
   2  -5 -11 4071.72 146.091   8
   2  -5 -10 4319.98 140.849   5
  -2  -5  10 4610.89 148.120  21
   2  -5 -10 4274.83 162.068   8
   2  -5  -9 2048.75 96.3919   5
  -2  -5   9 2208.30 96.5838  21
   2  -5  -9 2147.54 112.837   8
   2  -5  -8 3754.42 144.217   5
  -2  -5   8 3379.99 129.230  21
   2  -5  -7 1103.82 80.1305   5
  -2  -5   7 1161.61 78.8665   1
  -2  -5   7 1123.08 69.3019  21
  -2  -5   6 16775.3 434.430   1
  -2  -5   6 17566.8 417.706  21
   2  -5  -6 17303.2 459.350   8
   2  -5  -6 17036.4 450.537   5
  -2  -5   5 1130.24 70.1092  21
   2  -5  -5 1217.03 91.1324   5
  -2  -5   5 1081.60 80.8859   1
   2  -5  -5 1112.15 158.832  20
  -2  -5   5 1035.62 68.6613   5
   2  -5  -5 1154.21 90.8080   8
  -2   5   5 938.344 132.835  12
   2  -5  -4 345.025 99.1722  20
  -2  -5   4 355.975 52.7149   1
   2  -5  -4 408.091 58.6798   8
   2  -5  -4 315.042 58.3984   5
  -2  -5   4 355.035 47.4781   5
  -2  -5   4 412.108 43.3053  21
   2  -5  -4 303.875 39.1652  22
  -2   5   4 452.508 98.3254  12
   2  -5  -3 383.926 96.2420  20
   2  -5  -3 363.868 56.6810   8
  -2  -5   3 364.586 53.5344   1
  -2  -5   3 300.362 45.5152   5
   2  -5  -3 403.614 62.6909   5
  -2  -5   3 340.833 39.2231  21
   2  -5  -3 276.546 38.0869  22
  -2   5   3 385.443 98.3762  12
  -2  -5   2 19704.6 497.104   1
   2  -5  -2 19797.7 523.657   5
  -2  -5   2 19905.7 493.424   5
  -2   5   2 19499.5 713.246  12
   2  -5  -2 19433.8 493.532   8
   2  -5  -2 18880.2 455.202  22
   2  -5  -2 20048.5 705.229  20
   2  -5  -1 7346.56 388.617  20
  -2   5   1 7256.17 409.095  12
  -2  -5   1 8159.01 260.628   1
  -2  -5   1 7621.20 250.630   5
   2  -5  -1 7959.99 245.784   8
  -2   5   1 8081.18 404.549  11
  -2   5   0 3085.23 249.883  11
  -2  -5   0 3839.87 159.519   5
  -2  -5   0 3483.21 157.356   1
  -2  -5   0 3686.45 139.907   8
  -2   5   0 3261.95 274.084  12
   2  -5   0 3503.65 139.459   8
   2  -5   0 3382.90 251.961  20
  -2   5  -1 966.361 155.253  12
  -2   5  -1 1170.70 154.696  11
  -2  -5  -1 1081.02 83.5411   5
  -2  -5  -1 1047.69 85.9830   1
  -2  -5  -1 924.645 69.7246   8
   2  -5   1 997.494 65.4792   8
   2  -5   1 779.036 122.657  20
  -2   5  -2 771.803 144.693  12
  -2   5  -2 831.349 138.073  11
  -2  -5  -2 975.697 83.3847   1
  -2  -5  -2 933.503 74.1246   8
   2  -5   2 935.564 128.443  20
  -2   5  -3 2424.08 247.469  12
  -2  -5  -3 2157.99 124.082   1
  -2  -5  -3 2444.38 103.047   4
  -2   5  -3 1902.85 205.498  11
  -2  -5  -3 2169.68 114.458   8
  -2   5  -4 16450.7 695.185  12
  -2  -5  -4 15749.9 439.206   1
  -2   5  -4 16014.7 655.960  11
  -2  -5  -4 16611.8 427.952   8
  -2  -5  -5 7169.40 245.435   1
  -2  -5  -5 6740.82 228.584   5
  -2  -5  -5 6644.12 225.437   8
  -2   5  -5 6383.39 416.991  12
  -2  -5  -6 41.0969 38.8385   1
  -2  -5  -6 14.1796 29.1588   5
  -2  -5  -7 603.087 68.0023   1
  -2  -5  -7 543.291 56.5575   5
  -2  -5  -8 1806.50 112.834   1
  -2  -5  -8 1691.08 95.7002   8
  -2  -5  -8 1605.93 89.8848   5
  -2  -5  -9 4350.84 149.565   5
  -2  -5  -9 4158.85 152.976   4
  -2  -5  -9 4302.03 156.596   8
  -2  -5  -9 4039.87 166.127   1
  -2  -5 -10 607.720 52.9028   4
  -2  -5 -10 504.007 51.0995   1
   2  -5  10 534.653 48.8534  21
   2  -5  11 867.854 56.1169  21
  -2  -5 -11 929.569 61.2139   4
   2  -5  12 9321.88 234.595  21
  -2  -5 -12 9109.10 238.238   4
   2  -5  13 2404.27 82.6701  21
   2  -6  -8 4250.69 126.318   5
   2  -6  -8 4298.91 133.830   8
   2  -6  -7 676.303 47.5891   5
   2  -6  -7 603.749 47.5782   8
   2  -6  -6 59.4986 26.6387   8
   2  -6  -6 30.3490 22.5578   5
   2  -6  -5 134.662 30.9679   8
   2  -6  -5 198.979 33.9445   5
  -2  -6   4 2426.70 96.7400   1
   2  -6  -4 2442.49 103.382   8
   2  -6  -4 2514.11 112.133   5
   2  -6  -3 12.3421 26.3113   5
  -2  -6   3-5.88295 20.8854   1
  -2  -6   2 242.588 33.6562   5
   2  -6  -2 173.422 39.4742   5
  -2  -6   2 263.713 35.4237   1
  -2  -6   1 154.176 32.6949   5
  -2  -6   1 138.729 31.0364   1
  -2  -6   0 8267.62 233.823   5
   2  -6   0 8113.82 249.696   5
  -2  -6   0 7843.81 224.374   1
   2  -6   1 407.254 51.9715   5
  -2  -6  -1 475.828 48.6645   5
  -2  -6  -1 412.541 44.4787   1
  -2  -6  -2 563.024 52.2493   5
   2  -6   2 407.576 51.9177   5
  -2  -6  -2 427.307 44.7974   1
   2  -6   3 114.977 33.3413   5
  -2  -6  -3 114.792 29.1510   5
  -2  -6  -3 117.991 27.6163   1
   2  -6   4 1448.45 77.9541   5
  -2  -6  -5 388.766 41.3290   5
   2  -6   5 415.842 39.1050  21
  -2  -6  -6 1086.19 61.6794   5
   2  -6   6 1049.13 57.8041  21
  -2  -6  -7 2478.37 92.4605   5
   2  -6   7 2448.09 89.4453  21
   2  -6   8 216.801 25.6326  21
   2  -6   9 86.1703 17.5189  21
   3   0 -20 18.7855 20.7780   7
  -3   0  19 3306.04 133.420  23
  -3   0  18-4.99487 30.4228  23
  -3   0  18 8.87736 18.4800  10
  -3   0  17 15293.4 383.119  10
  -3   0  17 15816.7 429.463  23
  -3   0  16-15.8380 32.3097  10
   3   0 -16-23.4299 64.6333  15
  -3   0  16 12.4216 35.8365  23
  -3   0  16 23.1550 59.7496  18
  -3   0  15 220.948 47.5855  23
  -3   0  15 303.270 43.3435  10
  -3   0  15 305.986 38.3326   2
   3   0 -15 166.103 92.7225  15
  -3   0  15 189.256 86.4916  18
  -3   0  14-24.4758 37.2694  23
   3   0 -14 69.0787 74.4835  15
  -3   0  14 23.0835 50.3419  18
  -3   0  14 27.9597 27.2695  10
  -3   0  14 3.35755 22.2100   2
  -3   0  13 11978.1 563.453  18
   3   0 -13 13224.5 585.624  15
  -3   0  13 12183.3 323.952  10
  -3   0  13 12576.5 314.299   2
  -3   0  13 11869.1 356.170  23
  -3   0  12 20.8764 32.5935  23
   3   0 -12 18.7176 54.7661  15
  -3   0  12 19.7350 47.1471  18
  -3   0  12 13.9929 22.1116  10
  -3   0  12-18.5864 51.2722   9
  -3   0  12-3.01766 17.9028   2
  -3   0  11 584.606 59.8075  23
  -3   0  11 492.559 105.049  18
   3   0 -11 493.416 103.411  15
  -3   0  11 742.664 122.114   9
  -3   0  11 673.393 51.7002  10
  -3   0  11 605.709 46.6946   2
  -3   0  10 46.6366 40.1139  18
   3   0 -10-14.3717 44.3251  15
  -3   0  10 7.21314 24.3700  14
  -3   0  10-14.4986 39.9956   9
  -3   0  10 2.82281 19.8529  10
  -3   0  10-2.45485 18.2339   2
  -3   0  10-12.4461 27.1430  23
   3   0  -9 133517. 2897.25  15
   3   0  -9 138057. 2808.62  16
  -3   0   9 128228. 2717.83  14
  -3   0   9 136103. 2910.55  18
  -3   0   9 130752. 2634.47  10
  -3   0   9 134902. 2883.90   9
  -3   0   9 128564. 2652.49   3
  -3   0   9 130899. 2625.58   2
  -3   0   8 5.74252 22.5782   3
   3   0  -8 47.8657 49.5160  15
   3   0  -8 8.56782 35.4531  16
  -3   0   8 15.0509 33.6350  13
  -3   0   8 34.8040 26.5611  14
  -3   0   8 11.6344 35.8834  18
  -3   0   8 11.0639 47.0360   9
  -3   0   8 6.66741 17.6108  10
  -3   0   8 3.90562 15.3567   2
  -3   0   7 4656.07 236.111  18
  -3   0   7 4852.73 166.328  14
  -3   0   7 5396.15 208.060  13
   3   0  -7 5064.85 221.928  16
  -3   0   7 4887.46 240.331   9
  -3   0   7 4655.74 131.612   2
  -3   0   7 4684.19 144.915   3
  -3   0   7 4832.83 136.533  10
   3   0  -6 14.1960 28.5442  16
  -3   0   6 16.9976 32.1038  18
  -3   0   6-7.91265 38.5870   9
  -3   0   6-5.08876 27.6344  13
  -3   0   6 25.1103 17.2118  14
   3   0  -5 637623. 12454.5  16
  -3   0   5 630480. 12469.4  18
  -3   0   5 642153. 12454.6   9
  -3   0   5 608678. 12386.2  13
   3   0  -4-12.2657 29.9072  16
  -3   0   4 2.87008 17.9240  13
  -3   0   4 37.6121 29.9519  18
  -3   0   4 5.53875 30.5584   9
  -3   0   3 130875. 2636.85  12
  -3   0   3 132940. 2692.90  17
  -3   0   3 124461. 2698.60  18
   3   0  -3 131382. 2705.86  16
  -3   0   3 133622. 2680.83   9
  -3   0   2-4.59782 27.2772  17
  -3   0   2 12.7378 16.4352  12
  -3   0   1 84734.2 1763.82  11
  -3   0   1 85719.0 1801.13  17
   3   0  -1 87902.8 1724.86  14
  -3   0   1 86170.4 1736.40  12
  -3   0   1 85712.6 1751.30  26
  -3   0   0 32.1230 21.9991  11
  -3   0   0-3.46402 15.2967  12
   3   0   0-7.30846 16.8008  20
  -3   0   0-3.18723 21.7597  26
   3   0   1 981489. 18238.7  20
  -3   0  -1 992110. 18239.6  11
  -3   0  -1 999999. 18263.6   6
  -3   0  -2-13.0379 34.2390  15
   3   0   2-6.04356 18.4057  13
  -3   0  -2-8.61418 24.1319   6
  -3   0  -3 34654.4 863.998  15
   3   0   3 33340.6 848.380  25
   3   0   4-15.7854 29.4803  13
  -3   0  -4-8.38454 35.6449  15
  -3   0  -4 30.4267 25.1804  26
   3   0   4 15.2700 36.4800  25
  -3   0  -5 8003.18 322.842  15
  -3   0  -5 8372.92 289.157  26
   3   0   5 7973.38 310.970  25
   3   0   5 8533.46 283.880  13
   3   0   6-10.0445 36.6554  25
  -3   0  -6-7.80542 27.4483  26
   3   0   6-7.59066 36.2685  13
  -3   0  -6-10.9516 41.3682  15
  -3   0  -6-7.61722 19.4996   7
  -3   0  -7 16844.0 509.908  26
   3   0   7 16073.9 544.151  25
   3   0   7 17306.8 512.095  13
  -3   0  -7 16427.9 562.020  15
  -3   0  -8 2.27873 15.7154   4
  -3   0  -8 10.3554 40.3988  26
   3   0   8 27.2701 44.1056  25
  -3   0  -8 14.4024 46.5877  15
   3   0   8 10.5449 38.4811  13
   3   0   8-10.3625 33.5199  14
   3   0   9 5361.54 277.424  14
   3   0   9 5170.21 306.542  25
  -3   0  -9 5459.93 156.890   4
   3   0   9 5187.89 177.837  23
  -3   0  -9 5329.97 317.224  15
  -3   0 -10 54.8315 59.1222  15
  -3   0 -10-4.18863 24.5130   7
  -3   0 -10 34.2149 19.7192   4
   3   0  10 17.6862 57.2107  25
   3   0  10-4.40265 25.4050  23
   3   0  11 615.252 61.7553  23
   3   0  11 540.664 116.088  25
  -3   0 -11 718.199 133.229  15
  -3   0 -11 519.709 57.4566   7
   3   0  12 27.0579 27.9302  23
   3   0  12 22.2746 65.1743  25
  -3   0 -12 15.1823 30.0251   7
  -3   0 -12-22.6212 62.4031  15
   3   0  12 17.7892 54.8662  14
  -3   0 -13 25015.9 600.918   7
   3   0  13 24782.2 842.058  14
  -3   0 -13 24007.6 910.873  15
   3   0  13 23545.0 605.915  23
   3   0  13 24334.7 823.204   9
   3   0  13 24605.5 905.391  25
   3   0  14-60.8343 52.3261  14
  -3   0 -14 75.8148 73.9427  15
   3   0  14 74.7565 68.7407  25
   3   0  14 6.02472 37.6246  23
  -3   0 -14 5.52128 31.3996   7
   3   0  14 38.6525 53.3132   9
   3   0  15 27989.8 948.962  14
   3   0  15 27895.7 934.249   9
  -3   0 -15 30382.2 706.016   7
  -3   0 -15 29804.0 1043.05  15
  -3   0 -16 5.00947 30.5117   7
  -3   0 -17 617.890 59.0391   7
  -3   0 -18-13.7256 21.6905   7
   3  -1 -20 118.415 24.7319   7
  -3   1  19 2748.21 94.9475  10
  -3   1  18 614.805 48.5317  10
  -3  -1  18 491.780 52.1835  23
  -3  -1  17 5516.25 194.170  23
  -3   1  17 5339.04 171.951  10
  -3  -1  17 4974.54 163.379  10
  -3   1  16 4489.47 193.035  23
  -3  -1  16 4461.19 177.896  23
  -3  -1  16 4096.77 152.497  10
  -3   1  16 4122.44 318.899   9
  -3   1  16 4498.95 361.579  18
  -3   1  16 4163.00 140.596   2
   3  -1 -16 4064.37 321.867  15
   3   1 -16 3644.96 308.907  15
  -3   1  16 4661.58 160.815  10
  -3   1  15 3155.08 158.521  23
  -3  -1  15 2926.12 141.474  23
   3   1 -15 2596.60 262.516  15
   3  -1 -15 2705.34 269.158  15
  -3  -1  15 2976.49 127.721  10
  -3   1  15 2549.66 252.344   9
  -3   1  15 2501.00 276.045  18
  -3   1  15 2903.58 125.217  10
  -3   1  15 2983.05 115.205   2
  -3   1  14 6006.46 234.415  23
  -3  -1  14 6013.51 218.863  23
  -3   1  14 6026.41 421.065  18
   3   1 -14 5622.45 378.709  15
   3  -1 -14 5953.97 393.152  15
  -3  -1  14 6364.23 203.623  10
  -3   1  14 6113.43 380.691   9
  -3  -1  14 5907.28 188.889   2
  -3   1  14 6398.43 201.023  10
  -3   1  14 6251.50 187.517   2
  -3   1  13 2599.42 140.498  23
  -3  -1  13 2632.06 130.076  23
  -3   1  13 2500.97 263.139  18
  -3  -1  13 2173.12 204.919  18
   3   1 -13 2430.48 243.135  15
   3  -1 -13 2699.14 255.001  15
  -3   1  13 2603.52 207.432  13
  -3   1  13 2427.73 232.195   9
  -3  -1  13 2605.37 110.820   2
  -3   1  13 2553.22 112.916  10
  -3  -1  13 2802.24 121.022  10
  -3   1  13 2635.54 106.546   2
  -3   1  12 441.553 42.4244   2
  -3  -1  12 429.272 46.1840   2
   3   1 -12 515.111 116.504  15
  -3   1  12 291.585 74.7316  13
   3  -1 -12 289.885 98.2990  15
  -3   1  12 508.213 123.688  18
  -3  -1  12 336.007 80.0139  18
  -3   1  12 367.933 95.5122   9
  -3  -1  12 334.840 98.2464   9
  -3   1  12 426.992 44.6455  10
  -3  -1  12 500.275 51.7139  10
  -3   1  12 493.007 63.3326  23
  -3  -1  12 450.949 54.0486  23
  -3   1  11 256.242 65.6075  13
   3   1 -11 299.731 83.1358  15
   3  -1 -11 101.156 66.1808  15
  -3   1  11 423.874 61.7600  14
  -3   1  11 125.729 71.1769  18
  -3  -1  11 200.605 62.9287  18
  -3  -1  11 228.792 83.4839   9
  -3  -1  11 303.945 39.9784  10
  -3   1  11 277.543 85.3860   9
  -3   1  11 174.622 41.9542  23
  -3  -1  11 192.509 38.0346  23
  -3   1  10 34181.0 766.970  23
   3  -1 -10 32184.0 950.288  15
   3   1 -10 33160.3 951.242  15
   3  -1 -10 35096.5 971.487  16
  -3   1  10 32060.3 798.514  14
  -3   1  10 33328.9 863.532  13
  -3   1  10 33166.4 1024.78  18
  -3  -1  10 32745.7 914.695  18
  -3  -1  10 33053.1 736.780  10
  -3   1  10 34056.0 726.617  10
  -3  -1  10 34909.1 1013.63   9
  -3   1  10 34897.0 943.176   9
  -3  -1  10 33314.0 744.089   3
  -3  -1  10 33253.8 730.680   2
   3   1  -9 8337.47 371.942  15
   3  -1  -9 9253.95 395.595  16
   3  -1  -9 8713.27 380.888  15
  -3   1   9 8995.28 320.831  13
  -3  -1   9 8493.95 349.972  18
  -3   1   9 8729.63 422.638  18
  -3  -1   9 8908.89 240.625  10
  -3  -1   9 9361.79 415.367   9
  -3  -1   9 8567.06 235.360   2
  -3   1   9 8768.77 243.231   3
  -3  -1   9 8697.56 242.014   3
  -3   1   8 311.028 38.9028   3
  -3  -1   8 319.593 38.7681   3
   3   1  -8 278.595 74.0577  15
   3  -1  -8 330.892 81.3228  15
   3  -1  -8 300.386 71.4698  16
  -3   1   8 316.165 56.8324  13
  -3  -1   8 401.412 40.7851  10
  -3  -1   8 308.471 37.0102   2
  -3  -1   8 463.955 90.7289   9
  -3  -1   8 298.075 59.4468  18
  -3  -1   7 24069.1 652.106  18
  -3  -1   7 25097.0 559.454   3
  -3   1   7 25189.4 560.732   3
   3   1  -7 25261.6 715.291  15
   3  -1  -7 25127.6 718.072  15
   3  -1  -7 24508.2 729.833  16
  -3   1   7 25451.5 671.402  12
  -3  -1   7 24603.6 560.887  10
  -3   1   6 4835.88 203.570  12
  -3  -1   6 4592.00 136.261  10
   3  -1  -6 4947.82 247.510  16
   3   1  -6 4532.04 147.086  16
  -3  -1   6 4562.64 190.214  18
  -3   1   5 161.171 38.3834  12
   3   1  -5 225.955 30.5488  16
   3  -1  -5 244.000 62.5467  16
  -3  -1   5 220.787 30.7963  17
  -3  -1   5 172.854 33.4084  18
  -3   1   4 1533.34 98.2814  12
  -3  -1   4 1419.18 76.8279  18
  -3  -1   4 1460.98 63.7895  17
   3   1  -4 1332.00 72.7185  16
   3  -1  -3 506.083 73.8101  16
  -3   1   3 351.053 48.2096  12
  -3   1   3 380.479 39.8194   9
  -3   1   3 407.213 64.4978  18
  -3   1   2 136684. 2781.94  12
  -3   1   2 132350. 2707.78   9
   3  -1  -2 140239. 2801.10  24
  -3   1   2 137236. 2838.68  17
   3  -1  -2 140035. 2865.25  16
  -3   1   1 194699. 3933.87  12
   3  -1  -1 193974. 3941.51  24
  -3   1   1 194805. 3981.75  17
  -3   1   0 86333.8 1859.48  17
  -3   1   0 86991.1 1822.21  12
  -3   1  -1 227883. 4596.20  11
  -3  -1  -1 224601. 4613.68   6
   3  -1   1 223410. 4585.51  20
   3   1   1 228684. 4589.91  25
   3  -1   1 230631. 4597.02  25
   3   1   2 33001.8 755.360  25
   3  -1   2 33176.6 760.470  25
  -3   1  -2 32671.9 758.887  11
  -3   1  -2 30302.4 651.271   6
  -3  -1  -2 32067.4 777.317   6
   3  -1   2 30678.0 650.529   9
   3  -1   2 32564.6 741.513  20
  -3  -1  -3 694.218 80.2248   6
   3  -1   3 807.153 87.3486  14
  -3  -1  -3 750.819 84.1265  15
  -3   1  -3 668.042 79.6760  15
  -3   1  -3 513.501 67.6990  11
   3  -1   3 542.016 63.8967  20
   3   1   3 677.375 74.4635  25
   3  -1   3 565.490 72.8764  25
  -3  -1  -3 629.394 47.3131  24
  -3   1  -4 663.597 84.8302  15
  -3  -1  -4 699.381 84.5684  15
   3  -1   4 601.760 82.5450  14
  -3  -1  -4 414.427 70.3773   6
   3  -1   4 520.748 73.0914  25
   3   1   4 699.464 83.2544  25
   3  -1   5 87450.3 1938.38  25
   3   1   5 86003.2 1930.57  25
  -3  -1  -5 86972.8 1774.98   5
  -3  -1  -5 89856.6 1964.62  15
  -3   1  -5 89288.8 1963.43  15
   3  -1   6 91670.6 2039.56  25
   3   1   6 89334.1 2028.50  25
  -3  -1  -6 87529.4 2051.95  15
  -3   1  -6 90770.4 2061.63  15
   3   1   6 92257.6 1984.33  13
   3  -1   7 36865.9 1014.88  14
   3   1   7 35516.7 878.951  13
  -3   1  -7 34575.9 749.125   7
  -3  -1  -7 34946.3 736.825   8
  -3   1  -7 34471.0 963.634  15
  -3  -1  -7 34549.4 969.166  15
   3   1   7 33278.4 933.657  25
   3  -1   7 33971.1 944.499  25
   3  -1   8 15789.1 569.963  14
   3   1   8 15767.5 482.371  13
  -3   1  -8 14673.1 359.526   7
  -3  -1  -8 15001.4 377.026   7
  -3  -1  -8 14708.8 341.996   8
   3  -1   8 15186.9 497.696   9
  -3   1  -8 15007.7 497.812  26
   3  -1   8 15716.3 550.765  25
   3   1   8 14326.4 531.415  25
  -3   1  -8 15270.9 563.263  15
  -3  -1  -8 14682.2 555.218  15
  -3   1  -9 13027.2 535.815  15
  -3  -1  -9 13157.0 541.237  15
   3  -1   9 13117.2 533.053  14
   3   1   9 13595.1 463.001  13
  -3  -1  -9 13161.6 352.018   7
  -3   1  -9 12674.7 333.184   7
   3  -1   9 13715.3 489.375   9
   3  -1   9 12995.9 345.990  23
   3  -1   9 13638.7 339.762  22
   3   1   9 13851.7 352.689  23
  -3   1  -9 13419.6 474.048  26
   3  -1   9 13997.0 538.953  25
   3  -1  10 2058.80 110.668  23
   3  -1  10 2462.22 112.551  22
   3   1  10 2622.76 122.300  23
  -3   1 -10 2324.36 220.175  15
  -3  -1 -10 2289.20 219.211  15
   3   1  10 2417.45 187.091  13
  -3   1 -10 2452.70 110.005   7
  -3  -1 -10 2642.15 124.428   7
   3  -1  10 2945.19 103.751  21
   3  -1  10 2602.86 199.822   9
   3   1  10 2331.91 214.792  25
   3  -1  10 2325.70 216.847  25
  -3   1 -10 2654.43 191.321  26
   3   1  11 17757.1 465.266  23
   3  -1  11 18138.4 462.806  23
  -3   1 -11 18020.6 446.354   7
  -3  -1 -11 17824.8 466.240   7
  -3   1 -11 18827.9 718.156  15
  -3  -1 -11 18041.9 714.030  15
   3   1  11 17680.2 618.735  13
   3  -1  11 17924.2 422.875  21
   3  -1  11 18624.6 645.759   9
  -3   1 -11 18575.7 618.020  26
   3   1  11 17989.1 697.195  25
   3  -1  11 18330.6 704.000  25
   3  -1  12 19262.5 494.722  23
   3   1  12 18899.4 496.817  23
  -3  -1 -12 18820.3 496.094   7
  -3   1 -12 19028.6 475.197   7
  -3   1 -12 19033.4 757.098  15
  -3  -1 -12 17707.1 743.468  15
   3   1  12 20483.4 691.626  13
   3   1  12 19029.3 666.303  14
   3  -1  12 19439.2 451.022  21
  -3  -1 -12 19108.7 458.696   4
   3  -1  12 19033.5 681.890   9
   3   1  12 18110.6 735.262  25
  -3   1 -12 20328.1 669.509  26
   3  -1  12 19205.0 754.604  25
   3  -1  13 28744.9 930.896   9
  -3  -1 -13 30082.4 723.215   7
  -3   1 -13 29832.3 697.617   7
   3   1  13 30360.8 935.609  14
  -3  -1 -13 30823.7 1046.54  15
  -3   1 -13 31497.1 1047.16  15
  -3  -1 -13 29920.8 674.353   4
   3   1  13 29538.2 1014.84  25
   3  -1  13 30193.1 1029.31  25
   3   1  13 30024.6 725.184  23
   3  -1  13 30350.4 719.893  23
  -3  -1 -14 49.9545 80.7950  15
  -3   1 -14-24.5116 75.5988  15
   3   1  14 36.4621 56.2287  14
  -3   1 -14 4.73801 29.5905   7
  -3  -1 -14 41.7967 36.8324   7
   3   1  14 6.07210 39.2843  23
   3  -1  14-11.5181 33.7023  23
  -3  -1 -14 40.6350 25.5840   4
  -3   1 -15 265.856 44.5319   7
  -3  -1 -15 286.622 96.3342   6
  -3  -1 -15 260.322 49.8351   7
  -3  -1 -15 293.367 106.783  15
  -3   1 -15 336.536 112.581  15
   3   1  15 403.115 98.0483  14
   3   1  15 296.518 55.4678  23
   3  -1  15 309.214 52.6154  23
   3   1  16 32.8796 33.4026  23
   3  -1  16 67.4215 35.4314  23
  -3  -1 -16 74.4008 36.6733   7
  -3   1 -16 87.8971 30.4619   7
   3  -1  17 134.129 35.2720  23
   3   1  17 171.210 39.7334  23
  -3  -1 -17 137.472 35.0227   7
   3   1  18 243.572 39.2021  23
   3  -1  18 197.705 34.7398  23
  -3  -1 -18 272.261 38.2543   7
   3   1  19 46.1499 22.3101  23
   3  -1  19-2.38606 16.6197  23
  -3  -1 -19-2.63543 17.2430   7
   3  -2 -19 716.195 51.7584   7
  -3   2  18 417.998 38.4826  10
  -3   2  17 514.387 47.2779  10
  -3   2  16 13880.5 353.231  10
  -3   2  16 13582.5 333.998   2
  -3   2  16 14078.0 396.383  23
   3   2 -15 295.644 88.2923  15
   3  -2 -15 362.094 98.2792  15
  -3   2  15 405.854 101.681   9
  -3   2  15 290.240 43.6880  10
  -3  -2  15 226.346 38.5266  10
  -3   2  15 380.547 60.2700  23
   3  -2 -15 274.703 106.334  24
  -3   2  15 347.395 39.2951   2
  -3   2  14 27004.0 607.596   2
   3   2 -14 25737.8 894.273  15
   3  -2 -14 27666.0 921.637  15
  -3   2  14 26875.2 834.499  13
  -3   2  14 27455.9 623.158  10
  -3  -2  14 26548.3 625.330  10
  -3   2  14 25846.3 883.163   9
  -3   2  14 27187.8 676.769  23
   3   2 -13 299.711 95.6376  15
   3  -2 -13 284.045 90.8582  15
  -3   2  13 270.551 75.0050  13
  -3   2  13 191.593 50.5394  23
  -3  -2  13 305.604 43.4787   2
   3  -2 -13 343.283 43.4313   8
  -3   2  13 351.106 90.2943   9
  -3   2  13 266.207 41.8646  10
  -3  -2  13 315.473 47.8839  10
  -3  -2  12 1311.69 80.7304   2
   3   2 -12 1445.83 180.683  15
   3  -2 -12 944.416 155.900  15
  -3   2  12 1286.67 137.647  13
  -3  -2  12 1284.49 82.5085  21
  -3   2  12 1238.93 95.7528  23
  -3  -2  12 1406.96 88.2542  10
  -3   2  12 1209.30 154.304   9
   3  -2 -12 1252.08 81.5276   8
  -3   2  12 1176.68 187.948  18
  -3  -2  11 736.442 61.2226   2
   3   2 -11 926.562 139.201  15
   3  -2 -11 565.358 109.845  15
  -3   2  11 832.665 110.963  13
  -3  -2  11 658.856 57.1071  21
  -3   2  11 641.157 69.3030  23
  -3  -2  11 695.740 64.3528  10
   3  -2 -11 736.723 64.1664   8
  -3   2  11 677.253 141.207  18
  -3   2  10 19534.2 782.073  18
   3  -2 -10 20083.8 687.568  15
   3   2 -10 19302.3 675.929  15
   3  -2 -10 20169.6 741.706  16
  -3   2  10 21176.6 637.828  13
  -3  -2  10 20190.5 477.343  21
  -3   2  10 19747.7 510.065  23
  -3  -2  10 21491.0 509.899  10
   3  -2 -10 19495.3 486.479   8
  -3  -2  10 20061.2 486.371   2
  -3  -2   9 393.698 42.2890   1
  -3  -2   9 382.968 46.4261   2
  -3   2   9 395.670 101.878  18
   3  -2  -9 435.282 106.445  16
   3   2  -9 335.057 82.0357  15
   3  -2  -9 391.911 81.6570  15
  -3  -2   9 490.321 45.4455  21
  -3   2   9 401.170 55.2624  23
  -3  -2   9 485.603 56.0784  10
  -3  -2   9 394.587 42.9735   3
  -3   2   8 206.484 75.5941  18
   3   2  -8 186.677 60.3503  15
   3  -2  -8 199.773 58.5820  15
   3  -2  -8 151.861 69.9383  16
  -3  -2   8 179.509 30.6077   1
  -3  -2   8 223.854 39.3918   2
  -3  -2   8 195.276 30.2583  21
  -3  -2   8 231.813 39.9703  10
  -3  -2   8 250.311 32.9989   3
  -3   2   8 203.300 38.9635  23
   3   2  -7 55282.2 1337.13  15
   3  -2  -7 54535.2 1334.30  15
   3  -2  -7 55450.7 1446.14  16
  -3  -2   7 56502.8 1189.01   2
  -3   2   7 56199.9 1467.81  18
  -3  -2   7 59357.1 1194.25  10
  -3  -2   7 54405.7 1164.58   3
   3  -2  -7 58124.4 1470.61  24
  -3   2   6 2543.74 206.927  18
   3  -2  -6 2402.53 200.960  16
   3   2  -6 2427.71 161.486  15
   3  -2  -6 2633.24 168.916  15
  -3  -2   6 2500.93 102.102   2
  -3  -2   6 2449.12 101.011  10
  -3  -2   6 2248.10 88.0564   3
   3  -2  -6 2225.64 191.134  24
  -3  -2   5 498.031 43.6085  10
   3  -2  -5 471.394 71.4404  15
   3   2  -5 427.807 69.2403  15
   3  -2  -5 505.984 97.5829  16
  -3   2   5 442.885 75.1620  11
   3  -2  -5 549.714 92.9761  24
  -3   2   5 496.514 94.6596  18
  -3  -2   5 530.199 44.1507   2
   3  -2  -4 3358.42 207.810  24
  -3   2   4 3127.82 183.127  11
  -3  -2   4 3131.77 109.507   2
  -3  -2   4 2954.69 107.391  10
  -3   2   4 2888.51 204.883  18
  -3   2   3 431.772 83.1959  17
   3  -2  -3 339.505 72.7383  24
  -3  -2   3 358.683 36.2348  10
  -3   2   3 282.792 58.2005  11
  -3  -2   3 326.498 34.6746   2
   3  -2  -2 36819.3 916.379  16
   3   2  -2 34536.7 758.159  12
   3  -2  -2 35637.0 870.893  24
   3   2  -2 34578.1 729.163  11
  -3   2   2 34166.9 844.661  11
  -3   2   2 34277.8 883.007  17
   3   2  -1 30986.9 688.946  12
  -3   2   1 31330.9 812.257  17
   3   2  -1 29826.3 642.447  11
  -3   2   1 30916.4 794.124  11
   3  -2   0 11799.7 416.579  16
   3   2   0 11348.8 289.234  12
   3   2   0 10745.1 316.273  25
   3  -2   0 11441.4 324.476  25
  -3   2   0 11146.8 379.899  11
  -3  -2   0 10587.0 253.894  20
  -3   2   0 11248.7 384.812  17
   3  -2   1 11050.2 392.914  16
   3   2   1 10008.2 268.813  12
  -3  -2  -1 10160.2 248.807   8
  -3   2  -1 10265.0 367.213  11
   3  -2   1 10880.2 365.660  20
   3   2   1 10282.2 308.076  25
   3  -2   1 10195.7 310.400  25
   3   2   2 76476.4 1636.21  25
   3  -2   2 77721.8 1643.37  25
  -3   2  -2 76265.4 1723.95  11
   3   2   2 74798.1 1577.24  12
   3  -2   2 77016.6 1695.95  20
   3  -2   2 76647.8 1738.05  16
   3  -2   3 1955.70 137.798  20
  -3  -2  -3 1800.44 78.3171   5
  -3  -2  -3 2085.72 83.2971   8
  -3   2  -3 1848.80 150.979  11
   3   2   3 2272.39 104.801  12
   3  -2   3 1920.86 124.994  25
   3   2   3 2201.03 130.248  25
   3  -2   3 2331.26 164.593  16
   3  -2   4 122011. 2536.62  16
  -3  -2  -4 117256. 2334.74   7
  -3  -2  -4 115904. 2327.41   5
  -3  -2  -4 114975. 2329.77   8
   3  -2   4 114313. 2478.84  20
  -3  -2  -4 115230. 2428.07  24
   3   2   4 117039. 2455.73  25
   3  -2   4 117475. 2462.46  25
  -3  -2  -5 10695.4 393.607  15
  -3   2  -5 11023.6 396.908  15
  -3  -2  -5 10239.3 350.793  24
   3  -2   5 10002.9 372.166  25
   3   2   5 10689.7 374.560  25
  -3  -2  -5 10585.2 265.588   5
  -3  -2  -5 10334.3 271.909   7
  -3  -2  -5 9961.14 263.094   8
  -3  -2  -6 6161.27 184.153   8
  -3   2  -6 6939.74 315.243  15
  -3  -2  -6 6406.71 305.584  15
  -3  -2  -6 6581.27 187.022   5
   3   2   6 6432.70 291.397  25
   3  -2   6 6360.20 294.331  25
  -3  -2  -6 6561.97 274.545  24
  -3  -2  -6 6243.68 194.498   7
  -3  -2  -7 13594.8 359.524   7
  -3  -2  -7 13792.7 551.735   6
  -3  -2  -7 13872.3 343.370   8
  -3  -2  -7 14538.3 345.460   5
  -3  -2  -7 14170.3 519.979  15
  -3   2  -7 14369.7 522.451  15
   3  -2   7 13770.8 503.316  25
  -3  -2  -7 14255.7 471.334  24
   3   2   7 13868.2 498.173  25
   3  -2   7 14021.1 345.357  22
  -3  -2  -8 10800.9 299.410   7
  -3  -2  -8 10598.2 483.474   6
  -3  -2  -8 11651.1 475.231  15
  -3   2  -8 10708.7 455.689  15
  -3  -2  -8 10139.0 272.911   8
  -3  -2  -8 10748.4 277.014   5
   3   2   8 10629.3 289.343  23
   3  -2   8 10094.7 283.431  23
   3  -2   8 10437.8 280.919  22
   3  -2   8 10908.7 448.165  25
   3   2   8 11053.8 444.166  25
  -3  -2  -8 9649.64 392.473  24
   3  -2   9 2168.25 106.277  23
   3   2   9 2093.61 107.947  23
   3  -2   9 2065.02 101.243  22
  -3  -2  -9 2451.92 218.295  15
  -3   2  -9 2472.94 216.953  15
   3   2   9 2277.93 181.678  13
  -3  -2  -9 2076.04 112.908   7
  -3  -2  -9 2243.84 221.626   6
   3  -2   9 2158.69 95.2869  21
  -3  -2  -9 2145.16 95.6287   8
  -3   2  -9 2373.16 203.085  26
   3   2   9 2230.83 201.378  25
   3  -2   9 1874.41 192.207  25
  -3  -2  -9 2131.48 176.220  24
   3  -2  10 9704.48 282.005  23
   3   2  10 9912.77 290.753  23
   3  -2  10 9392.32 277.869  22
  -3  -2 -10 9791.53 477.713  15
  -3   2 -10 10155.6 482.096  15
   3   2  10 9595.25 406.947  13
  -3  -2 -10 10019.1 299.611   7
  -3  -2 -10 9911.97 504.585   6
   3  -2  10 9715.68 264.789  21
  -3  -2 -10 9429.48 258.563   8
  -3   2 -10 10161.4 435.714  26
   3   2  10 10025.6 466.978  25
   3  -2  10 10076.9 473.663  25
  -3  -2 -10 9130.18 408.261  24
   3   2  11-14.2846 46.2067  13
  -3   2 -11-20.6523 66.8045  15
  -3  -2 -11-41.8826 70.7514  15
  -3   2 -11 14.8407 38.2954  26
   3   2  11-39.2910 50.6936  25
   3  -2  11 40.6728 56.0997  25
  -3  -2 -11 33.9460 33.5646   7
  -3  -2 -11-46.0998 63.5851   6
   3  -2  11 4.79284 26.8531  23
   3   2  11 58.2425 33.4669  23
   3  -2  11 10.6613 22.9913  21
   3  -2  11 18.4895 26.6713  22
   3  -2  12 19954.6 468.028  21
  -3  -2 -12 19449.9 514.347   7
  -3  -2 -12 18439.7 768.352   6
  -3  -2 -12 18605.6 750.879  15
  -3   2 -12 18404.8 746.330  15
   3   2  12 19036.8 665.547  13
   3   2  12 20055.3 509.275  23
   3  -2  12 19870.5 496.220  23
  -3   2 -12 18449.4 650.467  26
  -3   2 -13 1486.31 156.098  26
  -3  -2 -13 1436.94 200.695   6
  -3  -2 -13 1480.51 105.021   7
   3   2  13 1311.39 162.609  13
  -3   2 -13 1414.30 195.382  15
  -3  -2 -13 1544.87 196.434  15
   3   2  13 1438.00 100.802  23
   3  -2  13 1412.43 93.4712  23
  -3  -2 -13 1520.99 89.8326   4
  -3   2 -13 1026.69 163.843  11
   3  -2  13 1407.55 80.3049  21
  -3  -2 -14 4953.42 198.673   7
  -3  -2 -14 5113.53 371.653   6
   3   2  14 4667.33 296.843  14
   3   2  14 4950.11 313.248  13
  -3  -2 -14 4832.88 168.675   4
   3  -2  14 4765.75 160.784  21
   3   2  14 4876.61 193.891  23
   3  -2  14 4799.33 183.360  23
  -3   2 -14 4714.26 340.471  11
   3  -2  15 910.429 72.8413  23
   3   2  15 987.692 80.4724  23
  -3  -2 -15 994.917 65.6920   4
   3   2  16 15595.8 401.168  23
   3  -2  16 15013.7 386.142  23
  -3  -2 -16 15316.3 360.995   4
   3   2  17 180.072 35.6570  23
   3   2  18 1866.18 80.2643  23
  -3   3  17 4420.59 136.714  10
   3  -3 -16 28.7106 24.2570   7
  -3   3  16 39.3377 22.2889  10
  -3   3  16 23.2652 18.4430   2
  -3   3  15 452.875 42.2116   2
  -3   3  15 667.947 53.8000  10
  -3   3  14 14619.3 375.691  10
   3  -3 -14 15216.6 376.587   8
  -3  -3  13 2623.89 121.943  21
   3  -3 -13 2646.03 293.992  24
  -3   3  13 2534.26 199.232  13
   3  -3 -13 2538.37 120.792   8
  -3   3  13 2662.24 292.239  18
  -3  -3  12 6391.01 209.458  21
   3  -3 -12 6841.08 489.655  24
  -3   3  12 6386.07 328.103  13
  -3   3  12 5689.45 330.238   9
   3  -3 -12 6292.60 216.790   8
  -3   3  12 6196.21 450.461  18
  -3   3  11 2699.54 215.102  13
  -3   3  11 2781.23 296.383  18
   3  -3 -11 3019.39 140.569   8
  -3  -3  11 2866.37 126.250  21
  -3   3  10 24282.7 931.726  18
  -3  -3  10 22764.3 542.798  21
   3  -3 -10 23081.2 570.564   8
  -3   3  10 22670.8 752.336  12
  -3  -3   9 17223.6 419.903  21
   3  -3  -9 16411.0 701.285  16
  -3   3   9 16424.1 599.784  12
   3  -3  -9 16804.9 410.660   5
   3  -3  -9 17600.9 452.469   8
  -3   3   9 16901.6 743.219  18
  -3   3   8 110275. 2641.64  18
   3  -3  -8 105568. 2180.25   5
   3  -3  -8 106844. 2641.90  24
  -3   3   8 104085. 2419.14  12
   3  -3  -8 106608. 2216.33   8
  -3  -3   8 107448. 2176.35  21
  -3  -3   7 8364.91 228.501  21
  -3   3   7 8489.44 462.308  18
   3  -3  -7 8039.78 355.977   6
   3  -3  -7 8155.20 239.990   5
  -3   3   7 7748.39 363.731  12
   3  -3  -7 8288.80 464.223  24
   3   3  -7 8841.65 386.358  11
   3  -3  -7 7923.01 255.269   8
  -3  -3   7 7721.76 239.818   1
   3  -3  -6 421.487 105.741  24
  -3  -3   6 382.950 38.8284  21
  -3   3   6 338.475 99.3628  18
  -3   3   6 325.614 93.4659  17
   3  -3  -6 527.639 111.445  16
  -3  -3   6 472.030 50.6476   1
   3   3  -6 444.764 82.7339  11
  -3   3   6 490.457 88.5061  12
   3  -3  -6 472.572 76.6649   6
   3  -3  -5 4201.23 301.872  16
  -3   3   5 4567.61 260.310  12
  -3  -3   5 4705.75 164.685   1
  -3   3   5 4287.23 256.017  11
   3   3  -5 4739.88 234.052  11
   3  -3  -5 4442.17 302.201  24
  -3   3   5 4596.30 307.082  17
  -3   3   4 25378.4 818.686  17
   3  -3  -4 25325.2 833.779  16
   3   3  -4 26013.5 706.735  12
  -3   3   4 26128.6 755.177  12
  -3  -3   4 24597.9 583.018   1
  -3   3   4 24697.4 750.512  11
   3  -3  -4 25185.5 814.805  24
  -3  -3   4 25002.9 554.062   5
   3  -3  -3 23200.8 766.208  16
  -3   3   3 22955.6 696.577  12
   3   3  -3 23012.9 630.338  12
  -3   3   3 23136.2 742.591  17
  -3   3   3 22651.1 696.227  11
  -3  -3   3 22468.3 534.072   1
  -3  -3   3 22394.2 509.671   5
  -3  -3   2 36862.7 835.193   1
  -3   3   2 37864.7 1040.59  17
   3  -3  -2 38118.8 1072.19  16
  -3   3   2 38007.1 1014.87  12
   3   3  -2 37446.6 913.285  12
  -3   3   2 37715.2 1008.09  11
  -3  -3   2 38285.3 804.373   8
  -3  -3   2 38480.7 815.408   5
  -3   3   1 3346.32 221.781  17
   3  -3  -1 3909.60 254.076  16
  -3   3   1 3525.12 228.005  12
   3   3  -1 3397.35 170.008  12
  -3   3   1 3981.09 239.238  11
  -3  -3   1 3520.81 110.029   4
  -3  -3   1 3850.38 124.938   8
  -3  -3   1 3657.11 128.310   5
   3  -3   0 14609.8 536.044  20
  -3   3   0 16262.0 546.667  17
   3  -3   0 16331.5 579.511  16
   3   3   0 16250.3 454.559  12
  -3   3   0 17273.5 577.997  12
  -3  -3   0 16420.4 394.079   5
  -3  -3   0 16816.0 390.077   8
  -3   3   0 16429.8 563.372  11
   3  -3   1 54.2019 43.8446  16
  -3   3  -1 28.1476 53.1718  12
   3   3   1 67.6518 32.8708  12
  -3   3  -1 13.6662 48.0690  11
  -3  -3  -1 68.1957 28.3480   5
  -3  -3  -1 85.1669 26.0527   8
   3  -3   1 12.3614 48.2359  20
  -3  -3  -2 19625.7 455.516   8
   3  -3   2 19055.4 625.832  16
   3   3   2 19689.1 510.991  12
  -3   3  -2 19852.8 662.956  12
  -3   3  -2 20635.9 661.948  11
  -3  -3  -2 19549.2 456.781   5
   3  -3   2 18189.7 607.206  20
  -3  -3  -2 18296.6 473.582   1
   3  -3   3 9474.44 387.639  16
  -3   3  -3 9391.28 427.529  12
   3   3   3 8927.69 297.365  12
  -3   3  -3 9910.26 435.089  11
   3  -3   3 9235.59 247.695  22
   3  -3   3 9034.50 379.201  20
  -3  -3  -3 9161.52 244.915   7
  -3  -3  -4 26900.2 861.733   6
  -3  -3  -4 27457.9 608.588   7
   3  -3   4 26568.6 769.560  16
  -3   3  -4 25673.4 844.997  12
   3  -3   4 26929.6 604.868  22
   3  -3   4 26254.0 785.385  20
  -3  -3  -4 26514.3 612.189   5
  -3  -3  -4 27669.2 617.298   8
  -3   3  -4 28009.1 857.542  11
   3   3   4 26436.3 676.769  12
   3  -3   5 160.811 30.7487  22
   3   3   5 125.794 56.2588  18
   3  -3   5 182.118 60.8946  20
  -3  -3  -5 91.9310 28.3448   5
  -3   3  -5 106.606 62.5280  11
  -3  -3  -5 114.615 31.2707   8
  -3  -3  -5 118.353 31.3344   7
  -3  -3  -5 163.516 79.2827   6
  -3  -3  -6 22634.9 799.148   6
  -3  -3  -6 22635.3 535.259   7
   3  -3   6 22462.0 523.258  22
  -3  -3  -6 22375.1 529.647   5
   3   3   6 22937.9 771.331  18
  -3  -3  -6 22255.0 533.008   8
  -3   3  -6 22720.0 791.509  11
   3  -3   7 292.479 41.2900  22
  -3  -3  -7 330.455 43.4472   5
  -3  -3  -7 287.714 43.1855   8
  -3  -3  -7 241.278 46.0647   7
  -3  -3  -7 255.076 95.1769   6
  -3   3  -7 390.212 102.296  11
   3   3   7 325.468 99.4251  18
  -3  -3  -8 1624.99 92.3156   8
   3   3   8 1548.37 209.747  18
  -3  -3  -8 1754.46 93.2149   5
  -3  -3  -8 1690.87 208.103   6
  -3  -3  -8 1597.67 97.7539   7
  -3   3  -8 1626.64 204.936  11
   3  -3   8 1792.81 93.5249  22
  -3  -3  -9 2078.29 105.605   8
   3   3   9 2266.12 253.179  18
  -3  -3  -9 1983.08 115.148   7
  -3  -3  -9 1849.02 227.513   6
  -3  -3  -9 2124.59 102.994   5
  -3   3  -9 1874.35 224.082  11
   3  -3   9 2138.88 106.929  22
   3  -3  10 8243.31 254.822  22
   3   3  10 8082.01 491.376  18
  -3  -3 -10 8442.15 272.621   7
  -3  -3 -10 8480.99 495.897   6
   3   3  10 8880.71 413.126  13
   3  -3  10 8132.78 247.507  21
  -3   3 -10 8468.60 490.765  11
  -3  -3 -10 8293.13 249.090   8
  -3   3 -10 9179.87 446.073  26
   3  -3  11 1027.15 72.9662  21
  -3  -3 -11 1098.20 72.7101   8
  -3  -3 -11 1207.05 91.3130   7
  -3  -3 -11 896.460 165.145   6
   3   3  11 976.057 133.029  13
   3   3  11 1097.23 179.583  18
  -3   3 -11 963.717 166.549  11
  -3   3 -11 1171.65 148.992  26
   3  -3  11 1042.83 77.6871  22
   3   3  12 77.1377 66.3777  18
  -3  -3 -12 100.542 39.7077   7
  -3  -3 -12 125.364 91.5176   6
   3   3  12 105.159 62.1924  13
  -3   3 -12 72.4348 81.5983  11
  -3   3 -12 105.402 60.5814  26
   3  -3  12 101.629 31.2656  21
  -3  -3 -13 2725.36 122.046   4
   3  -3  13 2380.49 107.951  21
  -3  -3 -13 2500.90 130.286   7
  -3  -3 -14 9670.44 269.729   4
   3  -3  14 9408.33 256.639  21
  -3  -3 -14 9514.63 286.121   7
  -3  -3 -15 3968.88 139.326   4
  -3  -3 -15 4101.39 155.848   7
  -3  -3 -16 2409.61 90.9044   4
  -3  -3 -16 2434.97 105.827   7
  -3   4  16 732.837 43.1683  10
  -3   4  15 552.351 42.4956  10
  -3   4  15 541.661 37.9483   2
  -3   4  14 124.441 27.5278  10
   3  -4 -14 187.943 31.3442   8
   3  -4 -13 1478.22 84.9250   8
  -3  -4  12 467.502 48.9549  21
   3  -4 -12 386.196 52.4234   8
   3  -4 -11 1949.04 113.421   8
  -3  -4  11 1980.20 98.8799  21
   3  -4 -10 15084.1 409.937   8
   3  -4 -10 14007.5 357.596   5
  -3  -4  10 15046.8 374.863  21
  -3   4   9 353.438 112.648  17
  -3  -4   9 372.224 51.0383   1
   3  -4  -9 274.085 56.6406   8
   3  -4  -9 254.432 41.3442   5
  -3  -4   9 307.498 42.6707  21
  -3   4   9 246.966 78.8811  12
  -3   4   8 52.5368 81.0330  17
   3  -4  -8 97.3338 47.8622   8
  -3  -4   8 108.762 37.2190   1
   3  -4  -8 31.9875 29.9415   5
  -3  -4   8 109.616 32.1796  21
  -3   4   8 131.062 63.9336  12
   3  -4  -7 3221.78 159.847   8
  -3   4   7 3024.83 239.797  12
   3  -4  -7 3393.21 299.980  16
  -3  -4   7 3395.18 130.626  21
  -3  -4   7 3028.03 140.415   1
   3  -4  -7 3470.26 149.452   5
  -3   4   6 24879.0 931.898  17
   3  -4  -6 28601.4 977.723  16
  -3   4   6 26585.3 844.447  12
  -3  -4   6 27102.1 611.062  21
  -3  -4   6 26901.1 643.565   1
   3  -4  -6 27387.6 653.259   5
  -3  -4   5 14691.0 356.585  21
  -3   4   5 13716.9 620.883  17
   3  -4  -5 14196.7 635.950  16
  -3   4   5 14241.0 561.108  12
  -3  -4   5 13883.3 352.296   5
  -3  -4   5 14900.4 393.433   1
   3  -4  -5 14551.0 407.226   8
   3  -4  -4 875.681 81.5670   8
  -3   4   4 798.169 138.270  17
   3  -4  -4 534.650 124.129  16
  -3  -4   4 657.725 50.2765  21
   3  -4  -4 714.274 67.2542  22
  -3  -4   4 751.512 69.1288   1
  -3   4   4 597.078 117.420  12
  -3   4   4 682.556 118.315  11
  -3  -4   4 614.153 54.6523   5
   3  -4  -3 36799.6 840.261   8
  -3   4   3 35995.1 1072.72  17
   3  -4  -3 34246.2 1092.63  16
  -3   4   3 34899.9 1047.86  12
   3  -4  -3 35621.2 810.693  22
  -3  -4   3 36360.7 828.163   1
  -3   4   3 34496.3 1036.42  11
  -3  -4   3 36550.2 799.089   5
   3  -4  -2 3766.34 162.116   8
  -3   4   2 3351.28 251.565  17
   3  -4  -2 3928.67 286.590  16
  -3   4   2 3648.46 267.458  12
  -3  -4   2 3797.73 145.695   5
  -3  -4   2 3595.82 158.272   1
   3  -4  -2 4385.28 297.013  20
   3  -4  -2 3640.12 146.628  22
  -3   4   2 3830.70 269.273  11
   3  -4  -1 12975.3 537.423  20
   3  -4  -1 12338.7 329.922  22
  -3  -4   1 12610.6 322.215   8
  -3  -4   1 12098.8 332.505   5
   3  -4  -1 12104.9 523.993  16
  -3   4   1 11584.3 520.871  12
   3  -4  -1 12769.9 349.083   8
  -3  -4   1 12419.8 354.914   1
  -3   4   1 11752.8 511.731  11
   3  -4   0 511.222 53.9984  22
   3  -4   0 531.576 112.715  20
   3  -4   0 614.687 111.553  16
  -3  -4   0 530.810 64.4202   1
  -3  -4   0 518.277 56.7858   5
  -3  -4   0 500.333 50.1470   8
   3  -4   0 606.320 60.0231   8
  -3   4   0 332.779 97.6404  12
  -3   4   0 528.999 111.925  11
  -3   4  -1 38737.4 1149.15  11
  -3  -4  -1 39006.7 849.051   4
  -3  -4  -1 39721.5 883.523   5
  -3  -4  -1 40217.6 909.126   1
   3  -4   1 38943.5 1084.61  16
  -3   4  -1 40127.6 1168.54  12
   3  -4   1 39937.3 866.655  22
   3  -4   1 38806.9 1105.88  20
  -3  -4  -1 38746.1 871.536   8
   3  -4   1 40134.8 870.815   8
  -3  -4  -2 37149.0 818.745   8
   3  -4   2 36007.4 795.216   8
  -3   4  -2 36511.2 1116.53  12
  -3  -4  -2 35599.3 849.921   1
  -3  -4  -2 37027.4 824.032   5
  -3   4  -2 35750.9 1095.07  11
   3  -4   2 36821.1 805.236  22
   3  -4   2 35357.8 1039.61  20
  -3  -4  -3 35462.1 792.466   8
  -3   4  -3 34985.2 1101.48  12
   3  -4   3 34850.4 775.185  22
   3  -4   3 34767.8 1010.59  20
  -3   4  -3 35618.1 1093.95  11
  -3  -4  -3 34326.8 824.696   1
  -3   4  -4 27149.6 934.635  12
  -3  -4  -4 26396.4 661.495   1
   3  -4   4 25564.6 821.911  20
   3  -4   4 26723.0 608.988  22
  -3   4  -4 25619.1 906.801  11
  -3   4  -5 1969.04 225.494  12
  -3  -4  -5 2185.59 133.866   1
  -3  -4  -5 1907.84 108.135   5
   3  -4   5 2247.24 104.629  22
  -3   4  -5 2336.89 243.308  11
   3  -4   6 9184.67 261.966  22
  -3   4  -6 8958.95 505.961  12
  -3  -4  -6 9476.91 317.058   1
  -3  -4  -6 9305.10 276.776   5
  -3   4  -6 9112.36 499.948  11
  -3  -4  -6 8635.10 273.695   8
   3  -4   7 5609.83 185.777  22
  -3   4  -7 5066.51 384.703  12
  -3  -4  -7 5419.22 230.886   1
  -3  -4  -7 5747.77 197.535   5
  -3   4  -7 4750.91 361.440  11
  -3  -4  -7 5397.64 198.577   8
   3  -4   8 2556.32 115.553  22
  -3   4  -8 1955.95 242.632  12
  -3  -4  -8 2792.91 161.173   1
  -3  -4  -8 2493.72 120.037   5
  -3  -4  -8 2455.08 122.507   8
  -3   4  -8 2090.51 242.778  11
  -3   4  -9 2420.95 264.646  11
   3  -4   9 2679.53 119.865  22
  -3   4  -9 2800.86 292.711  12
  -3  -4  -9 2695.93 123.378   5
  -3  -4  -9 2764.06 127.867   8
   3  -4   9 2672.49 122.984  21
  -3  -4  -9 3228.49 176.985   1
   3  -4  10 1617.60 90.1426  22
   3  -4  10 1880.84 98.0618  21
  -3  -4 -10 1727.05 96.4368   8
  -3  -4 -10 1917.32 134.603   1
   3  -4  11 3303.34 129.426  21
  -3  -4 -11 3195.94 161.811   1
   3  -4  12 5993.43 185.864  21
  -3  -4 -12 5968.05 196.878   4
  -3  -4 -12 6011.22 218.822   1
   3  -4  13 655.417 50.7119  21
  -3  -4 -13 739.004 57.3298   4
  -3  -4 -13 726.535 64.5061   1
   3  -4  14 2404.76 90.6639  21
  -3  -4 -14 2467.74 98.4951   4
  -3  -4 -14 2380.03 102.732   1
  -3  -4 -15 2418.39 85.2112   4
  -3  -4 -15 2072.20 80.6917   1
  -3   5  13 89.5307 19.4077  10
   3  -5 -13 116.884 22.1207   8
  -3   5  13 98.8905 17.7163   2
  -3   5  12 3145.67 107.795  10
   3  -5 -12 3445.93 120.506   8
   3  -5 -11 9725.83 268.292   8
   3  -5 -10-4.19778 27.4642   8
  -3  -5  10-2.71033 19.9573  21
   3  -5  -9 310.973 48.4549   8
  -3  -5   9 236.425 33.5278  21
   3  -5  -9 246.426 35.1148   5
  -3  -5   8 2893.92 123.623   1
   3  -5  -8 2843.05 126.087  22
  -3  -5   8 2746.08 106.532  21
   3  -5  -8 2595.35 117.106   5
  -3  -5   7 1971.55 102.856   1
   3  -5  -7 1666.91 106.713   8
  -3  -5   7 1953.62 86.3780  21
   3  -5  -7 1767.38 98.6008  22
   3  -5  -7 1956.86 104.817   5
  -3  -5   6 1023.06 77.7676   1
   3  -5  -6 980.149 80.2179   5
   3  -5  -6 937.708 84.1483   8
   3  -5  -6 989.776 72.8377  22
  -3  -5   5 6355.90 219.541   1
   3  -5  -5 6711.74 235.518   5
   3  -5  -5 6541.13 235.018   8
   3  -5  -5 6834.95 212.591  22
   3  -5  -5 6765.39 402.279  20
   3  -5  -4 99.6474 70.1172  20
  -3  -5   4 75.8150 38.8781   1
   3  -5  -4 135.919 45.8006   8
   3  -5  -4 101.879 40.1317   5
  -3  -5   4 106.204 29.5828   5
   3  -5  -4 134.612 33.8303  22
  -3   5   4 173.934 73.9770  12
   3  -5  -3 115.036 72.4623  20
  -3  -5   3 126.103 40.0980   1
   3  -5  -3 150.433 45.2039   8
   3  -5  -3 144.645 47.5732   5
  -3  -5   3 110.645 33.2429   5
   3  -5  -3 106.804 31.9071  22
  -3   5   3 164.105 68.9185  12
   3  -5  -2 590.670 118.451  20
   3  -5  -2 432.023 57.7962   8
  -3  -5   2 492.974 62.3785   1
  -3  -5   2 599.363 58.7364   5
   3  -5  -2 463.595 49.9625  22
  -3   5   2 437.391 106.989  12
  -3   5   2 512.237 106.640  11
  -3   5   1 11907.1 520.642  11
  -3  -5   1 10924.8 317.759   5
  -3  -5   1 11889.4 343.405   1
  -3   5   1 11850.8 541.810  12
   3  -5  -1 11483.3 508.372  20
   3  -5  -1 11687.9 306.871  22
   3  -5  -1 11312.3 320.824   8
  -3   5   0 3845.37 290.173  11
  -3  -5   0 3914.45 158.879   5
  -3  -5   0 3993.34 172.689   1
  -3   5   0 3853.10 299.303  12
   3  -5   0 3825.14 142.351  22
   3  -5   0 3919.33 280.743  20
   3  -5   0 3951.45 148.951   8
  -3   5  -1 1339.16 182.976  12
  -3   5  -1 1224.80 165.246  11
  -3  -5  -1 1250.09 86.2237   5
  -3  -5  -1 1202.15 93.4006   1
   3  -5   1 1327.49 162.719  20
   3  -5   1 1189.64 73.6056  22
  -3   5  -2 3918.76 310.221  12
  -3  -5  -2 4081.90 178.962   1
  -3  -5  -2 3984.78 164.595   5
   3  -5   2 4092.13 143.889  22
   3  -5   2 3800.29 271.049  20
  -3   5  -2 4229.02 308.099  11
  -3  -5  -3 7547.54 237.288   8
  -3   5  -3 7168.27 431.511  12
  -3  -5  -3 7075.62 237.506   5
  -3  -5  -3 7245.49 212.517   4
  -3   5  -3 7154.11 415.150  11
   3  -5   3 7467.48 215.033  22
  -3  -5  -3 7899.12 264.640   1
  -3  -5  -4 1081.80 91.4957   1
  -3   5  -4 1258.55 181.783  12
  -3   5  -4 857.644 151.165  11
  -3  -5  -4 955.690 67.5116   4
   3  -5   4 970.156 63.2755  22
  -3  -5  -4 975.907 76.1440   8
  -3  -5  -5 411.426 55.1022   5
  -3  -5  -5 390.858 47.7862   4
  -3  -5  -5 554.660 58.2065   8
  -3  -5  -5 447.541 66.7805   1
  -3  -5  -6 270.954 44.2193   5
  -3  -5  -6 288.078 44.5424   4
  -3  -5  -6 391.577 63.8137   1
  -3  -5  -7 31770.4 726.222   5
  -3  -5  -7 30902.4 718.053   4
  -3  -5  -8 41.9535 29.2941   4
  -3  -5  -8 18.7034 26.5652   5
   3  -5   8 14.7458 25.9321  21
  -3  -5  -8 52.9083 49.1261   1
  -3  -5  -9 8261.04 241.999   4
   3  -5   9 8367.48 240.189  21
  -3  -5 -10 1831.31 87.8030   4
   3  -5  10 1883.93 85.2089  21
  -3  -5 -10 1853.44 100.036   1
  -3  -5 -11 649.733 48.7175   4
   3  -5  11 611.916 45.4094  21
  -3  -5 -11 688.053 51.2660   1
   3  -5  12 1806.11 70.5782  21
  -3  -5 -12 1611.68 71.8277   4
   3  -5  13 5610.14 142.438  21
   3  -6  -8 597.286 43.0458   8
   3  -6  -7 4.63737 17.0734   5
   3  -6  -7-2.73946 20.3479   8
   3  -6  -6 117.565 26.9823   5
   3  -6  -6 112.394 28.1968   8
   3  -6  -5 3466.91 129.985   5
  -3  -6   5 3762.81 123.575   1
   3  -6  -5 3487.20 129.674   8
   3  -6  -4 1515.22 84.0571   5
   3  -6  -4 1357.29 75.4510   8
   3  -6  -3 6121.85 202.632   5
  -3  -6   3 6689.29 191.945   1
   3  -6  -2 3848.58 150.621   5
  -3  -6   2 3879.85 137.071   1
  -3  -6   1 646.113 49.6660   5
  -3  -6   1 609.514 52.4909   1
  -3  -6   0 1237.80 71.1100   5
  -3  -6   0 1363.64 76.2098   1
  -3  -6  -1 1335.51 74.1634   5
   3  -6   1 1312.33 85.6491   5
  -3  -6  -1 1412.23 78.4217   1
  -3  -6  -2 321.745 40.2588   5
  -3  -6  -2 351.053 42.0546   1
   3  -6   3 8.05003 25.4443   5
  -3  -6  -3 34.8083 23.7095   5
  -3  -6  -3 20.5316 24.7545   1
  -3  -6  -4 21.0059 21.5081   5
   3  -6   4-6.77942 23.8409   5
  -3  -6  -4 23.1655 23.9378   1
   3  -6   5 3351.81 115.283  21
  -3  -6  -5 3428.92 124.068   1
  -3  -6  -6 37.1459 18.8852   5
  -3  -6  -6 64.2534 21.6281   1
   3  -6   6 39.9533 20.2640  21
   3  -6   7 119.898 23.2331  21
  -4   0  19 43.3848 20.3069  10
  -4   0  18 17535.1 416.849  10
  -4   0  17-26.6705 28.3006  10
  -4   0  17 33.2674 35.0459  23
  -4   0  16 8035.19 456.023  18
   4   0 -16 7600.63 455.147  15
  -4   0  16 8534.80 249.967  10
  -4   0  16 8144.19 233.123   2
  -4   0  16 8306.01 278.501  23
  -4   0  15 24.9064 32.1348  23
   4   0 -15-95.4313 104.061  15
  -4   0  15-22.6583 62.5049  18
  -4   0  15-23.1894 71.5205   9
  -4   0  15-4.33995 27.1034  10
  -4   0  15 3.72091 22.9524   2
  -4   0  14 29132.4 706.064  23
   4   0 -14 29555.0 1000.03  15
  -4   0  14 29830.7 990.730   9
  -4   0  14 27396.0 967.636  18
  -4   0  14 28958.5 666.348  10
  -4   0  14 28461.7 650.915   2
  -4   0  13 21.0194 57.9836   9
  -4   0  13 28.7424 29.9682  10
  -4   0  13-21.2833 58.7118  18
  -4   0  13 3.60002 22.4823   2
  -4   0  13 5.80556 31.0132  23
  -4   0  12 3846.28 167.026  23
   4   0 -12 3534.81 274.937  15
  -4   0  12 3830.89 284.904   9
  -4   0  12 3698.91 284.404  18
  -4   0  12 4298.82 152.084  10
  -4   0  12 4019.12 141.669   2
  -4   0  11-4.88077 27.7570  23
   4   0 -11 34.2635 57.8807  15
  -4   0  11 34.3564 52.9808   9
  -4   0  11-3.50935 21.3751  10
  -4   0  11 17.8505 46.0618  18
  -4   0  11 6.17456 19.7451   2
  -4   0  11 26.1125 28.4739   3
  -4   0  10 25314.9 600.458  23
  -4   0  10 26180.7 804.997   9
  -4   0  10 25554.5 806.214  18
   4   0 -10 25139.4 719.471  16
   4   0 -10 26728.8 827.427  15
  -4   0  10 24349.5 565.263   2
  -4   0  10 26023.0 593.289   3
  -4   0  10 26163.3 577.727  10
  -4   0   9 13.5371 47.6033   9
  -4   0   9 2.83782 20.3388  10
  -4   0   9 14.0275 45.3752  18
   4   0  -9-14.8817 56.2131  15
   4   0  -9 10.2582 37.4347  16
  -4   0   9 3.53367 25.3259   3
  -4   0   9 5.04528 20.5848   2
  -4   0   8 207841. 4155.54   9
  -4   0   8 199399. 4157.77  18
   4   0  -8 200021. 4102.50  16
  -4   0   8 200012. 3937.38   3
  -4   0   8 190570. 3913.61   2
  -4   0   8 197346. 3922.02  10
  -4   0   7 20.2581 36.9636   9
   4   0  -7-9.11120 33.2491  16
  -4   0   7 11.2984 23.5375   3
  -4   0   7-4.11703 15.1577   2
  -4   0   7-21.6523 40.8940  18
  -4   0   6 19430.4 572.030  18
  -4   0   6 18919.4 557.245   9
  -4   0   6 19844.3 422.488   2
  -4   0   6 18387.3 433.918   3
   4   0  -6 19224.7 554.840  16
  -4   0   5 30.1117 32.8345   9
  -4   0   5-15.7288 30.6809  17
  -4   0   5-8.52208 32.1908  18
   4   0  -5 8.28675 33.3234  16
  -4   0   4 1057.29 93.5273  17
   4   0  -4 1317.10 108.327  16
  -4   0   4 1063.88 98.8740  18
  -4   0   3-6.40510 28.6277  17
   4   0  -3 15.0196 33.5650  16
  -4   0   3 18.2078 18.7198  12
  -4   0   2 84687.1 1760.76  11
  -4   0   2 84184.6 1805.77  17
  -4   0   2 84880.5 1718.26  12
   4   0  -1 27.8042 12.6575  14
  -4   0   1 3.18249 17.2837  26
  -4   0   1 3.91492 12.8093  12
  -4   0   1 47.3900 21.9182  11
   4   0  -1-6.72124 13.8221  24
   4   0  -1 31.8314 23.0252  20
  -4   0   0 47521.6 1018.50  12
   4   0   0 51896.9 1044.40  14
  -4   0   0 47938.4 1054.77  11
  -4   0   0 49784.0 1070.12  26
   4   0   0 51283.0 1050.01  20
  -4   0  -1-4.97940 25.6999  26
   4   0   1 15.0777 36.0221  25
  -4   0  -1 15.1227 21.8169  11
   4   0   1-11.0061 20.5572  20
  -4   0  -2 15401.7 392.448  11
  -4   0  -2 14147.9 411.167   6
  -4   0  -2 15743.3 426.589  26
   4   0   2 15030.3 456.434  25
  -4   0  -3 4.90374 21.9175  11
  -4   0  -3 6.48582 33.4726  26
   4   0   3 17.2493 35.6880  25
  -4   0  -3 38.5306 45.0561  15
  -4   0  -3 6.30355 25.3489   6
  -4   0  -4 12328.3 435.772  15
  -4   0  -4 12103.8 377.511   6
   4   0   4 11599.4 411.527  25
  -4   0  -5 26.8595 22.6883   7
  -4   0  -5 16.2915 29.7272  26
   4   0   5 10.5197 35.5426  25
  -4   0  -5-11.8125 43.1076  15
   4   0   6 27107.9 714.279  14
  -4   0  -6 26199.3 584.942   7
  -4   0  -6 26193.9 570.197   4
  -4   0  -6 26130.7 780.643  15
  -4   0  -6 25886.7 708.800  26
   4   0   6 26079.5 754.336  25
  -4   0  -7 35.1239 19.8891   4
  -4   0  -7 117.302 29.7865   7
  -4   0  -7 14.8500 48.0397  15
   4   0   7 10.4122 35.1841  14
   4   0   7 13.1877 46.3792  25
  -4   0  -7-10.5338 32.4946  26
  -4   0  -8 30920.6 973.100  15
   4   0   8 32349.3 891.474  14
  -4   0  -8 32267.7 727.686   7
  -4   0  -8 33172.7 704.970   4
   4   0   8 32745.8 730.374  23
  -4   0  -8 32262.1 894.529  26
   4   0   8 31984.4 948.255  25
  -4   0  -9 18.7399 57.7975  15
   4   0   9-13.8779 33.1543  14
  -4   0  -9-16.7505 28.0001   7
  -4   0  -9 2.84504 19.0231   4
   4   0   9 8.51521 23.4900  23
   4   0   9-17.0834 47.1259  25
  -4   0 -10 28489.2 956.621  15
   4   0  10 29884.1 887.855  14
  -4   0 -10 29116.1 675.673   7
  -4   0 -10 29205.3 640.629   4
   4   0  10 28375.3 678.715  23
   4   0  10 29615.9 938.931  25
   4   0  11-10.3974 28.6852  23
   4   0  11-21.0871 61.7005  25
  -4   0 -11-9.96112 30.7248   7
  -4   0 -11-67.6943 66.0239  15
   4   0  11-17.6348 45.5070  14
  -4   0 -12 21755.6 858.223  15
   4   0  12 21222.5 558.027  23
  -4   0 -12 22959.4 559.646   7
  -4   0 -13 5.49713 36.7579   7
   4   0  13 48.7776 82.3999  25
  -4   0 -13-25.3939 78.3204  15
   4   0  13 35.3964 51.7849   9
   4   0  13 41.1564 32.9433  23
  -4   0 -14 973.194 143.882   6
  -4   0 -14 837.420 75.9340   7
   4   0  14 762.084 158.067  25
   4   0  14 777.918 77.4735  23
   4   0  14 834.553 132.236   9
  -4   0 -14 1004.56 176.608  15
   4   0  14 796.578 144.041  14
   4   0  15 28.6520 34.9029  23
  -4   0 -15-10.3831 30.7995   7
   4   0  16 445.173 57.7370  23
  -4   0 -16 422.914 53.1518   7
   4   0  17-8.96111 30.8999  23
  -4   0 -17 3.85847 25.2442   7
  -4   0 -18 1097.86 63.1100   7
   4  -1 -20 6457.59 179.896   7
  -4   1  19 2156.88 84.0678  10
  -4   1  18 1049.56 64.9635  10
  -4  -1  18 1109.99 63.1549  10
  -4   1  17 493.431 43.5822   2
  -4   1  17 623.350 53.0040  10
  -4  -1  17 568.895 51.2875  10
  -4   1  16 1980.76 91.7444   2
  -4  -1  16 2103.43 104.456  10
  -4   1  16 1986.76 100.883  10
  -4  -1  16 1926.97 109.958  23
  -4   1  15 1236.33 193.174  18
  -4   1  15 1082.65 69.0221   2
   4   1 -15 983.442 165.303  15
   4  -1 -15 906.185 163.243  15
  -4  -1  15 1127.43 78.8319  10
  -4   1  15 1015.36 155.861   9
  -4  -1  15 1057.01 70.1873   2
  -4   1  15 1197.34 80.2530  10
  -4  -1  15 1059.97 83.9167  23
  -4  -1  14 8505.49 269.421  23
  -4   1  14 8351.45 499.896  18
   4   1 -14 7866.08 460.958  15
   4  -1 -14 9041.06 488.079  15
  -4  -1  14 8504.68 256.669  10
  -4   1  14 7712.84 431.643   9
  -4  -1  14 8205.03 244.807   2
  -4   1  14 8492.55 252.490  10
  -4   1  14 8329.50 239.677   2
  -4  -1  13 1490.11 97.0133  23
  -4   1  13 1382.00 198.014  18
   4  -1 -13 1589.97 199.637  15
   4   1 -13 1121.98 168.763  15
  -4   1  13 1431.61 179.169   9
  -4  -1  13 1416.90 83.1762   2
  -4   1  13 1448.56 85.5793  10
  -4  -1  13 1344.98 86.9312  10
  -4   1  13 1438.10 78.3280   2
  -4   1  12 3883.48 280.982   9
   4   1 -12 4256.78 302.809  15
   4  -1 -12 4240.75 302.712  15
  -4   1  12 4793.15 263.353  13
  -4  -1  12 4274.89 272.519  18
  -4   1  12 4279.86 332.246  18
  -4  -1  12 4597.66 167.376  10
  -4   1  12 4629.37 161.891  10
  -4  -1  12 4453.68 171.842  23
  -4   1  12 4411.37 186.393  23
  -4  -1  12 4471.23 172.032   3
  -4  -1  12 4598.47 162.606   2
  -4   1  12 4633.70 152.771   2
  -4   1  11 4383.49 281.702   9
   4  -1 -11 4719.08 302.945  15
   4  -1 -11 4622.45 289.911  16
   4   1 -11 4209.21 286.789  15
  -4   1  11 5189.79 258.582  13
  -4  -1  11 4377.68 263.643  18
  -4   1  11 5068.15 342.708  18
  -4  -1  11 4661.85 164.354  10
  -4   1  11 4515.61 156.442  10
  -4   1  11 4411.11 181.956  23
  -4  -1  11 4455.01 168.342  23
  -4   1  11 4775.77 151.981   2
  -4  -1  11 4624.89 170.363   3
  -4  -1  11 4672.61 161.276   2
  -4   1  10 680.667 108.753   9
   4   1 -10 385.087 98.1369  15
   4  -1 -10 341.494 90.1627  15
   4  -1 -10 643.404 108.593  16
  -4   1  10 411.057 74.0018  13
  -4  -1  10 516.522 86.9544  18
  -4   1  10 487.237 107.898  18
  -4   1  10 521.780 45.2062  10
  -4  -1  10 472.143 48.3866  10
  -4   1  10 403.404 53.7473  23
  -4  -1  10 360.769 44.8177  23
  -4   1  10 453.591 50.1695   3
  -4  -1  10 486.395 52.0655   3
  -4  -1  10 463.872 46.3814   2
  -4   1   9 1671.10 153.044   9
   4  -1  -9 1753.80 173.047  15
   4  -1  -9 1772.94 171.100  16
   4   1  -9 1998.53 182.772  15
  -4   1   9 1978.57 131.572  13
  -4  -1   9 1649.34 122.666  17
  -4  -1   9 1682.29 142.965  18
  -4   1   9 1564.51 174.000  18
  -4  -1   9 1711.35 87.8556  10
  -4   1   9 1805.91 98.6974  23
  -4  -1   9 1798.72 90.6872   3
  -4   1   9 2033.99 95.2762   3
  -4  -1   9 1789.62 87.5729   2
  -4   1   8 45987.9 1263.38  18
  -4  -1   8 47718.2 1090.63  17
  -4  -1   8 46014.4 1135.84  18
  -4   1   8 48821.7 1096.26  13
   4   1  -8 48326.6 1234.12  15
   4  -1  -8 48608.3 1241.67  15
   4  -1  -8 45734.7 1228.67  16
  -4   1   8 47847.5 1173.00   9
  -4  -1   8 47263.3 1014.50   3
  -4  -1   8 48495.6 1013.67   2
  -4   1   8 47566.3 1014.97   3
  -4  -1   8 48382.1 1016.35  10
  -4  -1   7 3606.81 158.946  17
  -4  -1   7 3551.59 181.790  18
  -4   1   7 3448.60 236.142  18
  -4   1   7 4044.70 173.693  13
  -4   1   7 3584.01 193.834   9
   4  -1  -7 3696.83 233.996  16
  -4  -1   7 3651.66 128.090   3
  -4   1   7 3783.39 128.641   3
  -4  -1   7 3909.88 131.658   2
  -4   1   7 3715.42 192.953  12
  -4  -1   7 3662.75 126.242  10
  -4  -1   6 67570.1 1428.12  17
  -4  -1   6 68438.8 1472.90  18
   4  -1  -6 68936.1 1602.38  16
   4   1  -6 66842.8 1429.73  16
  -4   1   6 68336.0 1494.77   9
  -4  -1   6 69461.7 1384.93   2
  -4   1   6 66189.8 1381.39   3
  -4  -1   6 65467.1 1383.32   3
  -4   1   6 68496.4 1492.55  12
  -4  -1   6 66476.0 1380.13  10
  -4   1   5 7399.60 259.867  12
   4   1  -5 6938.85 235.119  16
   4  -1  -5 7052.42 321.014  16
  -4   1   5 7282.02 251.211   9
  -4  -1   5 7558.20 193.173   2
  -4   1   5 6792.30 312.982  17
  -4  -1   5 7038.21 214.025  17
   4  -1  -4 12152.2 437.722  16
  -4   1   4 12594.8 362.744  12
  -4   1   4 12065.4 381.432  11
   4   1  -4 11831.9 345.012  16
  -4   1   4 12085.8 335.522   9
  -4   1   3 53951.0 1218.54  11
   4  -1  -3 53343.9 1222.52  24
   4  -1  -3 54578.1 1303.14  16
  -4   1   3 54108.1 1191.51  12
  -4   1   2 3389.03 165.142  11
   4  -1  -2 3512.26 205.108  16
  -4   1   2 3535.77 155.897  12
   4  -1  -2 3626.63 167.028  24
  -4   1   1 152299. 3182.07  11
   4  -1  -1 162207. 3265.92  16
   4  -1  -1 155288. 3155.02  24
  -4   1   1 155552. 3154.42  12
  -4   1   0 100480. 2112.02  11
   4  -1   0 100692. 2102.31  20
  -4   1   0 97301.2 2086.84  12
  -4   1  -1 155335. 3181.65  12
  -4   1  -1 155178. 3199.52  11
   4   1   1 153089. 3213.60  25
   4  -1   1 152679. 3216.39  25
   4  -1   1 153542. 3181.66  20
  -4  -1  -1 157544. 3228.33   6
  -4  -1  -2 8693.25 295.868   6
   4   1   2 7600.50 275.880  25
   4  -1   2 7675.38 278.951  25
  -4   1  -2 8304.39 274.745  11
   4  -1   2 8119.31 255.459  20
   4  -1   3 18187.4 523.327  25
   4   1   3 17836.8 518.922  25
  -4   1  -3 18218.0 506.744  11
  -4  -1  -3 17653.7 386.084   4
   4  -1   3 18911.0 526.955  14
   4  -1   3 18726.0 491.526  20
  -4   1  -3 17012.5 409.808   6
  -4  -1  -3 18274.5 529.677   6
  -4  -1  -4 36479.5 936.787  15
  -4   1  -4 37287.5 944.080  15
   4  -1   4 40160.8 947.627  14
  -4  -1  -4 35378.1 747.445   4
  -4   1  -4 37287.8 895.916  11
  -4   1  -4 34997.0 796.440   6
  -4  -1  -4 36482.2 920.914   6
   4  -1   4 35353.3 906.428  25
   4   1   4 36235.4 908.539  25
  -4  -1  -4 33143.7 743.877  24
  -4  -1  -5 4528.00 257.831  15
  -4   1  -5 4751.32 259.080  15
   4  -1   5 5176.33 273.030  14
   4   1   5 4628.57 201.507  13
  -4  -1  -5 4520.91 139.469   4
  -4   1  -5 4460.39 228.270  11
  -4  -1  -5 4492.38 244.860   6
  -4  -1  -5 4387.18 157.045  24
   4  -1   5 4576.21 241.312  25
   4   1   5 4420.64 236.598  25
  -4  -1  -6 89.7015 23.1842   4
   4   1   6 91.6616 37.2942  13
  -4  -1  -6 135.100 60.4097  15
  -4   1  -6 54.0885 52.7845  15
   4  -1   6 74.8332 48.4475  14
  -4  -1  -6 88.4089 28.0042   7
  -4   1  -6 109.459 26.4891   7
  -4  -1  -6 49.5999 45.2878   6
   4  -1   6 60.4092 44.1277  25
   4   1   6 141.465 58.6553  25
  -4   1  -6 161.548 51.4909  26
  -4  -1  -7 3142.37 233.029  15
  -4   1  -7 3424.73 241.858  15
   4  -1   7 4020.20 261.256  14
   4   1   7 3251.69 183.991  13
  -4  -1  -7 3481.96 124.081   4
  -4   1  -7 3707.59 217.733  26
   4   1   7 3366.31 226.995  25
   4  -1   7 3502.22 233.144  25
  -4  -1  -7 3397.62 133.997   7
  -4   1  -7 3353.70 122.595   7
  -4  -1  -7 3651.13 235.554   6
  -4  -1  -8 2045.38 103.649   7
  -4   1  -8 1889.90 90.9723   7
  -4  -1  -8 2014.52 194.344  15
  -4   1  -8 1951.43 190.357  15
   4  -1   8 2083.08 193.878  14
   4   1   8 2552.74 166.373  13
   4  -1   8 1745.47 145.318   9
  -4  -1  -8 1855.61 88.5117   4
   4   1   8 1901.63 97.0024  23
   4  -1   8 1894.61 89.9724  22
  -4   1  -8 2356.68 173.760  26
   4   1   8 1494.68 161.967  25
   4  -1   8 2216.38 195.102  25
  -4  -1  -9 2538.03 122.696   7
  -4   1  -9 2493.36 109.888   7
  -4  -1  -9 2437.24 232.786  15
  -4   1  -9 2733.79 239.155  15
   4   1   9 2497.54 182.225  13
   4  -1   9 2826.02 234.494  14
   4  -1   9 2733.19 190.014   9
  -4  -1  -9 2419.55 105.218   4
  -4   1  -9 2684.19 195.847  26
   4   1   9 2095.39 200.403  25
   4  -1   9 2336.61 211.798  25
   4  -1   9 2460.58 116.769  23
   4  -1   9 2557.67 112.061  22
   4   1   9 2222.00 112.760  23
  -4  -1 -10 245.598 45.4645   7
  -4   1 -10 255.419 39.8865   7
   4  -1  10 272.167 91.0683  25
  -4   1 -10 426.394 87.8142  26
   4   1  10 341.960 103.284  25
  -4  -1 -10 261.973 38.0527   4
  -4  -1 -10 189.566 82.3227  15
  -4   1 -10 228.228 88.3466  15
   4   1  10 361.392 81.4921  13
   4  -1  10 194.422 78.3424  14
   4  -1  10 211.474 38.5794  22
   4   1  10 306.244 46.7201  23
   4  -1  10 214.825 41.6843  23
   4  -1  10 271.082 73.7720   9
   4  -1  11 7332.05 364.450   9
  -4  -1 -11 7497.32 418.187   6
  -4  -1 -11 7566.13 253.217   7
  -4   1 -11 6956.55 228.453   7
   4   1  11 7816.09 380.594  13
   4   1  11 6800.82 359.434  14
  -4  -1 -11 7934.29 227.182   4
  -4   1 -11 7207.75 431.545  15
  -4  -1 -11 7294.58 439.150  15
   4  -1  11 7642.33 248.249  23
   4   1  11 7339.35 247.671  23
   4   1  11 7349.78 420.997  25
   4  -1  11 7456.87 432.687  25
  -4   1 -11 7315.51 371.294  26
  -4  -1 -12 4253.72 181.961   7
  -4   1 -12 4432.19 168.875   7
  -4  -1 -12 4298.22 324.380   6
  -4  -1 -12 3722.32 322.291  15
  -4   1 -12 4125.54 333.038  15
  -4  -1 -12 4551.92 159.543   4
   4   1  12 3938.61 321.124  25
   4  -1  12 4309.08 335.043  25
   4   1  12 4776.09 188.717  23
   4  -1  12 4677.47 185.078  23
  -4  -1 -13 167.619 44.9409   7
  -4   1 -13 141.946 39.2648   7
  -4  -1 -13 221.838 86.5928   6
  -4  -1 -13 50.6240 55.2782  15
  -4   1 -13 297.626 99.7788  15
  -4  -1 -13 148.182 33.4376   4
   4   1  13 93.9664 72.5108  25
   4  -1  13 216.446 102.282  25
   4   1  13 153.613 45.4656  23
   4  -1  13 154.340 40.6917  23
  -4  -1 -14 383.859 62.6680   7
  -4   1 -14 391.719 51.8881   7
  -4  -1 -14 328.568 98.1346   6
  -4  -1 -14 253.767 99.2316  15
  -4   1 -14 248.883 103.207  15
   4   1  14 358.037 92.1429  14
  -4   1 -14 340.151 92.4017  11
   4  -1  14 313.673 108.054  25
   4   1  14 518.314 123.925  25
   4   1  14 288.508 53.9895  23
   4  -1  14 426.517 60.6298  23
  -4  -1 -14 318.924 38.7964   4
   4   1  15 5557.25 209.077  23
   4  -1  15 5252.43 203.040  23
  -4  -1 -15 5746.74 209.935   7
  -4   1 -15 5306.25 184.280   7
   4   1  16 1125.57 82.9325  23
   4  -1  16 1124.72 82.9551  23
  -4  -1 -16 1164.82 83.7766   7
   4   1  17 16.7404 27.0812  23
   4  -1  17 64.3311 29.8700  23
  -4  -1 -17 16.5536 26.7793   7
   4   1  18 57.1972 23.6197  23
   4  -1  18 24.2298 22.5146  23
  -4  -1 -18 59.9276 24.4333   7
   4   1  19 36.0965 16.3723  23
   4  -1  19 19.6843 14.8188  23
   4  -2 -19 1776.82 78.2087   7
  -4   2  18 8654.71 226.788  10
  -4   2  17 146.406 30.5776  10
  -4   2  17 152.644 25.4165   2
  -4   2  16 33.7314 26.3630  10
  -4  -2  16 14.7075 23.7914  10
  -4   2  16 21.2679 22.5716   2
  -4   2  15 40.3628 27.2900  10
  -4  -2  15 43.1498 27.6127  10
  -4   2  15 57.2813 24.8289   2
   4  -2 -15 49.8552 68.7713  24
  -4   2  15 54.9280 70.8747  18
  -4   2  15 51.8687 66.9281  17
  -4   2  14 36.8863 56.8835   9
  -4   2  14 4.13544 26.1419  10
  -4  -2  14 28.5280 31.1102  10
   4   2 -14-20.1865 59.0652  15
   4  -2 -14 20.6151 56.8696  15
  -4   2  14 14.3902 44.3838  13
  -4   2  14 38.8605 22.3331   2
  -4  -2  14 16.5678 26.4927   2
  -4   2  14 6.49889 42.5211  23
   4  -2 -14 26.2849 57.3247  24
  -4   2  14 28.3235 61.7705  18
  -4   2  13 479.207 48.8460   2
   4   2 -13 442.750 107.956  15
   4  -2 -13 656.632 131.602  15
  -4   2  13 588.416 98.5656  13
  -4   2  13 514.160 52.5138  10
  -4  -2  13 492.496 54.2495   2
  -4   2  13 536.138 110.674   9
  -4  -2  13 523.773 60.6081  10
   4  -2 -13 499.256 52.9254   8
  -4   2  13 473.209 67.0333  23
   4  -2 -13 402.779 117.532  24
   4   2 -12-19.2366 49.6566  15
   4  -2 -12 78.3207 60.4039  15
  -4   2  12 36.9950 41.6851  13
  -4   2  12 100.459 42.8866  23
   4  -2 -12 26.7714 63.9712  24
  -4  -2  12 81.9972 32.6764   2
  -4   2  12 70.3514 28.0440  10
  -4   2  12 66.9050 51.6045   9
  -4  -2  12 90.5000 32.9221  10
   4  -2 -12 79.4917 30.1802   8
  -4  -2  11 29854.4 672.342   3
   4   2 -11 28305.3 905.027  15
   4  -2 -11 29221.5 918.500  15
   4  -2 -11 29305.4 977.007  16
  -4   2  11 28561.3 807.118  13
  -4  -2  11 28995.0 667.012  21
  -4   2  11 29417.9 710.530  23
  -4  -2  11 30155.8 692.752  10
   4  -2 -11 28674.5 675.535   8
  -4   2  11 28344.3 866.959   9
  -4  -2  11 29290.3 679.536   2
  -4  -2  10 2742.71 126.901   2
  -4  -2  10 2495.45 110.648  21
  -4   2  10 2220.16 244.939  18
   4   2 -10 2530.94 210.531  15
   4  -2 -10 2361.63 208.315  15
   4  -2 -10 2551.03 238.345  16
  -4   2  10 2535.15 180.059  13
  -4  -2  10 2798.74 132.542  10
  -4   2  10 2462.19 193.958   9
  -4   2  10 2410.04 129.178  23
   4  -2 -10 2760.01 275.202  24
  -4  -2  10 2602.58 115.222   3
  -4  -2   9 29325.6 678.227   1
  -4  -2   9 32665.0 718.165   2
  -4   2   9 30572.6 1015.86  18
   4   2  -9 28082.7 868.089  15
   4  -2  -9 29836.9 880.792  15
   4  -2  -9 29106.2 970.394  16
   4  -2  -9 33855.6 1042.35  24
  -4   2   9 30161.9 715.783  23
  -4   2   9 29989.1 861.109  12
  -4  -2   9 30400.3 678.197  21
  -4  -2   9 33578.8 721.637  10
  -4   2   9 29481.6 836.372   9
  -4  -2   9 30372.1 685.657   3
  -4  -2   8 2730.28 125.928   2
  -4  -2   8 2101.09 96.5961   1
  -4   2   8 2368.22 115.665  23
   4  -2  -8 2498.02 230.134  24
  -4  -2   8 2389.00 95.9705  21
  -4   2   8 3251.10 263.273  18
   4  -2  -8 2112.00 180.063  15
   4  -2  -8 1873.57 197.949  16
   4   2  -8 2391.10 185.340  15
  -4  -2   8 2078.40 96.5055   3
  -4   2   8 1928.11 161.893  12
  -4  -2   8 2212.27 108.593  10
  -4   2   8 2064.64 153.334   9
  -4  -2   7 5151.02 173.133  10
  -4   2   7 4946.94 228.214   9
   4  -2  -7 5145.14 274.523  15
   4  -2  -7 5084.90 315.582  16
   4   2  -7 4947.72 265.320  15
  -4   2   7 5455.98 265.007  12
  -4   2   7 5217.46 327.766  18
  -4  -2   7 4861.68 159.060   3
  -4   2   7 5261.66 163.055   3
  -4  -2   7 5435.27 182.885   2
  -4  -2   7 5112.36 163.834   1
  -4  -2   6 4316.58 147.877  10
  -4   2   6 3874.83 182.089   9
  -4   2   6 4345.38 284.177  17
  -4   2   6 3577.17 264.758  18
   4  -2  -6 4215.05 278.703  16
  -4   2   6 4317.78 226.066  12
  -4  -2   6 4034.57 135.769   3
  -4   2   6 4368.83 138.900   3
   4  -2  -6 4010.38 266.089  24
  -4  -2   6 4543.22 154.136   2
  -4  -2   5 4821.28 157.546  10
  -4   2   5 4679.37 183.602   9
  -4   2   5 4519.88 279.400  17
  -4   2   5 5054.32 299.529  18
   4  -2  -5 4914.01 293.261  16
  -4   2   5 5192.42 244.496  12
  -4  -2   5 4814.95 149.299   3
  -4   2   5 5273.47 258.640  11
   4  -2  -5 4789.74 277.591  24
  -4  -2   5 5466.93 166.331   2
  -4   2   4 1759.96 162.130  17
  -4  -2   4 1777.68 80.6962   2
  -4   2   4 1561.76 127.286  12
  -4  -2   4 1504.16 71.4325   3
  -4   2   4 1767.64 143.790  11
   4  -2  -4 1633.82 151.710  24
  -4  -2   4 1499.62 75.2765  10
  -4   2   4 1357.68 78.9445   9
  -4   2   3 7792.02 322.692  11
  -4   2   3 8293.12 364.764  17
   4   2  -3 7952.95 237.166  12
  -4   2   3 8260.25 318.938  12
   4  -2  -3 8684.81 353.670  24
  -4   2   2 10606.9 376.846  12
   4  -2  -2 11184.7 447.449  16
  -4   2   2 11313.6 424.577  17
   4  -2  -2 10367.6 393.214  24
  -4   2   1 8206.46 318.954  12
   4  -2  -1 8686.88 377.238  16
  -4   2   1 7884.23 342.527  17
  -4  -2   0 14193.4 331.093   5
  -4  -2   0 14511.3 330.320   4
   4  -2   0 13838.9 465.402  20
  -4   2   0 14484.6 487.603  17
   4  -2   0 15187.7 527.608  16
  -4   2   0 14176.9 466.068  12
   4   2   0 14622.0 431.294  25
   4  -2   0 14544.7 433.465  25
  -4  -2  -1 27821.8 613.945   7
  -4   2  -1 27238.6 762.563  12
   4  -2   1 30658.8 835.302  16
  -4  -2  -1 28090.0 606.597   5
  -4  -2  -1 27705.4 604.668   4
   4  -2   1 29440.2 765.564  20
   4  -2   1 28488.0 724.962  25
   4   2   1 28876.8 720.997  25
   4  -2   2 15331.3 488.313  20
  -4  -2  -2 14799.7 527.138   6
  -4  -2  -2 15459.7 366.566   7
  -4   2  -2 14875.2 501.599  12
   4   2   2 15407.6 460.246  25
   4  -2   2 15512.9 465.635  25
  -4  -2  -2 15232.7 358.182   8
   4  -2   2 16735.5 556.794  16
  -4  -2  -2 15280.8 357.437   5
   4  -2   3 76617.6 1748.55  16
  -4  -2  -3 73555.8 1726.78   6
  -4  -2  -3 71929.6 1499.18   7
   4  -2   3 72333.8 1657.76  20
   4  -2   3 71355.8 1634.28  25
   4   2   3 74686.5 1632.55  25
  -4  -2  -3 71959.3 1487.05   8
   4  -2   4 3169.37 225.298  16
   4  -2   4 2870.99 181.074  25
   4   2   4 2667.71 171.953  25
  -4  -2  -4 2878.46 107.526   5
  -4  -2  -4 3033.38 220.064   6
  -4  -2  -4 2689.92 112.209   7
  -4  -2  -4 3015.58 108.267   8
   4  -2   4 3212.04 192.104  20
  -4  -2  -5 1910.28 85.0605   5
   4   2   5 1665.73 143.683  25
   4  -2   5 2086.81 162.187  25
  -4   2  -5 1794.32 168.008  11
  -4  -2  -5 1834.75 83.6855   8
  -4  -2  -5 1819.62 91.2679   7
  -4  -2  -5 1736.05 173.344   6
  -4  -2  -6 32718.1 697.275   5
   4   2   6 31580.3 878.396  25
   4  -2   6 31168.1 879.850  25
  -4   2  -6 32381.1 932.455  11
  -4  -2  -6 30624.8 690.222   8
  -4  -2  -6 31396.1 713.383   7
  -4  -2  -6 31550.5 952.539   6
  -4  -2  -7 4226.92 162.014   7
  -4  -2  -7 4281.68 294.630   6
  -4   2  -7 4432.96 283.650  15
  -4  -2  -7 4185.80 276.164  15
  -4  -2  -7 4440.68 148.086   5
  -4   2  -7 4397.81 282.112  11
  -4  -2  -7 4257.54 144.015   8
   4   2   7 3875.90 249.230  25
   4  -2   7 4333.35 267.768  25
  -4  -2  -8 13633.8 560.340  15
  -4   2  -8 13752.9 559.630  15
   4   2   8 14333.7 493.304  13
   4   2   8 13572.2 353.219  23
  -4   2  -8 12434.9 540.867  11
   4   2   8 12946.0 521.797  25
   4  -2   8 12205.3 516.462  25
  -4  -2  -8 13016.8 363.583   7
  -4  -2  -8 13073.7 570.270   6
  -4  -2  -9 1274.00 90.8210   7
  -4  -2  -9 1087.51 161.344   6
  -4  -2  -9 1140.73 162.080  15
  -4   2  -9 932.438 144.822  15
   4   2   9 1211.59 132.028  13
   4   2   9 1146.51 79.5084  23
   4  -2   9 1124.41 79.1138  23
  -4   2  -9 1341.11 166.803  11
  -4   2  -9 1003.21 136.395  26
   4   2   9 1136.68 147.220  25
   4  -2   9 1140.45 154.177  25
   4  -2   9 1178.42 68.8238  21
  -4  -2 -10 11.3057 33.5415   7
  -4  -2 -10 45.6415 62.9558   6
   4  -2  10 23.9771 28.8376  23
   4   2  10 39.7759 30.6753  23
   4   2  10 13.4310 49.0169  13
  -4  -2 -10 63.9169 58.7765  15
  -4   2 -10 84.1005 64.8483  15
  -4   2 -10-20.7997 49.6943  11
  -4   2 -10 31.3343 50.6827  26
   4   2  10 37.9686 61.4121  25
   4  -2  10 39.3058 66.4013  25
   4  -2  10 50.2360 24.8835  21
   4  -2  11 4804.61 158.661  21
  -4  -2 -11 4865.21 197.058   7
  -4  -2 -11 4634.45 349.904   6
  -4  -2 -11 5163.45 357.631  15
  -4   2 -11 4539.13 340.278  15
   4   2  11 4156.39 271.147  13
  -4  -2 -11 4622.67 173.249   4
  -4   2 -11 4495.04 328.015  11
   4   2  11 4784.66 186.961  23
   4  -2  11 4607.46 179.980  23
  -4   2 -11 5227.12 305.371  26
   4   2  11 4569.53 326.514  25
   4  -2  11 4594.58 332.836  25
   4  -2  12 5435.81 173.944  21
  -4  -2 -12 5710.17 217.907   7
  -4  -2 -12 5254.98 381.247   6
  -4   2 -12 4549.06 349.563  15
  -4  -2 -12 5947.89 396.957  15
   4   2  12 5925.06 330.887  13
  -4  -2 -12 5479.44 190.915   4
  -4   2 -12 5496.61 367.644  11
   4   2  12 5560.53 206.595  23
   4  -2  12 5231.98 197.854  23
  -4   2 -12 5378.20 314.582  26
   4   2  12 5678.76 369.381  25
   4  -2  12 5407.69 369.184  25
   4  -2  13 16500.1 397.226  21
  -4  -2 -13 16048.4 702.816   6
  -4  -2 -13 14678.9 670.112  15
  -4   2 -13 15540.7 681.941  15
   4   2  13 15986.6 611.019  13
  -4   2 -13 17016.9 689.160  11
  -4   2 -13 16019.8 600.747  26
  -4  -2 -13 16875.8 419.335   4
   4   2  13 16783.5 443.656  23
   4  -2  13 16599.4 435.133  23
  -4  -2 -14 1639.03 88.9312   4
   4   2  14 1902.66 108.931  23
   4  -2  14 1690.81 101.298  23
  -4  -2 -15 22.0822 21.5396   4
   4   2  15 9.46316 30.2628  23
   4  -2  15 17.3088 29.2415  23
   4   2  16 1171.36 75.3623  23
   4  -2  16 1145.92 71.7055  23
   4   2  17 8919.53 238.539  23
   4   2  18 103.435 19.4629  23
  -4   3  17 7367.06 194.943  10
  -4   3  17 7020.53 179.977   2
  -4   3  16 17.0456 18.5508   2
  -4   3  16 9.03971 20.7823  10
  -4   3  15 875.698 61.8334  10
  -4   3  15 847.679 55.8468   2
  -4   3  14 7597.79 225.278  10
  -4   3  14 7250.65 212.559   2
   4  -3 -14 7392.56 222.061   8
  -4   3  13 5368.80 182.162  10
   4  -3 -13 5683.32 195.609   8
  -4   3  13 5171.21 407.341  18
   4  -3 -12 3053.59 324.389  24
   4  -3 -12 3519.30 153.572   8
  -4   3  12 3299.41 222.970  13
  -4   3  12 3584.30 336.300  17
  -4   3  12 3676.10 344.569  18
  -4   3  11 12748.6 479.162  13
   4  -3 -11 12828.9 362.939   8
  -4  -3  11 12617.2 338.485  21
  -4   3  11 12754.0 656.529  17
  -4   3  11 11886.9 645.142  18
   4  -3 -11 12814.1 696.358  24
   4  -3 -10 10648.7 564.733  16
   4  -3 -10 11655.5 336.122   8
  -4  -3  10 11345.1 312.806   1
  -4   3  10 11211.5 600.574  17
  -4   3  10 11238.9 606.423  18
  -4  -3  10 10756.7 302.134  21
   4  -3 -10 11765.9 638.709  24
   4  -3  -9 248.005 104.205  24
   4  -3  -9 191.046 90.3400  16
   4  -3  -9 254.588 52.2876   8
  -4  -3   9 262.855 39.6356  21
  -4  -3   9 245.065 43.0453   1
  -4   3   9 182.685 91.9054  17
  -4   3   9 421.778 128.645  18
  -4   3   8 220.183 92.5204  17
   4  -3  -8 183.439 48.7197   8
   4  -3  -8 255.778 39.2535   5
  -4  -3   8 218.119 35.0774  21
   4  -3  -8 326.513 109.641  24
  -4  -3   8 231.878 42.1187   1
   4  -3  -7 21819.2 815.768  24
  -4   3   7 21107.5 801.744  17
  -4  -3   7 20022.8 468.517  21
  -4   3   6 909.024 150.188  17
   4  -3  -6 1043.62 158.260  16
   4  -3  -6 1126.88 161.659  24
  -4  -3   6 1107.98 61.9284  21
  -4   3   5 260.768 70.8390  11
   4  -3  -5 407.076 103.281  16
  -4   3   5 156.988 71.8008  17
   4  -3  -5 344.630 93.5119  24
  -4  -3   4 1326.43 63.5932   5
  -4   3   4 1233.40 140.643  11
   4  -3  -4 1285.13 167.546  16
  -4   3   4 1328.14 165.607  17
  -4  -3   3 2270.29 90.9109   5
  -4   3   3 2559.99 200.591  11
   4  -3  -3 2450.59 225.114  16
  -4   3   3 2331.95 209.385  17
   4  -3  -2 126.005 68.0067  16
  -4   3   2 41.3726 42.5529  11
  -4  -3   2 90.5344 24.5590   5
   4  -3  -2 38.4464 33.3527  22
  -4   3   2 46.8283 48.1594  17
   4  -3  -1 2457.37 216.974  16
  -4  -3   1 2356.24 115.017   1
  -4   3   1 2298.88 190.400  11
  -4  -3   1 2289.43 86.4540   4
  -4  -3   1 2294.72 95.5477   5
   4  -3  -1 2223.00 103.474  22
  -4   3   1 2080.85 184.040  17
   4  -3   0 3030.64 236.459  16
  -4   3   0 3079.50 223.744  11
  -4  -3   0 2840.73 103.174   4
  -4  -3   0 2865.28 110.444   5
   4  -3   0 2706.29 115.475  22
  -4  -3   0 2692.95 126.688   1
  -4  -3   0 2752.67 108.744   8
  -4  -3  -1 109177. 2245.96   7
   4  -3   1 111412. 2560.97  16
  -4   3  -1 111610. 2529.18  11
  -4  -3  -1 106885. 2248.74   5
  -4  -3  -1 112564. 2242.34   4
   4  -3   1 110664. 2256.74  22
  -4  -3  -1 110644. 2286.03   1
  -4  -3  -1 113913. 2253.70   8
   4  -3   2 6.88197 23.9681  22
   4  -3   2 32.7660 59.7863  16
  -4   3  -2 47.8733 56.1162  11
  -4  -3  -2 6.77315 24.2729   5
  -4  -3  -2 20.3566 24.7635   8
  -4  -3  -2-6.58617 24.6713   7
  -4  -3  -2 29.0135 33.3493   1
  -4  -3  -2 18.2444 21.9953   3
   4  -3   3 7362.92 376.443  16
  -4  -3  -3 7643.30 217.539   3
  -4  -3  -3 7563.78 221.648   7
  -4   3  -3 7466.78 388.571  11
   4  -3   3 7432.77 219.216  22
   4  -3   4 341.637 82.5827  16
   4  -3   4 259.638 37.3581  22
  -4   3  -4 179.063 76.2728  11
  -4  -3  -4 188.037 39.9897   7
  -4  -3  -4 272.023 39.9704   8
  -4  -3  -5 28196.1 939.915   6
  -4  -3  -5 29536.5 667.044   7
   4  -3   5 28980.9 882.847  16
  -4   3  -5 27977.9 922.646  12
  -4  -3  -5 29132.4 659.918   5
  -4  -3  -5 28976.3 658.266   8
   4  -3   5 28139.0 653.355  22
  -4   3  -5 28360.1 925.178  11
  -4   3  -6 1811.60 207.047  11
  -4  -3  -6 1722.54 92.3770   5
  -4  -3  -6 1647.96 201.844   6
  -4  -3  -6 1885.03 102.986   7
  -4  -3  -6 1540.13 89.8919   8
   4  -3   6 1630.39 90.0770  22
  -4   3  -7 16993.0 685.191  11
  -4  -3  -7 16657.9 433.923   7
  -4  -3  -7 17220.0 418.496   5
  -4  -3  -7 16548.1 417.382   8
   4  -3   7 16258.7 407.957  23
   4  -3   7 16071.2 415.214  22
  -4  -3  -8 29528.5 684.416   8
  -4  -3  -8 29937.5 708.662   7
  -4  -3  -8 30064.1 684.575   5
   4  -3   8 30219.0 689.151  22
   4  -3   8 29647.9 678.116  23
   4  -3   9 11025.4 306.482  23
   4  -3   9 11293.0 317.376  22
   4   3   9 11511.1 473.824  13
  -4  -3  -9 11290.7 334.513   7
  -4  -3 -10 75.4913 37.1533   7
   4   3  10 14.6030 45.0503  13
   4  -3  10 25.0837 23.4457  23
  -4  -3 -10 122.520 41.1303   4
   4  -3  10 39.7736 28.5246  21
   4  -3  10 76.2964 34.8186  22
  -4   3 -10 126.327 70.4120  26
  -4  -3 -11 22713.4 563.905   7
   4   3  11 22461.0 714.776  13
   4  -3  11 22347.4 520.949  21
  -4  -3 -11 22178.1 544.047   4
  -4   3 -11 21339.7 733.717  26
   4  -3  11 21860.9 541.512  22
   4  -3  11 21493.9 524.184  23
  -4  -3 -12 6100.75 209.044   4
   4  -3  12 6584.33 197.119  21
  -4  -3 -12 6227.43 226.102   7
  -4  -3 -13 3976.16 151.534   4
   4  -3  13 3769.41 134.733  21
  -4  -3 -13 3796.89 161.552   7
  -4  -3 -14 450.408 47.8756   4
   4  -3  14 470.562 42.3617  21
  -4  -3 -14 424.453 54.1622   7
  -4  -3 -15 14965.2 383.458   7
  -4  -3 -15 15432.6 363.858   4
  -4  -3 -16 2993.80 112.962   7
  -4  -3 -17 87.6625 20.6229   1
   4  -4 -16 50.5334 19.8953  22
  -4   4  16 48.2240 16.8033  10
  -4   4  15 1100.89 54.0579   2
  -4   4  14 5657.89 162.309   2
   4  -4 -14 5505.79 168.890   8
   4  -4 -13 46.0891 29.5092   8
   4  -4 -12 9221.66 272.590   8
  -4   4  12 8793.06 247.960  10
  -4  -4  11 3635.20 136.694  21
   4  -4 -11 3700.87 159.806   8
  -4  -4  10 7629.95 225.900  21
   4  -4 -10 8123.48 265.280   8
   4  -4  -9 139.029 45.3307   8
  -4  -4   9 69.6726 31.1250   1
  -4  -4   9 125.702 31.7858  21
   4  -4  -9 95.8381 30.8998   5
  -4   4   9 188.899 94.9174  17
  -4   4   9 100.058 63.0256  12
   4  -4  -8 16930.2 460.873   8
  -4   4   8 16511.1 737.735  17
   4  -4  -8 15975.6 719.188  16
  -4  -4   8 16584.9 403.586  21
  -4  -4   8 17200.4 437.117   1
  -4   4   8 15874.7 614.744  12
   4  -4  -8 16258.6 423.336   5
  -4   4   7 27414.6 998.360  17
   4  -4  -7 28424.9 1005.27  16
  -4   4   7 27651.3 869.182  12
   4  -4  -7 27695.4 658.711   5
  -4  -4   7 27568.0 620.902  21
  -4  -4   7 28112.1 660.773   1
   4  -4  -6 24.6521 83.2898  16
  -4   4   6 48.3325 74.5346  17
  -4  -4   6 15.4129 36.4820   1
  -4  -4   6 18.3761 22.1577  21
  -4   4   6 83.6470 63.1944  12
   4  -4  -5 4100.06 170.987  22
  -4   4   5 3775.70 312.783  17
   4  -4  -5 3271.78 302.532  16
  -4   4   5 3519.85 261.129  12
   4  -4  -5 4151.87 184.194   8
  -4  -4   5 3798.91 163.667   1
   4  -4  -4 16778.2 437.773  22
  -4   4   4 17314.9 687.656  17
   4  -4  -4 16321.1 692.412  16
  -4   4   4 16482.2 628.667  12
  -4  -4   4 16212.9 394.862   5
  -4   4   4 15062.8 614.671  11
  -4  -4   4 16526.1 439.903   1
   4  -4  -4 16931.0 457.688   8
   4  -4  -3 961.353 77.1621  22
  -4   4   3 851.487 141.912  17
   4  -4  -3 918.492 155.394  20
   4  -4  -3 979.906 162.230  16
  -4  -4   3 913.840 81.6403   1
  -4  -4   3 1028.09 66.6540   5
  -4   4   3 1051.10 147.243  12
  -4   4   3 1041.86 149.899  11
   4  -4  -3 1028.82 90.8589   8
   4  -4  -2 6111.86 220.785   8
   4  -4  -2 5459.30 365.669  16
  -4   4   2 5486.67 343.204  12
  -4  -4   2 5694.95 213.410   1
  -4  -4   2 5694.55 185.980   5
   4  -4  -2 5864.68 200.712  22
   4  -4  -2 5108.37 342.192  20
  -4   4   2 5345.25 338.511  11
   4  -4  -1 11152.8 330.509   8
   4  -4  -1 11808.2 538.731  16
  -4   4   1 11922.0 527.995  12
  -4  -4   1 11871.4 345.565   1
  -4  -4   1 11315.6 310.937   5
  -4   4   1 11642.8 519.267  11
   4  -4  -1 11764.0 321.354  22
   4  -4  -1 10733.1 504.255  20
   4  -4   0 98.1937 34.4113  22
   4  -4   0 88.7907 69.3157  20
   4  -4   0 135.668 68.1918  16
  -4  -4   0 112.045 44.6089   1
  -4  -4   0 125.698 35.9307   5
  -4  -4   0 119.403 26.2854   4
  -4   4   0 19.2195 67.6239  12
  -4   4   0 94.5249 66.5184  11
   4  -4   0 174.978 41.0584   8
   4  -4   1 4853.67 172.610   8
   4  -4   1 5072.79 323.506  16
  -4   4  -1 4257.55 312.862  12
  -4  -4  -1 4743.00 174.247   5
  -4  -4  -1 4997.54 160.429   4
   4  -4   1 4706.69 171.032  22
   4  -4   1 4893.16 312.435  20
  -4  -4  -1 4898.55 199.160   1
  -4   4  -1 4642.57 322.575  11
   4  -4   2 586.635 58.3106  22
   4  -4   2 527.994 111.986  20
  -4  -4  -2 579.474 58.1661   8
  -4  -4  -2 655.795 73.8677   1
  -4  -4  -2 550.589 51.5057   4
  -4  -4  -2 614.459 60.3680   5
  -4   4  -2 519.741 120.469  12
  -4   4  -2 601.656 128.455  11
   4  -4   2 499.745 49.7185   8
  -4  -4  -3 40530.1 895.685   8
  -4  -4  -3 40082.4 895.481   5
  -4  -4  -3 40136.9 880.697   4
  -4   4  -3 38861.0 1207.98  11
   4  -4   3 40249.4 888.015  22
   4  -4   3 40413.0 1146.72  20
  -4  -4  -3 40837.8 940.805   1
  -4  -4  -4 3325.33 139.298   4
  -4   4  -4 3152.82 286.281  11
   4  -4   4 3423.17 139.510  22
   4  -4   4 3607.38 260.255  20
  -4  -4  -4 3460.18 169.777   1
  -4  -4  -5 11596.2 367.460   1
  -4   4  -5 12278.9 582.834  11
  -4  -4  -5 12090.1 333.979   5
  -4  -4  -5 12133.3 328.308   4
   4  -4   5 11702.9 321.747  22
  -4  -4  -5 10978.0 325.318   8
  -4  -4  -6 26673.7 672.375   1
  -4   4  -6 26015.5 937.273  11
  -4  -4  -6 26025.1 619.645   5
  -4  -4  -6 24962.8 614.942   4
  -4  -4  -6 26106.3 619.704   8
   4  -4   6 26162.0 608.630  22
  -4  -4  -7 4671.05 174.465   5
  -4  -4  -7 4453.46 173.656   4
  -4   4  -7 4277.12 342.099  11
   4  -4   7 4672.41 169.842  22
  -4  -4  -7 4548.94 207.266   1
  -4  -4  -8 116.324 38.1972   4
  -4  -4  -8 136.775 37.1053   5
  -4   4  -8 73.3843 75.4870  11
  -4  -4  -8 120.705 48.3157   1
   4  -4   8 159.636 38.6512  22
  -4  -4  -9 3730.26 187.211   1
   4  -4   9 3455.52 141.289  22
  -4  -4  -9 3291.95 144.960   4
   4  -4   9 3431.96 138.887  21
   4  -4  10 1975.77 103.041  22
   4  -4  10 2063.37 101.384  21
  -4  -4 -11 7082.89 244.047   1
   4  -4  11 6676.24 197.413  21
  -4  -4 -12 999.081 78.7644   1
   4  -4  12 915.117 58.3423  21
  -4  -4 -12 886.095 65.2003   4
  -4  -4 -13 4901.23 172.510   1
   4  -4  13 5073.29 149.057  21
  -4  -4 -13 5128.28 162.523   4
  -4  -4 -14 61.7301 21.0282   4
  -4  -4 -14 59.1212 26.2929   1
  -4  -4 -15 257.977 26.3967   1
  -4   5  13 110.033 18.3957   2
  -4   5  12 20.6445 15.8555  10
   4  -5 -12-2.75045 19.5303   8
  -4   5  11 47.2760 20.6426  10
   4  -5 -11 51.6031 26.4367   8
   4  -5 -10 2910.05 124.312  22
   4  -5 -10 2807.39 123.135   8
   4  -5  -9 823.225 65.9422  22
   4  -5  -9 731.944 65.6055   8
   4  -5  -9 672.121 50.0853   5
   4  -5  -8-3.61110 23.8878   5
  -4  -5   8 19.7292 27.2131   1
   4  -5  -8 21.9964 26.0998  22
  -4  -5   7 42.7928 32.8734   1
   4  -5  -7 32.0942 32.1700   8
   4  -5  -7 62.4318 33.1336  22
   4  -5  -7 34.6275 29.5624   5
  -4  -5   6 10712.0 308.387   1
   4  -5  -6 10643.9 324.294   8
   4  -5  -6 10706.6 302.905  22
   4  -5  -6 10808.2 312.766   5
  -4  -5   5 1315.43 91.4121   1
   4  -5  -5 1283.93 94.2679   5
   4  -5  -5 1328.33 99.6318   8
   4  -5  -5 1543.41 90.3057  22
  -4  -5   4 5385.64 197.474   1
  -4   5   4 4606.53 309.676  12
   4  -5  -4 5050.64 203.270   5
   4  -5  -4 5074.40 343.983  20
   4  -5  -4 5098.98 180.803  22
   4  -5  -4 5361.66 207.758   8
  -4  -5   3 7981.84 231.937   5
  -4  -5   3 8392.91 268.748   1
  -4   5   3 7800.51 418.376  12
   4  -5  -3 7935.48 432.512  20
   4  -5  -3 8139.62 245.801  22
   4  -5  -3 8493.10 272.317   8
  -4   5   2 35718.0 1078.80  11
  -4  -5   2 35398.5 794.747   5
  -4  -5   2 37490.6 840.362   1
  -4   5   2 33875.7 1072.44  12
   4  -5  -2 35112.4 800.093  22
   4  -5  -2 36448.7 1087.28  20
   4  -5  -2 36702.8 825.931   8
  -4   5   1 6334.23 377.266  11
  -4  -5   1 6211.22 203.532   5
  -4  -5   1 6142.27 227.701   1
  -4   5   1 6311.33 381.248  12
   4  -5  -1 6052.22 361.795  20
   4  -5  -1 6212.83 201.118  22
   4  -5  -1 6110.32 206.985   8
  -4   5   0 15207.5 630.628  11
  -4  -5   0 15650.0 403.846   5
  -4  -5   0 15827.3 435.732   1
   4  -5   0 15408.1 392.189   8
  -4   5   0 15397.4 639.419  12
   4  -5   0 15063.8 605.123  20
   4  -5   0 16081.3 397.086  22
  -4   5  -1-102.804 100.267  12
  -4   5  -1-20.1778 65.2734  11
  -4  -5  -1 9.11832 27.4197   5
   4  -5   1-88.1877 80.6876  20
   4  -5   1-15.5863 37.6282  22
  -4   5  -2 1849.53 210.764  12
  -4  -5  -2 2049.04 108.723   5
  -4   5  -2 1999.21 214.241  11
   4  -5   2 2018.76 99.0190  22
   4  -5   2 2162.23 203.626  20
  -4  -5  -2 1975.08 122.353   1
  -4  -5  -3 4295.84 168.395   5
   4  -5   3 4399.16 153.786  22
  -4  -5  -3 4393.79 190.410   1
  -4  -5  -4 10061.3 272.844   4
  -4  -5  -4 10397.9 327.694   1
   4  -5   4 10063.9 274.476  22
  -4  -5  -5 4071.01 148.506   4
   4  -5   5 4202.32 146.811  22
  -4  -5  -5 4452.77 192.001   1
   4  -5   6 333.351 40.2712  22
  -4  -5  -6 424.950 48.9361   5
  -4  -5  -6 305.953 42.0535   4
  -4  -5  -6 365.992 62.3720   1
  -4  -5  -7 232.465 38.8360   5
  -4  -5  -7 205.385 37.3916   4
  -4  -5  -7 164.649 48.4066   1
   4  -5   8 9974.39 266.627  21
  -4  -5  -8 9445.67 265.002   4
  -4  -5  -8 10425.2 320.088   1
   4  -5   9 487.441 44.7199  21
  -4  -5  -9 489.035 46.5007   4
  -4  -5  -9 496.409 58.3462   1
   4  -5  10 2288.46 89.3440  21
  -4  -5 -10 2138.58 91.7190   4
  -4  -5 -10 2407.25 107.128   1
   4  -5  11 314.700 30.6896  21
  -4  -5 -11 284.788 31.5470   4
  -4  -5 -11 326.448 34.7834   1
   4  -5  12 3406.42 99.1505  21
   4  -6  -7 203.791 28.7894   8
   4  -6  -6 1326.83 69.1561   8
   4  -6  -6 1211.52 62.6245   5
   4  -6  -5 131.189 28.4553   5
  -4  -6   5 136.733 26.7708   1
   4  -6  -5 116.568 29.8753   8
  -4  -6   4 5441.78 163.849   1
   4  -6  -4 5248.55 171.139   5
   4  -6  -3 29.8640 27.4889   5
  -4  -6   3 3.06376 22.5613   1
  -4  -6   2 5744.14 176.361   1
   4  -6  -2 5516.47 187.134   5
   4  -6  -1 12.6494 29.0798   5
  -4  -6   1 13.4183 25.7629   1
  -4  -6   0 696.246 49.3665   5
  -4  -6   0 765.609 58.4895   1
  -4  -6  -1 389.443 38.4616   5
   4  -6   1 368.552 49.4283   5
  -4  -6  -1 441.935 47.2979   1
  -4  -6  -2 2312.98 94.5662   5
  -4  -6  -2 2542.81 108.862   1
   4  -6   2 2451.83 118.170   5
  -4  -6  -3 316.551 35.3481   5
   4  -6   3 306.380 42.9302   5
  -4  -6  -3 316.553 41.8179   1
  -4  -6  -4 1727.41 88.1039   1
   4  -6   4 1507.01 79.6941   5
  -4  -6  -5 95.2290 29.5416   1
  -4  -6  -6 2087.08 82.9390   1
   4  -6   8 1682.56 58.9910  21
  -5   0  19 1368.11 64.4781  10
  -5   0  18 3.25361 21.9851  10
  -5   0  17 101.697 33.7188  10
  -5   0  17 53.9521 23.2025   2
  -5   0  16-4.36260 25.1746  10
  -5   0  16-26.1681 27.0416   2
   5   0 -15 2842.38 270.440  15
  -5   0  15 2646.79 116.539   2
  -5   0  15 2763.87 125.926  10
  -5   0  15 2575.69 140.040  23
  -5   0  15 2256.52 236.037  18
  -5   0  14-6.08864 38.0236  23
   5   0 -14-22.8138 58.8692  15
  -5   0  14 21.5802 66.5574  18
  -5   0  14-9.10179 26.2587  10
  -5   0  14 4.05158 22.6999   2
  -5   0  13 8142.13 272.598  23
  -5   0  13 8014.03 408.475  17
  -5   0  13 7704.16 436.071  18
  -5   0  13 8133.56 250.806  10
  -5   0  13 8276.47 241.719   2
   5   0 -13 7910.78 448.519  15
  -5   0  12 5.54541 31.5366  23
   5   0 -12-19.8046 66.9111  15
  -5   0  12-8.33307 25.0501  10
  -5   0  12 16.8877 36.8297  17
  -5   0  12-39.6418 43.2264  18
  -5   0  12 3.75185 22.2582   2
  -5   0  12-5.00641 29.2968   3
   5   0 -11 6776.86 387.808  15
  -5   0  11 7223.35 390.189   9
  -5   0  11 7083.09 363.753  17
  -5   0  11 7030.71 384.771  18
  -5   0  11 6989.87 217.349  10
  -5   0  11 7217.17 239.278  23
  -5   0  11 7244.49 212.538   2
  -5   0  11 7110.05 231.807   3
  -5   0  10-13.9317 27.9204  23
   5   0 -10 18.1192 46.7554  15
   5   0 -10 11.8862 38.4489  16
  -5   0  10-16.3102 47.7224   9
  -5   0  10 21.1532 22.5481  10
  -5   0  10 44.0245 42.9376  17
  -5   0  10-16.6130 42.8686  18
  -5   0  10 12.8080 19.9971   2
  -5   0  10 17.1068 26.0488   3
   5   0  -9 1033.59 116.834  16
  -5   0   9 618.677 105.538   9
  -5   0   9 1023.23 63.0732  10
  -5   0   9 651.987 104.489  17
  -5   0   9 942.990 127.639  18
  -5   0   9 849.993 67.6567  23
  -5   0   9 892.468 57.7037   2
  -5   0   9 944.726 67.3428   3
  -5   0   8 15.9790 21.2615   2
   5   0  -8 11.2365 41.0052  16
  -5   0   8-12.0157 35.1575  17
  -5   0   8 53.8632 45.4953  18
  -5   0   8 3.54711 23.9691   3
  -5   0   7 22729.2 519.612  10
  -5   0   7 24156.1 684.059  17
  -5   0   7 23261.3 701.175  18
  -5   0   7 23317.7 534.344   3
  -5   0   7 23920.8 518.052   2
   5   0  -7 23157.0 680.404  16
  -5   0   6 39.3755 35.9230  17
   5   0  -6-10.6244 41.4482  16
  -5   0   6-2.31832 17.3679  10
  -5   0   6-17.9255 23.6720   3
  -5   0   5 27964.8 615.923   3
  -5   0   5 27705.1 598.899   2
   5   0  -5 28604.9 772.561  16
  -5   0   5 28322.2 744.427  17
  -5   0   5 28246.1 600.030  10
  -5   0   4 24.9832 32.4888  17
  -5   0   4 2.62330 20.9431   3
   5   0  -4 9.96673 32.2401  16
  -5   0   3 3657.65 129.423  12
  -5   0   3 3803.65 190.445  17
   5   0  -3 3558.22 201.504  16
   5   0  -2-3.44919 17.4829  24
  -5   0   2 35.9492 14.4126  12
   5   0  -2 4.05371 21.2933  20
  -5   0   1 23361.6 554.385  11
  -5   0   1 23541.3 497.337  12
   5   0  -1 22031.5 504.295  14
  -5   0   1 22849.8 549.790  26
   5   0  -1 22599.5 535.899  20
   5   0   0 7.39947 18.7504  14
  -5   0   0-5.18654 21.4619  26
  -5   0   0 4.21961 11.8219  12
  -5   0   0 21.8731 22.1705  11
   5   0   0 32.2523 21.5370  20
  -5   0  -1 26575.6 629.939  11
   5   0   1 28030.7 637.527  14
  -5   0  -1 25496.3 584.391  12
  -5   0  -1 27003.2 661.414  26
   5   0   1 27011.5 732.825  25
  -5   0  -2-10.1838 25.8049  11
  -5   0  -2 19.2239 18.5164   4
   5   0   2 5.96723 22.5404  14
  -5   0  -2 14.1418 30.8412  26
   5   0   2-10.2866 31.7260  25
  -5   0  -3 36330.7 772.439   4
  -5   0  -3 35952.6 849.003  11
  -5   0  -3 35644.5 893.717   6
  -5   0  -3 36405.3 785.305   7
   5   0   3 36720.7 957.505  25
  -5   0  -3 36557.6 893.297  26
   5   0   4 16.4406 31.0516  14
  -5   0  -4 31.1273 19.2585   4
  -5   0  -4 6.61954 23.2787  11
  -5   0  -4 27.1588 22.9876   7
  -5   0  -4-8.64041 33.7089   6
  -5   0  -4-8.72453 29.4771  26
   5   0   4-23.3854 44.1678  25
  -5   0  -5 4326.97 274.519  15
   5   0   5 4203.77 216.993  14
  -5   0  -5 4431.69 137.078   4
  -5   0  -5 4341.30 200.163  11
  -5   0  -5 4183.92 146.063   7
  -5   0  -5 4257.25 219.841   6
   5   0   5 4017.92 243.934  25
  -5   0  -6-48.1520 60.6288  15
   5   0   6-10.7065 34.6325  14
  -5   0  -6 27.7460 21.6486   4
  -5   0  -6-8.50070 28.7201  11
  -5   0  -6 24.9474 27.1477   7
  -5   0  -6 21.3994 34.6105   6
   5   0   6-13.8361 50.4913  25
  -5   0  -7 28193.5 887.090  15
   5   0   7 27463.8 787.607  14
  -5   0  -7 27308.2 597.978   4
  -5   0  -7 25480.7 773.682  26
   5   0   7 25457.8 815.889  25
  -5   0  -7 26803.4 617.203   7
  -5   0  -7 25878.7 763.788   6
  -5   0  -8 19.5669 57.2576  15
   5   0   8 28.0780 41.0862  14
   5   0   8 172.728 32.6276  22
  -5   0  -8 28.0709 20.8730   4
  -5   0  -8 34.1929 27.3490   7
  -5   0  -8 13.4149 43.4023   6
   5   0   8-16.9168 46.6745  25
  -5   0  -9 150.994 86.8854  15
   5   0   9 379.590 93.9640  14
  -5   0  -9 243.593 43.6314   7
  -5   0  -9 254.003 70.0655   6
  -5   0  -9 322.197 39.3242   4
   5   0   9 187.713 40.4730  23
   5   0   9 284.577 92.6517  25
  -5   0 -10-23.3015 55.6673  15
   5   0  10 17.6694 45.5943  14
  -5   0 -10 15.0787 32.1452   7
  -5   0 -10-16.2418 47.5221   6
  -5   0 -10 3.33563 20.8310   4
   5   0  10 46.0000 31.5272  23
   5   0  10 20.6653 53.3250  25
  -5   0 -11 60041.8 1679.30  15
   5   0  11 57799.5 1567.00  14
  -5   0 -11 58840.1 1283.70   7
  -5   0 -11 55852.8 1514.43   6
  -5   0 -11 59373.4 1237.30   4
   5   0  11 61124.2 1640.47  25
   5   0  11 58999.0 1290.41  23
   5   0  12-23.7347 73.2023  25
   5   0  12-5.76613 36.4462  23
  -5   0 -12 107.896 70.1542   6
  -5   0 -12 5.50977 34.4088   7
  -5   0 -12-25.8586 94.3646  15
   5   0  12 20.6636 53.3209  14
   5   0  13 41303.0 1229.10  14
   5   0  13 40827.5 936.083  23
   5   0  13 41894.9 1281.40  25
  -5   0 -13 40592.1 927.795   7
  -5   0 -13 38762.9 1290.04  15
  -5   0 -14-10.6429 32.4134   7
   5   0  14-23.9301 61.7505  25
   5   0  14 91.8720 39.9946  23
  -5   0 -15 1185.46 83.3771   7
   5   0  15 1161.28 87.5638  23
  -5   0 -16 16.5971 24.9476   7
   5   0  16 9.40915 29.7374  23
  -5   0 -17 508.250 46.8621   7
   5   0  17 492.736 51.1840  23
   5   0  18-5.67913 21.2728  23
   5   0  19 3613.26 105.007  23
  -5   1  19 5040.69 147.139  10
  -5  -1  18 3649.24 127.173  10
  -5   1  18 3762.08 131.084  10
  -5   1  17 662.317 50.5206   2
  -5   1  17 679.715 56.6215  10
  -5  -1  17 644.829 55.1493  10
  -5   1  16 4987.07 163.214   2
  -5   1  16 4675.35 169.466  10
  -5  -1  16 4717.52 162.039   2
  -5  -1  16 4736.04 171.843  10
  -5   1  15 1874.75 213.480  17
  -5   1  15 1931.47 232.025  18
   5   1 -15 1963.24 225.878  15
   5  -1 -15 1945.69 227.933  15
  -5  -1  15 2048.58 108.623  10
  -5   1  15 2026.45 98.6771   2
  -5   1  15 2026.32 105.887  10
  -5  -1  15 2198.20 106.766   2
  -5  -1  14 969.364 72.7324   2
   5   1 -14 880.591 153.442  15
   5  -1 -14 733.274 144.032  15
  -5  -1  14 764.955 67.9314  10
  -5   1  14 885.180 149.033   9
  -5   1  14 739.437 59.8370   2
  -5   1  14 880.942 70.5286  10
  -5   1  14 990.384 164.350  17
  -5   1  14 850.664 157.854  18
  -5   1  13 872.631 157.431  17
  -5   1  13 705.187 148.074  18
  -5  -1  13 632.712 60.5701   2
   5  -1 -13 661.416 130.739  15
   5   1 -13 651.666 132.058  15
  -5  -1  13 821.987 71.5153  23
  -5   1  13 801.970 61.6287   2
  -5   1  13 678.192 61.9979  10
  -5  -1  13 828.564 69.9731  10
  -5   1  13 555.556 116.063   9
  -5   1  12 29002.2 1006.97  18
  -5   1  12 28816.5 908.128   9
  -5  -1  12 29015.1 672.857  10
  -5  -1  12 28181.0 675.206  23
   5   1 -12 27511.9 926.789  15
   5  -1 -12 27640.4 933.826  15
   5  -1 -12 28352.0 904.921  16
  -5   1  12 29788.4 663.395  10
  -5   1  12 29312.7 651.507   2
  -5  -1  12 28939.3 680.859   3
  -5  -1  12 28178.7 663.437   2
  -5   1  11 7153.12 424.839  18
   5   1 -11 8144.74 416.860  15
   5  -1 -11 6867.67 388.825  15
   5  -1 -11 7377.30 388.512  16
  -5   1  11 6291.41 352.591   9
  -5  -1  11 7024.84 227.220  23
  -5  -1  11 7133.77 230.922   3
  -5  -1  11 7100.14 220.002   2
  -5   1  11 6997.54 208.456   2
  -5   1  11 7342.16 231.668   3
  -5  -1  11 6819.26 222.328  10
  -5   1  11 7139.85 214.791  10
  -5  -1  10 5898.36 291.722  18
  -5   1  10 5432.54 356.314  18
   5   1 -10 5986.00 351.445  15
   5  -1 -10 5927.61 353.810  15
   5  -1 -10 6432.03 351.905  16
  -5   1  10 6083.96 263.892  13
  -5   1  10 5844.55 312.305   9
  -5  -1  10 5716.86 193.463  23
  -5   1  10 5809.98 197.190   3
  -5  -1  10 5844.24 198.723   3
  -5  -1  10 5845.18 190.410   2
  -5   1  10 6303.84 183.232   2
  -5  -1  10 5769.29 195.090  10
   5   1  -9 11635.6 491.741  15
   5  -1  -9 11670.2 490.576  16
   5  -1  -9 11771.7 501.367  15
  -5   1   9 11866.2 376.832  13
  -5   1   9 11320.9 505.321  17
  -5  -1   9 11436.7 416.605  18
  -5   1   9 11451.3 518.406  18
  -5   1   9 11524.3 313.238   3
  -5  -1   9 11785.6 310.314   2
  -5  -1   9 11522.8 314.209   3
  -5   1   9 11712.8 444.584   9
  -5  -1   9 11949.3 314.635  10
   5  -1  -8 73345.3 1774.43  16
  -5   1   8 71249.6 1569.03  13
  -5   1   8 71460.8 1778.89  17
  -5   1   8 73744.3 1803.94  18
  -5  -1   8 71474.2 1504.93   2
  -5  -1   8 72610.2 1510.57   3
  -5   1   8 72791.9 1508.38   3
  -5   1   8 72806.5 1669.61   9
  -5  -1   8 73258.1 1507.44  10
  -5   1   8 72122.1 1487.86  10
  -5   1   7 55.0531 40.0239   9
  -5   1   7 31.8299 19.1103  10
   5  -1  -7-14.8111 45.6828  16
  -5   1   7 35.4264 23.1569  13
  -5   1   7 14.7208 45.4044  17
  -5   1   7 62.1192 50.2370  18
  -5  -1   7 44.3120 23.5530  17
  -5  -1   7 3.40135 22.5049   3
  -5   1   7 32.2939 25.7857   3
  -5  -1   7-3.21154 22.8084   2
  -5   1   7 68.7056 40.1735  12
  -5   1   6 1534.13 156.383  18
  -5   1   6 1431.01 85.1278  13
   5   1  -6 1395.96 104.375  16
   5  -1  -6 1217.36 141.768  16
  -5  -1   6 1522.76 78.3309   3
  -5  -1   6 1480.27 73.5486   2
  -5   1   6 1549.99 76.1648   3
  -5   1   6 1470.27 113.124   9
  -5   1   6 1429.04 112.110  12
  -5   1   6 1444.11 65.1709  10
  -5   1   5 1180.51 128.551  17
   5   1  -5 1381.54 106.761  16
   5  -1  -5 1063.24 129.407  16
  -5   1   5 1426.18 106.017  12
  -5   1   5 1365.19 75.4125  13
  -5  -1   5 1302.88 70.6690   3
  -5   1   5 1250.00 67.4578   3
  -5  -1   5 1341.60 66.6824  10
  -5   1   5 1328.60 58.6812  10
   5   1  -4 78429.2 1693.24  16
  -5   1   4 79700.7 1791.95  17
   5  -1  -4 81020.4 1825.71  16
  -5   1   4 77966.5 1669.95  12
  -5  -1   4 75736.9 1568.56  10
  -5   1   4 75121.5 1710.56  11
   5  -1  -4 82767.1 1733.66  24
  -5  -1   4 75437.9 1580.23   3
  -5   1   4 76442.3 1573.16   3
  -5  -1   4 77419.0 1568.86   2
  -5  -1   3 1602.25 68.5141   2
  -5   1   3 1942.92 152.912  17
   5  -1  -3 1920.11 168.363  16
  -5  -1   3 1523.28 74.8154   3
  -5   1   3 1682.03 108.765  12
  -5   1   3 1429.76 119.780  11
  -5  -1   3 1509.11 67.1429  10
   5  -1  -3 1700.40 126.492  24
  -5   1   2 11944.9 346.725  12
  -5  -1   2 10627.4 277.986   3
  -5   1   2 12264.8 376.200  11
   5  -1  -2 11771.9 443.376  16
   5  -1  -2 11102.1 352.521  24
  -5   1   1 22125.7 564.982  12
  -5  -1   1 21709.6 492.036   7
  -5  -1   1 21152.6 490.145   3
  -5   1   1 22897.9 596.384  11
   5  -1  -1 22583.9 590.346  20
   5  -1  -1 23107.5 685.059  16
  -5   1   0 64514.1 1401.94  11
  -5  -1   0 61736.6 1264.31   4
  -5  -1   0 60611.6 1278.58   3
  -5   1   0 64958.1 1374.36  12
  -5  -1   0 59893.7 1278.83   7
   5  -1   0 65852.2 1391.31  20
  -5   1  -1 7192.04 264.049  12
  -5  -1  -1 7071.67 189.357   4
  -5   1  -1 7450.37 283.852  11
   5  -1   1 7679.38 272.170  20
   5  -1   1 7026.03 303.581  25
   5   1   1 7354.70 306.401  25
   5  -1   2 98645.9 2226.92  25
   5   1   2 100773. 2227.45  25
  -5   1  -2 100423. 2186.60  11
  -5   1  -2 97758.8 2158.37  12
   5   1   2 106404. 2086.25  13
  -5  -1  -2 96419.4 2217.60   6
   5  -1   2 100861. 2159.72  20
   5  -1   3 15526.5 511.576  25
   5   1   3 15534.3 513.010  25
  -5   1  -3 15640.7 484.046  11
  -5   1  -3 15544.2 354.410   4
  -5  -1  -3 14552.5 354.712   4
   5   1   3 15150.4 400.579  13
  -5  -1  -3 14951.7 504.868   6
   5  -1   3 15613.2 460.979  20
   5  -1   4 28963.1 784.769  14
   5   1   4 28421.6 664.095  13
  -5   1  -4 27176.7 591.590   4
  -5  -1  -4 26842.9 595.597   4
  -5   1  -4 27640.5 750.443  11
   5  -1   4 25895.5 776.561  25
   5   1   4 27598.1 776.656  25
  -5   1  -4 30012.8 771.275  26
  -5  -1  -4 26018.0 777.167   6
  -5   1  -4 25471.4 636.648   6
  -5   1  -4 26941.1 595.688   7
   5  -1   5 38532.3 994.552  14
   5   1   5 36021.9 844.317  13
  -5   1  -5 35705.5 752.482   4
  -5  -1  -5 34861.6 758.138   4
  -5   1  -5 34391.0 927.536  11
   5  -1   5 34506.4 959.824  25
   5   1   5 34990.5 954.915  25
  -5   1  -5 34065.1 823.366   6
  -5  -1  -5 34713.4 774.958   7
  -5   1  -5 34573.3 759.019   7
  -5  -1  -5 35778.0 970.365   6
  -5  -1  -6 37183.5 843.700   7
  -5   1  -6 37284.2 825.428   7
  -5  -1  -6 38195.8 1043.89   6
  -5  -1  -6 37373.8 1084.98  15
  -5   1  -6 39079.5 1100.58  15
   5  -1   6 40700.8 1093.31  14
   5   1   6 39030.8 929.118  13
  -5   1  -6 39163.0 816.568   4
  -5  -1  -6 38256.7 824.690   4
  -5   1  -6 37821.1 1009.94  11
   5  -1   6 38188.8 1048.61  25
   5   1   6 36463.4 1033.55  25
   5  -1   6 38172.6 820.647  22
  -5  -1  -7 25509.1 599.388   7
  -5   1  -7 25180.3 580.912   7
  -5  -1  -7 24803.6 791.811   6
  -5  -1  -7 26001.8 848.011  15
  -5   1  -7 25418.0 839.643  15
   5   1   7 27654.2 709.740  13
   5  -1   7 25971.6 836.189  14
  -5  -1  -7 25050.2 577.978   4
  -5   1  -7 24951.5 761.907  11
   5   1   7 24563.2 787.034  25
   5  -1   7 24886.5 795.902  25
  -5   1  -7 28199.3 771.347  26
   5   1   7 25613.9 589.689  23
   5  -1   7 24722.2 574.497  22
  -5  -1  -8 3014.85 137.571   7
  -5   1  -8 3078.54 126.742   7
  -5  -1  -8 2991.81 235.301   6
  -5  -1  -8 2828.96 253.058  15
  -5   1  -8 3092.97 264.221  15
   5   1   8 3467.73 208.393  13
   5  -1   8 2659.12 233.521  14
  -5  -1  -8 3292.14 126.058   4
  -5   1  -8 3093.87 222.909  11
  -5   1  -8 3126.93 216.235  26
   5   1   8 2723.27 235.661  25
   5  -1   8 3012.57 242.535  25
   5   1   8 3272.12 135.559  23
   5  -1   8 3123.22 125.035  22
  -5  -1  -9 1352.94 93.9144   7
  -5   1  -9 1444.62 86.2547   7
  -5  -1  -9 1370.02 169.699   6
  -5   1  -9 1637.78 199.076  15
   5   1   9 1453.35 146.187  13
  -5  -1  -9 1391.41 189.280  15
   5  -1   9 1555.08 184.201  14
  -5  -1  -9 1365.45 80.8266   4
  -5   1  -9 1410.37 156.988  11
   5   1   9 1427.93 91.0285  23
   5  -1   9 1394.81 90.4080  23
   5  -1   9 1363.96 83.9454  22
  -5   1  -9 1479.86 154.383  26
   5   1   9 1374.15 173.442  25
   5  -1   9 1329.10 170.273  25
  -5  -1 -10 316.833 52.5721   7
  -5   1 -10 265.715 45.5599   7
  -5  -1 -10 199.103 84.8245   6
   5   1  10 293.654 47.7237  23
   5  -1  10 378.650 52.1326  23
  -5  -1 -10 164.201 88.7784  15
  -5   1 -10 231.456 95.9330  15
   5   1  10 266.337 81.0432  14
  -5  -1 -10 265.142 40.6736   4
  -5   1 -10 322.823 84.6773  11
  -5   1 -10 240.126 73.4404  26
   5   1  10 265.533 95.6987  25
   5  -1  10 188.053 81.7028  25
   5  -1  10 318.970 46.2863  22
  -5   1 -11 17.4074 50.9422  26
   5   1  11-87.6822 93.1950  25
   5  -1  11-22.4221 72.5358  25
  -5   1 -11 124.765 62.6845  11
  -5  -1 -11 88.9158 29.5143   4
  -5  -1 -11 49.6140 76.5156  15
  -5   1 -11 48.7745 78.8921  15
   5   1  11 17.2087 47.4818  14
   5  -1  11 76.8840 37.1212  23
   5   1  11 77.1084 36.0481  23
  -5  -1 -11 93.5558 44.1850   7
  -5   1 -11 70.4606 33.3674   7
  -5  -1 -11 104.629 73.5927   6
   5   1  12 740.246 152.024  25
   5  -1  12 709.815 151.998  25
  -5   1 -12 694.976 121.824  11
  -5  -1 -12 724.435 60.3452   4
  -5  -1 -12 538.112 142.098  15
  -5   1 -12 929.855 173.908  15
   5   1  12 811.693 131.765  14
   5   1  12 682.407 70.2051  23
   5  -1  12 688.285 72.6900  23
  -5  -1 -12 728.023 80.4522   7
  -5   1 -12 850.810 70.4611   7
  -5  -1 -12 666.067 141.302   6
  -5  -1 -13 11484.7 345.698   7
  -5   1 -13 11357.2 320.587   7
  -5  -1 -13 10839.4 534.895   6
  -5  -1 -13 12361.4 611.414  15
  -5   1 -13 12138.4 602.786  15
   5   1  13 10354.7 499.932  14
  -5   1 -13 10724.8 497.620  11
   5   1  13 11497.8 341.125  23
   5  -1  13 11552.2 341.813  23
  -5  -1 -13 11340.8 302.130   4
   5   1  13 10673.8 550.817  25
   5  -1  13 11922.0 581.822  25
   5   1  14 15998.3 422.606  23
   5  -1  14 14826.3 415.519  23
  -5  -1 -14 15359.2 420.770   7
  -5   1 -14 14776.7 391.162   7
   5   1  15 132.328 40.1408  23
   5  -1  15 145.911 40.2873  23
  -5  -1 -15 203.099 42.6085   7
   5   1  16 795.002 65.3169  23
   5  -1  16 662.142 61.6371  23
  -5  -1 -16 624.220 60.8268   7
   5   1  17 8845.56 245.251  23
   5  -1  17 8908.79 245.962  23
  -5  -1 -17 8481.62 244.266   7
   5   1  18 135.458 24.4920  23
   5  -1  18 171.952 26.2634  23
  -5   2  18 2678.35 99.5631  10
  -5   2  18 2704.29 89.4437   2
  -5   2  17 2233.33 97.0361  10
  -5   2  17 2263.81 90.1838   2
  -5   2  16 2058.30 92.0778   2
  -5   2  16 2179.79 102.388  10
  -5  -2  16 1980.77 99.2486  10
  -5   2  15 287.955 40.1588   2
  -5  -2  15 208.825 38.9954   2
  -5   2  15 292.503 44.8024  10
  -5  -2  15 341.670 48.3339  10
  -5  -2  14 9231.35 279.608  10
   5   2 -14 8952.85 465.500  15
   5  -2 -14 9419.52 479.732  15
  -5  -2  14 9357.20 273.769   2
  -5   2  14 8092.77 493.684  17
  -5   2  14 8895.01 534.202  18
  -5   2  14 9317.04 270.123  10
  -5   2  14 9348.37 260.835   2
   5  -2 -14 8996.93 521.976  24
  -5   2  13 2144.73 203.798   9
  -5  -2  13 2616.05 130.206  10
   5  -2 -13 2599.04 119.908   8
  -5   2  13 2527.86 269.316  17
  -5   2  13 2661.94 285.981  18
   5   2 -13 2920.38 255.956  15
   5  -2 -13 3083.12 267.091  15
  -5  -2  13 2568.06 125.503   2
  -5   2  13 2553.38 118.898  10
   5  -2 -13 2689.40 280.770  24
  -5   2  13 2699.35 115.138   2
  -5  -2  12 465.268 57.3616   2
  -5   2  12 552.345 142.805  18
  -5   2  12 443.272 127.465  17
   5  -2 -12 659.457 135.884  16
   5   2 -12 285.663 93.2938  15
   5  -2 -12 446.853 107.557  15
  -5   2  12 341.464 74.9528  13
  -5   2  12 502.063 101.890   9
  -5  -2  12 442.578 57.9082  10
   5  -2 -12 589.852 145.864  24
  -5   2  12 523.502 50.3527   2
   5  -2 -12 414.225 53.0988   8
   5  -2 -11 610.903 146.886  24
  -5  -2  11 534.829 60.5482   2
  -5   2  11 582.217 133.332  17
   5   2 -11 442.747 109.703  15
   5  -2 -11 505.505 111.816  15
   5  -2 -11 420.907 108.497  16
  -5   2  11 524.860 82.5190  13
  -5  -2  11 508.588 56.9384   3
  -5   2  11 504.916 95.9553   9
  -5  -2  11 513.914 62.1766  10
  -5  -2  10 19536.4 489.403   2
  -5  -2  10 19231.6 451.935   1
  -5   2  10 16812.9 731.319  17
   5   2 -10 17517.8 649.922  15
   5  -2 -10 17097.1 648.346  15
   5  -2 -10 18019.7 727.989  16
  -5   2  10 18032.4 555.872  13
   5  -2 -10 18014.3 765.369  24
  -5   2  10 19245.2 451.145  10
  -5  -2  10 18862.7 463.886   3
  -5  -2  10 18990.2 487.410  10
  -5   2  10 18106.1 607.320   9
  -5  -2   9 10036.3 296.368   2
  -5  -2   9 9249.26 257.415   1
  -5   2   9 8507.44 477.246  17
   5   2  -9 9019.98 421.770  15
   5  -2  -9 8989.19 426.548  15
   5  -2  -9 8724.75 467.943  16
  -5   2   9 8910.04 340.185  13
   5  -2  -9 9613.94 494.441  24
  -5   2   9 9224.46 394.524  12
  -5  -2   9 9363.38 267.503   3
  -5   2   9 9682.43 269.452   3
  -5  -2   9 9601.73 285.208  10
  -5   2   9 8751.25 364.771   9
  -5  -2   8 6605.49 216.370  10
  -5   2   8 6449.76 279.977   9
  -5  -2   8 6621.49 192.775  21
  -5   2   8 6601.15 397.914  18
   5  -2  -8 6469.76 389.486  16
   5  -2  -8 6180.48 339.422  15
   5   2  -8 6295.21 336.520  15
  -5   2   8 6884.84 206.834   3
  -5  -2   8 6770.24 207.923   3
  -5   2   8 6685.18 313.148  12
   5  -2  -8 7391.24 406.097  24
  -5  -2   8 7386.97 236.275   2
  -5  -2   8 6544.16 199.500   1
  -5  -2   7 1588.16 93.2092   2
  -5  -2   7 1487.23 79.7018   1
   5  -2  -7 1558.35 183.311  16
  -5   2   7 1360.18 133.445  12
  -5  -2   7 1437.90 84.9815  10
  -5   2   7 1430.91 111.608   9
  -5   2   7 1664.80 82.6987   3
  -5  -2   7 1385.31 79.3742   3
   5  -2  -7 1538.62 178.089  24
  -5  -2   6 372.147 43.9459  10
  -5  -2   6 294.229 41.7995   2
  -5  -2   6 307.168 39.1316   1
   5  -2  -6 369.145 100.464  16
  -5  -2   6 428.279 43.8364   3
  -5   2   6 360.781 41.0004   3
  -5   2   6 327.585 73.2010  12
   5  -2  -6 411.210 91.0092  24
  -5  -2   5 10157.0 275.419   3
  -5   2   5 11033.5 394.024  12
   5  -2  -5 10865.6 487.360  16
  -5   2   5 10740.5 471.963  17
   5  -2  -5 11395.7 460.753  24
  -5  -2   5 10845.6 288.831   2
  -5   2   4 16887.2 601.648  17
   5  -2  -4 14882.5 599.891  16
  -5   2   4 15817.1 510.466  12
  -5  -2   4 16817.8 392.899   3
   5  -2  -4 15835.7 568.668  24
   5  -2  -3 84.0445 49.6843  24
  -5  -2   3 24.1392 22.8032   3
  -5   2   3 39.2451 41.7145  12
  -5  -2   3 22.8887 15.5756   4
  -5   2   3 14.3754 42.0655  17
  -5  -2   3 28.5539 21.2218   2
  -5  -2   3 47.0530 23.5072  10
  -5   2   2 24114.9 728.403  17
  -5  -2   2 22840.4 518.666   3
  -5   2   2 22464.4 650.817  12
  -5  -2   2 22977.1 520.449   2
  -5  -2   2 22585.8 496.981   4
  -5  -2   2 22976.2 496.901   5
   5  -2  -1 9735.32 447.827  16
  -5   2   1 9463.21 366.384  12
  -5   2   1 8977.03 376.122  11
  -5   2   1 9769.76 411.436  17
  -5  -2   1 10905.0 251.786   4
  -5  -2   1 10245.9 248.140   5
  -5  -2   1 9709.38 261.599   3
   5  -2  -1 9764.92 370.603  25
   5   2  -1 9373.47 364.660  25
   5  -2   0 98.5848 46.1970  25
   5   2   0 116.960 51.2678  25
  -5   2   0 147.131 58.0495  12
  -5   2   0 174.796 63.3412  11
   5  -2   0 96.7111 52.2140  16
  -5  -2   0 102.558 23.3138   5
  -5  -2   0 112.398 25.2631   4
   5  -2   0 44.0071 40.2458  20
  -5  -2   0 117.740 29.5866   3
   5  -2   1 111.252 44.1360  25
   5   2   1 49.7625 38.8527  25
  -5   2  -1 89.0799 48.5880  12
  -5   2  -1 36.2092 39.0679  11
   5  -2   1 113.405 63.2182  16
  -5  -2  -1 70.8947 20.1116   5
  -5  -2  -1 97.6964 24.0619   4
   5  -2   1 96.1020 51.0391  20
  -5  -2  -1 54.7635 26.5114   3
  -5  -2  -1 56.2121 25.8383   7
   5  -2   2 502.320 82.0708  20
   5  -2   2 533.693 103.398  16
  -5  -2  -2 526.734 43.1225   5
  -5  -2  -2 513.397 43.6598   4
  -5   2  -2 522.482 88.0511  12
  -5   2  -2 495.621 91.6693  11
  -5  -2  -2 526.193 50.9036   7
   5  -2   2 633.963 89.2535  25
   5   2   2 579.266 86.8196  25
   5  -2   3 12560.1 519.333  16
  -5  -2  -3 12117.6 482.597   6
  -5  -2  -3 11989.7 309.066   7
  -5   2  -3 11073.0 442.281  12
  -5   2  -3 11618.9 453.732  11
   5  -2   3 11031.7 417.917  25
   5   2   3 11118.2 416.174  25
   5  -2   3 11584.9 422.455  20
  -5  -2  -3 10994.8 290.936   4
   5  -2   4 12805.7 536.537  16
  -5  -2  -4 10884.4 481.785   6
  -5  -2  -4 11234.2 308.211   7
  -5   2  -4 11383.6 461.950  11
   5  -2   4 11125.1 429.156  25
   5   2   4 11562.8 430.174  25
   5  -2   4 11089.8 290.754  22
   5  -2   4 11445.9 424.009  20
  -5  -2  -5 9468.45 443.616   6
  -5  -2  -5 9454.59 275.630   7
  -5  -2  -5 10123.0 260.146   5
  -5   2  -5 9212.70 423.064  11
   5   2   5 9009.87 387.188  25
   5  -2   5 8968.59 392.528  25
   5  -2   5 9316.50 258.753  22
  -5  -2  -6 1614.94 183.787   6
  -5  -2  -6 1625.72 97.3032   7
   5   2   6 1970.56 151.125  13
  -5  -2  -6 1718.44 90.6382   4
  -5   2  -6 1667.04 172.960  11
   5  -2   6 1713.54 87.4143  22
   5   2   6 1658.07 160.327  25
   5  -2   6 1521.02 157.652  25
  -5  -2  -7 6280.78 383.262   6
  -5  -2  -7 7671.58 242.554   7
   5   2   7 7027.26 312.386  13
  -5  -2  -7 7224.01 222.069   4
  -5   2  -7 7674.95 395.815  11
   5   2   7 7043.93 364.246  25
   5  -2   7 6952.86 364.981  25
   5  -2   7 7367.54 221.333  22
  -5  -2  -8 32886.9 1047.60   6
  -5  -2  -8 32346.4 757.556   7
   5   2   8 31606.1 873.005  13
  -5  -2  -8 31011.6 730.546   4
  -5   2  -8 31371.7 1001.41  11
   5   2   8 32724.9 735.505  23
   5  -2   8 32450.6 731.039  22
  -5   2  -8 35303.1 987.822  26
   5   2   8 33556.5 983.008  25
   5  -2   8 31797.3 980.264  25
  -5   2  -9 1377.99 160.366  26
   5  -2   9 1372.51 175.470  25
   5   2   9 1090.77 154.276  25
  -5   2  -9 1156.54 162.984  11
  -5  -2  -9 1324.86 84.6969   4
  -5  -2  -9 1497.31 101.217   7
  -5  -2  -9 1182.50 176.678   6
   5   2   9 1417.60 140.852  13
   5  -2   9 1415.31 91.8491  23
   5  -2   9 1311.62 85.8922  22
   5   2   9 1382.23 89.0863  23
   5  -2   9 1436.69 74.5919  21
  -5   2 -10 4814.57 305.553  26
   5   2  10 4761.40 329.986  25
   5  -2  10 5246.60 346.689  25
  -5   2 -10 5763.72 368.636  11
  -5  -2 -10 5364.03 190.760   4
  -5  -2 -10 5359.22 211.302   7
  -5  -2 -10 5432.35 383.734   6
   5   2  10 5363.99 295.394  13
   5  -2  10 5676.30 201.947  23
   5   2  10 5389.54 197.283  23
   5  -2  10 5741.22 198.463  22
   5  -2  10 5257.76 166.865  21
   5   2  11 5826.78 371.756  25
   5  -2  11 5391.40 363.161  25
  -5   2 -11 5848.71 334.249  26
  -5   2 -11 5124.86 350.438  11
  -5  -2 -11 5517.91 194.517   4
  -5  -2 -11 5568.81 390.024   6
  -5  -2 -11 5596.07 220.097   7
   5   2  11 5473.39 313.190  13
   5  -2  11 5589.08 205.620  23
   5  -2  11 5504.53 200.801  22
   5   2  11 5916.42 209.828  23
   5  -2  11 5712.85 173.423  21
   5   2  12 15871.7 660.107  25
   5  -2  12 15101.9 653.015  25
  -5   2 -12 15176.0 593.781  26
  -5  -2 -12 16941.3 708.494   6
   5   2  12 16024.6 591.805  13
   5   2  12 15009.1 593.978  14
  -5   2 -12 14775.3 637.258  11
   5  -2  12 15563.7 376.754  21
   5   2  12 16487.3 428.903  23
   5  -2  12 15733.0 422.662  23
  -5  -2 -12 16319.7 409.842   4
   5   2  13 30.8225 30.4825  23
   5  -2  13 45.0176 34.8447  23
  -5  -2 -13 24.2655 29.5238   4
   5   2  14 11653.7 321.469  23
   5  -2  14 11226.0 315.796  23
  -5  -2 -14 10940.5 294.197   4
   5   2  15 1313.82 80.6523  23
   5  -2  15 1339.46 80.6473  23
  -5  -2 -15 1220.44 65.6094   4
   5   2  16 3939.26 138.177  23
   5  -2  16 4383.38 141.861  23
   5   2  17 1548.20 64.2774  23
  -5   3  17 443.403 37.1128  10
  -5   3  17 381.437 30.8471   2
  -5   3  16 997.307 59.9474  10
  -5   3  16 971.197 55.6213   2
  -5   3  15 2240.43 99.8187  10
  -5   3  15 2140.52 92.0221   2
  -5   3  14 2703.13 110.437   2
   5  -3 -14 2757.08 117.272   8
  -5   3  13 798.608 59.0588   2
   5  -3 -13 818.314 69.9593   8
  -5   3  12 6078.47 195.304  10
   5  -3 -12 5689.21 209.901   8
  -5   3  11 166.537 89.7992  17
   5  -3 -11 123.250 72.1435  16
  -5   3  11 66.7985 30.7047  10
   5  -3 -11 83.5185 39.5698   8
   5  -3 -11 120.550 88.1960  24
   5  -3 -10 1373.99 99.5425   8
  -5   3  10 1219.26 198.066  17
   5  -3 -10 1463.92 207.947  16
  -5   3  10 1559.75 143.570  13
   5  -3 -10 1522.06 224.158  24
  -5   3  10 1313.41 160.727  12
  -5  -3  10 1582.02 91.1710   1
   5  -3  -9 4133.80 334.998  16
  -5  -3   9 3723.32 138.158  21
  -5   3   9 3404.96 248.477  12
  -5   3   9 3808.30 330.005  17
   5  -3  -9 3971.82 343.291  24
  -5  -3   9 3723.93 148.926   1
   5  -3  -8 19232.0 802.582  16
  -5  -3   8 20343.8 473.708  21
  -5   3   8 19810.7 679.195  12
  -5  -3   8 20490.8 500.981   1
  -5   3   8 19676.9 808.181  17
  -5  -3   7 460.482 53.7609   1
  -5   3   7 538.992 100.843  12
  -5   3   7 283.519 103.422  17
   5  -3  -7 396.527 116.327  24
  -5  -3   7 452.989 41.9956  21
  -5  -3   6 117.181 35.1916   1
  -5   3   6 99.4795 51.8788  12
   5  -3  -6 64.5961 55.5782  24
  -5   3   6-22.3126 61.5662  17
   5  -3  -5 7143.66 424.100  16
  -5   3   5 6647.78 332.337  12
  -5   3   5 6478.57 347.623  11
  -5  -3   5 6317.42 213.874   1
  -5   3   5 6362.48 387.707  17
   5  -3  -4 27498.8 953.757  16
  -5   3   4 27045.3 824.730  12
  -5   3   4 28754.9 866.226  11
  -5  -3   4 28459.1 607.262   5
  -5  -3   4 27340.4 654.037   1
  -5   3   4 27499.6 919.165  17
  -5   3   3 11431.4 515.817  17
   5  -3  -3 12151.8 556.672  16
  -5   3   3 11416.1 461.339  12
  -5   3   3 12105.7 489.596  11
  -5  -3   3 11820.7 289.240   5
  -5  -3   3 11471.8 325.413   1
  -5  -3   3 11394.1 293.893   3
  -5   3   2 3348.44 255.089  17
   5  -3  -2 2987.30 260.782  16
  -5   3   2 3119.59 222.950  12
  -5  -3   2 3078.56 137.982   1
  -5  -3   2 3139.15 106.227   4
  -5  -3   2 3162.50 115.711   5
  -5   3   2 3186.93 236.262  11
  -5  -3   2 3038.87 116.080   3
  -5  -3   1 16997.2 408.035   3
   5  -3  -1 17256.1 682.711  16
  -5   3   1 17265.8 607.314  12
   5  -3  -1 16354.3 424.867  22
   5  -3  -1 17564.6 622.422  20
  -5  -3   1 17101.3 397.396   4
  -5  -3   1 18042.4 410.621   5
  -5  -3   1 16462.6 438.962   1
  -5   3   1 17421.2 619.119  11
  -5   3   0 13338.6 527.662  12
  -5   3   0 13818.3 549.838  11
  -5  -3   0 13744.5 345.881   5
  -5  -3   0 13621.6 346.084   3
  -5  -3   0 14259.5 341.551   4
   5  -3   0 14735.6 548.161  20
   5  -3   0 13783.3 359.468  22
   5  -3   0 14933.9 611.305  16
   5  -3   1 6110.37 375.934  16
  -5   3  -1 5117.39 316.160  12
  -5  -3  -1 5946.34 191.275   7
  -5  -3  -1 5742.41 183.879   3
  -5  -3  -1 5997.81 186.901   5
  -5  -3  -1 5901.37 181.272   4
   5  -3   1 6592.67 334.784  20
   5  -3   1 5930.70 191.918  22
  -5   3  -1 5741.86 335.967  11
   5  -3   2 76082.3 1899.05  16
  -5  -3  -2 74016.5 1539.35   7
  -5   3  -2 74107.2 1821.84  12
   5  -3   2 73750.1 1535.77  22
   5  -3   2 74139.9 1780.62  20
  -5  -3  -2 73129.1 1530.41   5
  -5  -3  -2 73555.1 1531.80   3
  -5  -3  -2 72184.7 1525.17   4
   5  -3   3 6085.32 380.857  16
  -5  -3  -3 5574.91 191.821   7
  -5   3  -3 5468.01 340.381  12
   5  -3   3 5694.74 188.322  22
   5  -3   3 5881.98 323.707  20
  -5  -3  -3 5657.72 184.360   4
  -5  -3  -3 5715.52 185.869   5
  -5  -3  -3 5828.71 189.425   3
   5  -3   4 7605.73 428.758  16
  -5  -3  -4 7107.76 228.758   7
  -5   3  -4 7160.87 395.603  12
   5  -3   4 7101.22 219.469  22
   5  -3   4 6540.65 349.663  20
  -5  -3  -4 7009.83 222.495   3
  -5  -3  -4 7099.91 219.508   4
   5  -3   5 2563.07 251.125  16
  -5   3  -5 2855.09 254.928  12
  -5  -3  -5 2646.41 127.170   7
  -5  -3  -5 2676.57 121.290   4
  -5  -3  -5 2573.54 117.183   5
   5  -3   5 2670.06 120.289  22
  -5  -3  -6 129.007 34.9785   5
  -5  -3  -6 126.531 37.7159   4
  -5   3  -6 63.6521 58.5679  12
   5  -3   6 85.7528 30.2290  22
  -5  -3  -6 119.016 41.0548   7
  -5  -3  -7 878.772 79.8082   7
  -5   3  -7 1134.24 172.013  12
   5  -3   7 1189.17 79.8795  22
   5  -3   8-4.35749 27.2161  23
  -5  -3  -8 51.3803 37.7662   7
   5   3   8 41.0088 51.6367  13
  -5   3  -8-23.1211 63.7828  12
  -5   3  -8 69.3071 63.7312  11
   5  -3   8 60.1313 34.6544  22
  -5   3  -8 19.8908 54.8721  26
   5  -3   9 1505.77 90.3324  23
   5  -3   9 1481.61 94.6381  22
  -5  -3  -9 1647.03 108.268   7
  -5  -3  -9 1734.69 220.333   6
   5   3   9 1649.53 157.965  13
  -5  -3  -9 1518.63 95.3942   4
  -5   3  -9 1372.72 196.756  11
   5  -3   9 1419.34 82.4678  21
  -5   3  -9 1581.99 183.934  26
   5  -3  10 3444.80 146.953  22
   5  -3  10 3239.84 136.835  23
  -5  -3 -10 2936.50 291.255   6
  -5  -3 -10 3317.42 158.341   7
   5   3  10 2742.72 208.847  13
  -5   3 -10 3307.89 295.929  11
  -5   3 -10 2824.18 236.716  26
   5  -3  10 3532.18 132.228  21
  -5  -3 -10 3444.45 148.320   4
  -5  -3 -11 10696.6 308.396   4
  -5  -3 -11 11022.5 328.640   7
   5  -3  11 10931.0 284.957  21
   5  -3  11 10517.3 307.336  22
   5  -3  11 10464.6 295.220  23
  -5  -3 -12 21.4443 37.7100   7
   5  -3  12 42.4779 23.1212  21
  -5  -3 -12 25.8126 29.3781   4
  -5  -3 -13 679.101 66.6182   7
   5  -3  13 657.500 47.1383  21
  -5  -3 -13 729.849 60.3272   4
  -5  -3 -14 3959.83 150.389   7
  -5  -3 -14 3726.55 132.343   4
  -5  -3 -15 93.5211 25.1217   3
  -5  -3 -15 142.275 25.4127   4
  -5  -3 -15 91.0720 28.2779   7
  -5  -3 -16 2402.05 92.9865   1
   5  -4 -16 4396.01 126.911  22
  -5   4  15 1018.04 51.3912   2
  -5   4  15 1008.29 53.7473  10
   5  -4 -15 1064.94 63.2538  22
  -5   4  14 4038.25 128.250   2
   5  -4 -14 4407.64 137.987   8
  -5   4  14 4041.18 133.052  10
  -5   4  13 2215.50 91.6739   2
  -5   4  13 2173.97 93.9392  10
   5  -4 -13 2378.11 106.021   8
  -5   4  12 2922.74 115.414  10
   5  -4 -12 2907.49 131.359   8
  -5   4  11 1140.01 69.5591  10
   5  -4 -11 1079.53 85.7723   8
   5  -4 -10 25087.0 620.300   8
  -5   4   9 3536.82 326.752  17
   5  -4  -9 3890.51 172.412   8
   5  -4  -9 3733.19 322.639  16
   5  -4  -8 18288.4 766.077  16
  -5   4   8 18185.6 770.736  17
  -5  -4   8 16906.5 409.102  21
   5  -4  -8 18196.5 481.871   8
   5  -4  -8 17505.3 437.165   5
   5  -4  -7 4055.83 178.468  22
  -5   4   7 3593.44 320.977  17
   5  -4  -7 4074.30 164.151   5
   5  -4  -7 3448.20 318.271  16
  -5   4   6 2588.73 270.329  17
   5  -4  -6 2576.92 138.793  22
   5  -4  -6 2515.13 268.484  16
   5  -4  -5 56.5015 36.5757  22
   5  -4  -5 50.5221 65.1966  16
   5  -4  -5 141.619 46.9995   8
  -5   4   5-23.6364 61.0052  17
  -5   4   4 357.892 107.267  17
   5  -4  -4 620.046 141.344  16
   5  -4  -4 580.387 72.5662   8
  -5  -4   4 456.929 43.1641   5
   5  -4  -4 416.587 59.4666  22
  -5   4   4 470.398 108.953  11
  -5   4   3 31701.0 1014.32  11
  -5  -4   3 32506.0 728.540   5
  -5  -4   3 33086.1 781.909   1
   5  -4  -3 32365.4 1096.23  16
   5  -4  -3 33910.0 801.262   8
   5  -4  -3 34170.1 774.332  22
  -5   4   2 14256.1 603.928  11
  -5  -4   2 14971.7 372.196   5
  -5  -4   2 14681.6 414.616   1
   5  -4  -2 14305.1 650.105  16
   5  -4  -2 15119.4 421.798   8
   5  -4  -2 14200.6 393.559  22
  -5   4   1 3879.23 303.398  11
  -5  -4   1 4387.37 159.548   5
  -5  -4   1 4308.42 186.017   1
   5  -4  -1 4514.46 183.499   8
   5  -4  -1 4330.42 169.079  22
  -5  -4   0 33881.6 750.371   4
  -5  -4   0 35022.0 779.534   5
  -5  -4   0 35677.5 826.817   1
   5  -4   0 36541.5 1122.80  16
   5  -4   0 34741.7 794.324   8
   5  -4   0 34571.7 787.919  22
  -5   4  -1 10975.9 527.033  11
  -5  -4  -1 11295.4 314.543   5
  -5  -4  -1 11264.9 296.195   4
  -5  -4  -1 11188.5 348.726   1
   5  -4   1 11088.3 538.671  16
   5  -4   1 11301.7 317.513  22
   5  -4   1 11382.6 313.602   8
  -5   4  -2 3690.99 296.570  12
  -5  -4  -2 3672.61 150.757   5
  -5  -4  -2 3710.11 141.442   4
  -5  -4  -2 3908.65 181.276   1
   5  -4   2 3832.01 154.157  22
  -5   4  -2 3783.23 299.844  11
  -5   4  -3 937.055 155.644  12
  -5   4  -3 874.410 158.583  11
  -5  -4  -3 850.817 71.5561   5
  -5  -4  -3 916.006 68.2502   4
  -5  -4  -3 823.265 87.4489   1
   5  -4   3 682.600 123.788  20
   5  -4   3 864.892 70.5900  22
  -5   4  -4 6353.16 401.278  12
  -5  -4  -4 6568.56 252.404   1
  -5  -4  -4 6185.57 209.745   4
   5  -4   4 6694.71 217.348  22
  -5   4  -4 7063.69 429.396  11
  -5   4  -5 16661.3 705.975  12
  -5  -4  -5 16699.0 476.136   1
  -5  -4  -5 16479.2 426.899   4
   5  -4   5 16750.9 426.300  22
  -5   4  -5 16244.2 700.562  11
  -5   4  -6 2520.02 258.122  12
  -5  -4  -6 3109.95 164.287   1
  -5  -4  -6 3174.06 136.285   5
  -5  -4  -6 2867.89 133.770   4
  -5   4  -6 2916.48 277.695  11
   5  -4   6 2783.15 128.936  22
  -5   4  -7 12592.9 605.018  12
  -5  -4  -7 13231.4 401.596   1
  -5  -4  -7 13222.7 357.019   4
   5  -4   7 12725.0 347.966  22
  -5   4  -7 12301.7 600.430  11
   5  -4   8 420.923 50.8443  22
  -5  -4  -8 513.296 71.7892   1
  -5  -4  -8 444.405 54.6961   4
   5  -4   9 1397.27 79.8367  21
  -5  -4  -9 1343.24 107.505   1
   5  -4   9 1514.22 89.6411  22
  -5  -4  -9 1407.97 87.9964   4
  -5  -4 -10 36.9341 37.0161   1
   5  -4  10 59.8220 27.8927  21
   5  -4  10 15.6599 26.7377  22
  -5  -4 -11 8009.07 259.907   1
   5  -4  11 8001.11 218.121  21
  -5  -4 -12 1149.86 80.3580   1
  -5  -4 -12 1350.64 73.8787   4
   5  -4  12 1325.40 63.0762  21
  -5  -4 -13 1575.02 81.4896   1
  -5  -4 -13 1454.67 71.3810   4
   5  -4  13 1445.79 59.6904  21
  -5  -4 -14 1368.15 65.7422   1
   5  -5 -12 14.8461 17.2345   8
  -5   5  12 3.70947 14.0125   2
   5  -5 -12 2.14998 16.6440  22
   5  -5 -11 3770.23 129.444  22
  -5   5  11 3557.35 112.687  10
   5  -5 -11 3941.35 135.396   8
   5  -5 -10 2252.87 102.565  22
  -5   5  10 2078.42 81.2414  10
   5  -5 -10 2115.58 102.105   8
   5  -5  -9 1222.74 77.5187  22
  -5   5   9 1055.04 57.6429  10
   5  -5  -8 459.895 44.0340   5
   5  -5  -8 401.917 49.8786  22
  -5  -5   8 424.432 48.3543   1
  -5   5   8 419.538 37.0387  10
   5  -5  -7 10455.4 309.746   8
  -5  -5   7 10781.4 293.582   1
   5  -5  -7 10057.1 291.807  22
   5  -5  -7 10003.3 283.060   5
   5  -5  -6 1039.32 87.9782   8
  -5  -5   6 1089.71 79.2951   1
   5  -5  -6 1177.31 80.8585  22
   5  -5  -6 1160.34 81.3206   5
   5  -5  -5 18938.1 498.481   8
   5  -5  -5 18544.1 485.541   5
  -5  -5   5 19434.8 482.624   1
   5  -5  -5 19102.0 473.190  22
   5  -5  -4 78.5144 43.6901   8
   5  -5  -4 45.4328 37.9788   5
   5  -5  -4 17.5704 27.1041  22
  -5  -5   4 30.4013 31.6504   1
   5  -5  -3 95.4593 38.7351   8
  -5  -5   3 31.8822 34.7760   1
   5  -5  -3 26.0255 27.7547  22
   5  -5  -2 331.239 52.7121   8
  -5  -5   2 220.669 47.1532   1
   5  -5  -2 272.690 44.8233  22
  -5  -5   2 207.103 34.5898   5
  -5  -5   1 5294.15 202.988   1
   5  -5  -1 5332.04 182.093  22
   5  -5  -1 4814.50 177.951   8
  -5  -5   1 5314.52 175.316   5
  -5  -5   0 35.0805 37.3940   1
   5  -5   0-4.08570 29.5535  22
  -5  -5   0 19.9063 25.1660   5
  -5  -5  -1 23.7637 37.9989   1
   5  -5   1 7.99534 26.7351  22
  -5  -5  -1 49.2660 27.7463   5
  -5  -5  -2 2621.82 139.248   1
   5  -5   2 2439.77 110.220  22
  -5  -5  -2 2216.52 109.573   5
  -5  -5  -3 5384.87 210.139   1
   5  -5   3 5244.10 175.169  22
  -5  -5  -3 5323.33 183.271   5
  -5  -5  -4 287.702 51.2544   1
  -5  -5  -4 334.148 45.4693   5
   5  -5   4 237.448 37.2046  22
  -5  -5  -5 7785.63 263.891   1
  -5  -5  -5 7490.34 218.153   4
   5  -5   5 7752.04 221.762  22
  -5  -5  -6 28.9625 34.3683   1
  -5  -5  -6 23.5765 24.3672   4
   5  -5   6 29.1199 23.6205  22
  -5  -5  -7 5990.48 217.189   1
  -5  -5  -7 5667.98 178.664   4
   5  -5   7 5902.14 176.045  22
  -5  -5  -8 5109.77 187.831   1
  -5  -5  -8 4539.47 152.149   4
   5  -5   8 4972.21 154.321  21
  -5  -5  -9 5987.06 195.611   1
  -5  -5  -9 5872.31 173.208   4
   5  -5   9 6238.09 171.855  21
  -5  -5 -10 3121.00 119.386   1
  -5  -5 -10 3403.25 110.661   4
   5  -5  10 3266.76 104.428  21
  -5  -5 -11 1061.31 54.1736   1
   5  -5  11 1167.53 48.3330  21
   5  -6  -5 1219.27 63.4295   5
  -5  -6   5 1312.55 64.3887   1
  -5  -6   4 612.490 46.1789   1
   5  -6  -4 579.831 47.9413   5
  -5  -6   3 1645.91 78.1233   1
   5  -6  -3 1682.18 84.4499   5
   5  -6  -2 10.9122 23.2692   5
  -5  -6   2 44.8388 23.8699   1
   5  -6  -1 178.730 34.8891   5
  -5  -6   1 161.664 30.5023   1
  -5  -6   0 38.3683 23.9647   1
  -5  -6  -1 3146.01 119.197   1
   5  -6   2 244.291 42.4132   5
  -5  -6  -2 186.767 33.0428   1
  -5  -6  -3 505.911 47.3543   1
   5  -6   3 469.251 48.6802   5
  -5  -6  -4 188.572 32.3244   1
   5  -6   5 9803.77 239.386  21
  -5  -6  -5 10194.9 253.096   1
   5  -6   6 304.103 27.6263  21
  -5  -6  -6 269.631 26.7640   1
   5  -6   7 3718.77 100.110  21
  -6   0  19 2.26342 17.2414  10
  -6   0  18 846.753 57.9778  10
  -6   0  18 721.101 47.6110   2
  -6   0  17-3.88573 24.5606  10
  -6   0  17 9.78454 21.3387   2
  -6   0  16 15667.4 394.078  10
  -6   0  16 14446.8 377.558   2
  -6   0  15 16.8539 24.9979   2
  -6   0  15 32.9250 30.0828  10
  -6   0  14 321.432 48.2521  10
   6   0 -14 271.073 98.7883  15
  -6   0  14 437.182 50.1082   2
  -6   0  13 12.8903 26.1708   2
  -6   0  13-5.45671 35.3020   3
  -6   0  13 9.39598 26.3217  10
   6   0 -13-21.9942 60.6727  15
  -6   0  12 27802.2 862.146  17
  -6   0  12 28384.9 659.720  10
  -6   0  12 28954.5 679.546   3
  -6   0  12 28346.1 652.597   2
   6   0 -12 26912.4 943.772  15
   6   0 -11 42.7327 62.5162  15
  -6   0  11-15.5833 37.2286  17
  -6   0  11 3.91568 25.3323   2
  -6   0  11 4.18778 24.1635  10
  -6   0  11-20.0697 32.8267   3
   6   0 -10 559.744 117.601  15
   6   0 -10 644.962 100.164  16
  -6   0  10 618.987 53.9140   2
  -6   0  10 613.683 61.6284   3
  -6   0  10 603.088 103.157  17
  -6   0   9 3.36322 23.4253   2
  -6   0   9 13.7453 37.9177  17
   6   0  -9 26.4753 48.3076  16
  -6   0   9-4.34199 28.4079   3
  -6   0   8 122403. 2468.76  10
   6   0  -8 119795. 2693.30  16
  -6   0   8 121865. 2485.37   3
  -6   0   8 119978. 2685.15  17
   6   0  -7-13.0631 45.9367  16
  -6   0   7 11.8366 34.6329  17
  -6   0   7-5.88244 21.4665  10
  -6   0   7 7.52424 25.6845   3
  -6   0   6 9698.40 374.192  17
  -6   0   6 9180.93 240.732  10
  -6   0   6 9409.79 259.103   3
  -6   0   6 9405.11 241.726   2
   6   0  -6 9251.46 390.598  16
   6   0  -5-38.3248 44.9232  16
  -6   0   5-14.2369 18.2222   2
  -6   0   5 10.4067 33.6629  17
  -6   0   5 6.68027 23.9387   3
  -6   0   5 30.8279 19.3504  10
  -6   0   4 71546.4 1492.00   3
  -6   0   4 72202.6 1465.90   2
   6   0  -4 73116.9 1700.77  16
  -6   0   4 70818.8 1465.59  10
   6   0  -3 12.2307 49.1834  16
   6   0  -3 4.87411 25.1551  20
  -6   0   3 3.92657 15.3195   2
   6   0  -3 56.2742 22.4072  24
  -6   0   3-18.4575 25.6351   3
  -6   0   2 36553.7 800.406   3
   6   0  -2 38178.8 836.541  20
   6   0  -1 4.47057 21.3927  20
  -6   0   1 42.1374 26.2205  11
  -6   0   0 49296.5 1055.84   7
   6   0   0 48815.7 1088.05  14
  -6   0   0 50774.3 1056.85   3
  -6   0   0 49053.5 1043.44   4
   6   0   0 52540.0 1101.72  20
  -6   0   0 51550.8 1110.55  11
  -6   0  -1 9.36673 24.7397   7
   6   0   1 11.6518 25.4116  14
  -6   0  -1 10.2901 20.0731   4
  -6   0  -1 12.4086 12.7586  12
  -6   0  -1 5.28641 24.1840  11
  -6   0  -1-6.24848 24.7555   3
  -6   0  -1 7.61337 27.7839  26
   6   0   2 75751.1 1572.99  14
  -6   0  -2 66714.5 1467.08  12
  -6   0  -2 72269.1 1459.39   4
  -6   0  -2 70280.6 1531.16  11
   6   0   2 71144.0 1691.26  25
  -6   0  -2 70271.7 1593.09  26
  -6   0  -2 72884.3 1474.48   7
   6   0   3 17.0828 27.6291  14
  -6   0  -3-2.78914 19.9899   4
  -6   0  -3 36.2254 24.1895  12
  -6   0  -3 12.7375 25.6106  11
  -6   0  -3 19.4848 32.9154  26
   6   0   3-26.9634 52.5950  25
  -6   0  -3-10.3669 25.4454   7
   6   0   4 6343.96 278.988  14
  -6   0  -4 5728.60 174.249   4
  -6   0  -4 5639.05 232.374  11
  -6   0  -4 5939.64 278.704  26
   6   0   4 6156.64 320.246  25
  -6   0  -4 6033.44 271.561   6
  -6   0  -4 5887.63 188.342   7
   6   0   5-11.2315 37.9462  14
  -6   0  -5-3.10802 21.6478   4
  -6   0  -5 8.10993 27.4000  11
   6   0   5-15.3071 49.5141  25
  -6   0  -5-11.9263 38.5785  26
  -6   0  -5-19.9060 31.7830   7
  -6   0  -5 21.8556 38.4279   6
  -6   0  -6 10392.4 408.876   6
  -6   0  -6 10769.8 298.546   7
   6   0   6 10689.7 423.072  14
  -6   0  -6 10768.2 281.888   4
  -6   0  -6 9818.53 362.665  11
   6   0   6 10670.5 274.777  22
   6   0   6 10512.9 465.504  25
  -6   0  -7 13.7327 28.5869   7
  -6   0  -7 13.2558 42.8787   6
   6   0   7-14.2455 46.0802  14
  -6   0  -7 3.47574 25.1403   4
  -6   0  -7 40.6262 35.7157  11
   6   0   7-6.83586 22.3621  22
   6   0   7 17.7089 62.2736  25
  -6   0  -8 6711.03 225.795   7
  -6   0  -8 6289.34 329.404   6
   6   0   8 6477.71 347.422  14
  -6   0  -8 7025.54 207.565   4
  -6   0  -8 6467.47 299.906  11
   6   0   8 6255.93 373.942  25
   6   0   8 6727.78 208.096  22
  -6   0  -9 20.9765 31.5310   7
  -6   0  -9 15.5557 45.5164   6
   6   0   9 88.8189 54.7882  14
  -6   0  -9 11.0276 23.2373   4
  -6   0  -9 36.6491 37.6795  11
   6   0   9 5.16323 28.9307  23
   6   0   9 20.9360 50.0176  25
   6   0  10 626.264 140.124  25
  -6   0 -10 599.983 53.9694   4
  -6   0 -10 510.879 65.4730   7
  -6   0 -10 460.181 100.722   6
   6   0  10 551.942 64.0431  23
   6   0  11-20.6589 53.3087  14
   6   0  11-23.3976 85.3838  25
  -6   0 -11 31.6440 24.0048   4
  -6   0 -11 11.2461 31.9785   7
   6   0  11-5.70102 33.3618  23
   6   0  12 168.080 81.1337  25
  -6   0 -12 33.6951 38.7496   7
   6   0  12 21.3249 50.9605  14
   6   0  12 104.304 41.5491  23
   6   0  13 23.8896 65.9018  25
   6   0  13 28.4837 36.0081  23
   6   0  13-21.2306 54.7844  14
  -6   0 -13 10.8206 32.5287   7
   6   0  14 12347.9 355.699  23
  -6   0 -14 12368.7 347.247   7
   6   0  15 14.3092 27.5217  23
  -6   0 -15-25.6494 28.8863   7
   6   0  16 8875.63 256.776  23
  -6   0 -16 8732.97 243.750   7
   6   0  17-18.3479 23.1049  23
   6   0  18 1691.76 67.9288  23
  -6   1  19 17.5147 16.6806  10
  -6   1  18 7384.38 204.778  10
  -6  -1  18 7059.02 200.508  10
  -6   1  18 7163.25 191.726   2
  -6   1  17 188.190 35.1522  10
  -6  -1  17 215.276 36.8390  10
  -6   1  17 223.753 33.7750   2
  -6  -1  17 167.349 29.7755   2
  -6   1  16 12.2698 25.2295  10
  -6  -1  16 8.60610 25.1820  10
  -6  -1  16-3.78720 26.3793   2
  -6   1  16 32.2044 24.1801   2
  -6  -1  15 6489.76 219.131  10
  -6  -1  15 6239.69 208.522   2
  -6   1  15 6801.27 216.005  10
  -6   1  15 6454.25 205.439   2
  -6   1  14 24.6228 23.6867   2
  -6  -1  14 23.1383 30.9482   2
  -6   1  14 40.9730 28.4372  10
  -6  -1  14 35.3071 33.7306  10
   6   1 -14 65.9537 74.2785  15
   6  -1 -14 44.4087 83.8756  15
  -6   1  14 21.1771 58.4218  17
   6   1 -13 4199.46 319.077  15
   6  -1 -13 4417.52 329.057  15
  -6  -1  13 4874.88 182.041  10
  -6  -1  13 4709.85 175.963   2
  -6   1  13 4060.94 316.894  17
  -6   1  13 4389.96 350.283  18
  -6   1  13 4390.41 169.707  10
  -6   1  13 4644.44 166.810   2
  -6  -1  13 4521.90 181.661   3
  -6  -1  12 626.931 63.6758  10
  -6   1  12 517.880 119.759  17
  -6   1  12 460.707 116.583  18
  -6  -1  12 639.667 62.2969   2
   6  -1 -12 584.516 112.012  16
   6  -1 -12 660.506 127.982  15
  -6   1  12 702.422 59.7459   2
  -6   1  12 749.903 71.9798   3
  -6  -1  12 682.566 69.6854   3
  -6  -1  11 6095.07 209.295  10
  -6   1  11 5770.59 370.754  17
  -6   1  11 5763.07 387.984  18
   6   1 -11 5899.96 371.948  15
   6  -1 -11 5673.70 369.615  15
   6  -1 -11 5586.34 346.527  16
  -6   1  11 6292.50 193.241   2
  -6  -1  11 5879.90 201.987   2
  -6  -1  11 5737.05 209.011   3
  -6   1  11 5835.73 207.482   3
  -6  -1  10 6920.96 223.526  10
  -6   1  10 6959.40 210.287  10
  -6   1  10 6441.30 381.859  17
  -6   1  10 6360.30 394.581  18
   6  -1 -10 7153.34 402.563  15
   6  -1 -10 7046.94 385.913  16
   6   1 -10 6110.37 378.248  15
  -6  -1  10 6562.60 215.438   2
  -6   1  10 6859.70 204.885   2
  -6   1  10 6812.21 223.646   3
  -6  -1  10 6904.85 226.956   3
  -6   1   9 271.208 36.7748  10
  -6  -1   9 323.570 46.1858  10
  -6  -1   9 307.092 43.7196   2
   6  -1  -9 306.870 84.6075  16
  -6   1   9 183.431 78.1706  17
  -6   1   9 241.465 41.1340   3
  -6  -1   9 277.468 45.0552   3
  -6   1   8 33741.5 721.564  10
   6  -1  -8 32449.8 992.832  16
  -6   1   8 31340.4 976.627  17
  -6  -1   8 33385.1 740.885   2
  -6  -1   8 33305.5 746.309   3
  -6   1   8 31730.9 738.479   3
  -6   1   7 5232.12 243.539  12
  -6   1   7 5842.63 168.393  10
   6  -1  -7 5704.74 333.079  16
  -6   1   7 5753.94 165.446   2
  -6  -1   7 5108.88 182.292   3
  -6   1   7 5358.60 179.102   3
  -6   1   7 4861.75 304.789  17
   6  -1  -6 1219.08 130.015  24
  -6   1   6 1063.83 68.1959   3
  -6   1   6 1179.48 60.2800   2
  -6  -1   6 1135.46 73.4678   3
   6   1  -6 1054.46 104.200  16
   6  -1  -6 973.939 138.288  16
  -6   1   6 989.278 130.065  17
  -6   1   6 1074.18 98.8345  12
  -6   1   6 1063.31 58.5995  10
  -6  -1   6 1074.28 65.9184  10
  -6  -1   5 19464.6 458.749   2
  -6  -1   5 19540.2 473.210   3
  -6   1   5 19770.3 463.852   3
  -6   1   5 20313.7 444.168   2
   6  -1  -5 20550.1 695.593  16
  -6   1   5 20009.0 547.593  12
   6   1  -5 20342.9 590.805  16
  -6   1   5 19815.0 659.736  17
  -6   1   5 19921.1 442.631  10
   6  -1  -5 19474.4 601.829  24
  -6  -1   5 19821.0 458.758  10
  -6   1   4 10720.0 274.334   3
  -6  -1   4 10215.3 265.304   2
  -6  -1   4 10271.1 279.960   3
  -6   1   4 10917.0 253.958   2
   6   1  -4 11119.1 390.510  16
  -6   1   4 10535.1 427.487  17
   6  -1  -4 10278.9 456.898  16
  -6   1   4 10609.2 337.842  12
  -6   1   4 10251.5 249.761  10
   6  -1  -4 10392.5 377.819  24
  -6  -1   4 10312.1 265.565  10
  -6  -1   3 21003.0 473.934   2
  -6   1   3 20932.7 664.343  17
   6  -1  -3 22002.6 713.053  16
  -6   1   3 20294.2 482.387   3
  -6  -1   3 20487.9 489.497   3
  -6   1   3 21841.8 458.554   2
  -6   1   3 21902.6 559.642  12
  -6  -1   3 20563.6 467.526   4
  -6   1   3 21639.2 610.309  11
  -6   1   3 22068.7 509.104  26
   6  -1  -3 21107.7 585.531  24
  -6  -1   3 20516.6 470.983  10
  -6  -1   2 16777.6 397.085   2
   6  -1  -2 17741.7 520.357  20
  -6   1   2 17856.9 578.232  17
   6  -1  -2 17771.5 628.495  16
  -6   1   2 17347.2 381.827   2
  -6   1   2 17396.7 408.857   3
  -6   1   2 17850.7 481.366  12
  -6  -1   2 16963.4 417.079   3
  -6  -1   2 17508.7 398.978   4
  -6   1   2 18159.0 530.325  11
  -6   1   2 19662.3 473.442  26
  -6  -1   2 17475.0 398.449  10
  -6  -1   1 58462.4 1232.49  10
   6  -1  -1 61128.0 1379.05  20
   6  -1  -1 63378.9 1530.40  16
  -6   1   1 59842.9 1247.56   3
  -6   1   1 61321.4 1335.27  12
  -6  -1   1 59216.6 1238.05   4
  -6   1   1 61241.7 1385.82  11
  -6  -1   1 58858.6 1232.08   2
  -6  -1   0 5868.17 162.815   2
  -6   1   0 5766.68 232.238  12
  -6  -1   0 6043.48 172.558   4
  -6   1   0 6094.28 178.271   3
  -6   1   0 6551.62 271.609  11
   6  -1   0 6229.31 255.767  20
  -6   1   0 6887.07 259.729  26
   6  -1   0 5962.00 299.020  25
   6   1   0 5594.14 288.556  25
  -6   1  -1 602.521 73.9092  12
  -6   1  -1 707.644 86.9861  11
  -6   1  -1 748.027 86.6750  26
   6  -1   1 665.063 103.363  25
   6   1   1 666.379 102.392  25
   6  -1   1 960.286 93.2946  20
  -6   1  -1 725.968 51.9799   3
  -6   1  -2 465.524 44.7515   7
  -6   1  -2 508.906 45.4910   3
  -6   1  -2 483.456 68.5228  12
  -6   1  -2 487.109 75.1197  11
   6  -1   2 573.897 76.7428  20
  -6   1  -2 445.342 74.0080  26
   6  -1   2 638.501 99.7457  25
   6   1   2 563.480 95.6292  25
  -6   1  -3 12641.8 417.886  12
  -6  -1  -3 12466.5 313.973   4
  -6   1  -3 12130.9 316.669   3
  -6   1  -3 13272.1 447.021  11
  -6  -1  -3 12431.8 331.062   7
  -6   1  -3 12742.7 317.849   7
   6   1   3 13000.0 485.360  25
   6  -1   3 12002.4 477.167  25
  -6   1  -3 13847.5 446.991  26
   6   1   4 7289.09 243.557  13
  -6  -1  -4 6637.90 197.702   4
  -6   1  -4 6762.05 194.389   4
  -6   1  -4 6271.05 297.921  11
  -6  -1  -4 6925.11 337.421   6
  -6  -1  -4 6598.94 212.486   7
  -6   1  -4 6557.19 197.235   7
   6  -1   4 6562.80 339.754  25
  -6   1  -4 6302.80 294.008  26
   6   1   4 6113.00 327.073  25
  -6  -1  -5 5899.16 316.231   6
  -6  -1  -5 5663.70 196.829   7
  -6   1  -5 5991.19 186.701   7
   6   1   5 5939.16 238.084  13
  -6  -1  -5 5813.34 183.408   4
  -6   1  -5 5938.97 179.180   4
  -6   1  -5 5418.71 285.615  11
   6  -1   5 5811.09 176.457  22
   6  -1   5 6335.62 335.672  25
   6   1   5 5693.79 319.683  25
  -6   1  -5 5714.77 285.350  26
  -6  -1  -6 2355.36 205.013   6
  -6  -1  -6 2622.16 125.179   7
  -6   1  -6 2473.07 111.119   7
   6   1   6 2666.69 163.647  13
   6  -1   6 2487.28 218.334  14
  -6   1  -6 2663.24 107.564   4
  -6  -1  -6 2376.13 108.570   4
  -6   1  -6 2055.12 178.641  11
   6  -1   6 2478.11 212.064  25
   6   1   6 2411.99 208.021  25
   6  -1   6 2497.89 105.449  22
  -6  -1  -7 16627.5 618.536   6
  -6  -1  -7 15616.6 423.072   7
  -6   1  -7 15819.3 403.664   7
   6   1   7 16880.3 515.486  13
   6  -1   7 15827.8 627.046  14
  -6   1  -7 15319.8 564.682  11
  -6   1  -7 16329.9 389.740   4
  -6  -1  -7 15793.5 398.840   4
   6   1   7 15611.0 614.929  25
   6  -1   7 15168.6 609.674  25
   6   1   7 16070.8 410.624  23
   6  -1   7 16189.2 397.070  22
  -6  -1  -8 18019.5 681.726   6
  -6  -1  -8 18161.0 477.594   7
  -6   1  -8 18432.9 457.095   7
  -6  -1  -8 18216.1 449.301   4
  -6   1  -8 18008.5 636.210  11
   6  -1   8 18740.1 451.577  22
   6   1   8 18522.7 464.661  23
  -6   1  -8 17716.5 630.356  26
   6   1   8 16082.3 659.557  25
   6  -1   8 18773.3 702.142  25
  -6   1  -9 82.5688 60.2725  26
   6   1   9-20.7027 53.4323  25
   6  -1   9-21.1416 58.3307  25
  -6   1  -9 65.8567 55.6355  11
  -6  -1  -9 20.8503 30.1814   4
  -6  -1  -9 17.2969 31.8281   7
  -6   1  -9 41.9642 31.5246   7
  -6  -1  -9 78.8177 63.7474   6
   6   1   9 62.4811 57.0125  14
   6  -1   9 192.685 38.6911  22
   6   1   9 81.3974 33.6690  23
  -6  -1 -10 48369.7 1411.36   6
  -6  -1 -10 51367.0 1139.67   7
  -6   1 -10 52052.2 1114.00   7
   6   1  10 52372.9 1371.45  14
  -6  -1 -10 51136.1 1099.31   4
  -6   1 -10 49468.2 1355.06  11
  -6   1 -10 50513.1 1376.08  26
   6   1  10 49673.7 1439.38  25
   6  -1  10 48802.4 1441.53  25
   6  -1  10 50376.0 1108.03  22
   6   1  10 50687.1 1125.62  23
  -6  -1 -11 4803.62 342.035   6
  -6  -1 -11 5773.93 218.633   7
  -6   1 -11 5527.90 197.024   7
   6   1  11 5708.71 346.771  14
  -6  -1 -11 5609.18 187.679   4
  -6   1 -11 5039.75 320.331  11
   6   1  11 5484.90 374.313  25
   6  -1  11 5486.43 379.652  25
   6   1  11 5363.99 205.995  23
  -6  -1 -12 66.9601 43.6756   7
  -6   1 -12 80.1786 31.9349   7
  -6  -1 -12 144.474 75.3452   6
   6   1  12 190.205 69.4409  14
  -6   1 -12 118.888 64.1869  11
  -6  -1 -12 157.257 33.0476   4
   6   1  12 95.8108 40.4445  23
   6   1  12 23.0952 55.2123  25
   6  -1  12 94.3536 76.3294  25
   6   1  13 16351.4 436.550  23
   6  -1  13 15893.0 435.119  23
  -6  -1 -13 16062.2 395.052   4
  -6  -1 -13 16639.2 445.959   7
  -6   1 -13 16113.6 412.859   7
  -6  -1 -14 4009.02 168.181   7
   6   1  14 3786.26 160.995  23
   6  -1  14 3929.29 163.230  23
  -6  -1 -15 184.837 39.9969   7
   6   1  15 227.909 42.7133  23
   6  -1  15 192.247 39.9198  23
  -6  -1 -16 4149.75 153.859   7
   6   1  16 4654.86 156.631  23
   6  -1  16 4537.19 157.790  23
  -6  -1 -17 1235.45 65.1869   7
   6   1  17 1156.77 62.2798  23
   6  -1  17 1171.66 63.6710  23
  -6   2  18 26.1401 17.3516  10
  -6   2  17 119.078 24.5581   2
  -6   2  17 101.604 25.8322  10
  -6   2  16 96.3536 27.6790   2
  -6   2  16 74.4089 27.0533  10
  -6  -2  16 119.642 33.0814  10
  -6  -2  15 6525.28 210.412   2
  -6   2  15 6768.47 210.746  10
  -6   2  15 6826.33 204.415   2
  -6  -2  15 6623.95 217.559  10
  -6   2  14 76.0473 31.7132   2
  -6  -2  14 56.3743 35.2191   2
  -6  -2  14 69.9948 34.1593  10
  -6  -2  13 9378.33 290.073  10
   6  -2 -13 9316.05 272.905   8
  -6   2  13 10072.9 537.919  17
  -6   2  13 9280.50 264.363   2
   6   2 -13 9031.65 467.331  15
   6  -2 -13 8694.35 461.717  15
   6  -2 -13 8903.62 520.579  24
  -6  -2  13 9448.17 285.744   2
  -6   2  12 1350.22 83.6059  10
  -6  -2  12 1416.39 96.2594  10
  -6   2  12 1087.23 179.926  17
   6  -2 -12 1315.73 182.735  16
   6   2 -12 1226.45 166.279  15
   6  -2 -12 1322.99 174.002  15
  -6  -2  12 1448.43 96.9033   2
   6  -2 -12 1449.08 212.112  24
  -6   2  12 1624.16 88.1154   2
  -6  -2  12 1312.35 89.0270   3
  -6   2  11 6564.08 425.247  17
   6   2 -11 5862.67 354.627  15
   6  -2 -11 5992.73 356.848  15
   6  -2 -11 5837.04 388.546  16
  -6  -2  11 6368.09 222.038   2
  -6   2  11 6170.74 198.535  10
  -6  -2  11 5776.05 219.164  10
   6  -2 -11 6224.50 420.987  24
  -6  -2  11 6207.31 212.297   3
  -6   2  11 6054.74 194.056   2
  -6   2  10 13799.1 647.830  17
   6   2 -10 14672.3 590.563  15
   6  -2 -10 13529.1 581.786  15
   6  -2 -10 14345.6 642.662  16
  -6  -2  10 15470.2 408.310   2
  -6  -2  10 14698.1 406.253  10
  -6   2  10 14501.9 371.135  10
  -6  -2  10 14380.9 386.245   3
   6  -2 -10 15881.0 681.973  24
  -6   2   9 26.9740 43.6536  12
  -6   2   9 113.415 73.3890  17
   6   2  -9 35.7535 69.7579  15
   6  -2  -9 18.1556 68.5971  15
   6  -2  -9 135.545 73.0909  16
   6  -2  -9 66.6816 61.3347  24
  -6   2   9 72.5281 26.5674  10
  -6  -2   9 62.0511 31.5323  10
  -6  -2   9 99.4003 38.8683   2
  -6  -2   9 69.6313 25.4566   1
  -6  -2   9 174.083 38.9685   3
  -6   2   9 80.9735 30.8637   3
  -6  -2   8 1296.01 87.0674  10
  -6   2   8 1136.16 167.827  17
   6   2  -8 1368.77 167.515  15
   6  -2  -8 1561.98 197.075  16
   6  -2  -8 1165.57 157.040  15
  -6  -2   8 1255.43 89.4035   2
  -6  -2   8 1210.50 72.2759   1
  -6   2   8 1261.64 71.4595  10
  -6   2   8 1329.78 140.140  12
   6  -2  -8 1361.45 178.307  24
  -6  -2   8 1299.43 82.7583   3
  -6   2   8 1323.90 80.6276   3
   6  -2  -7 1074.12 152.420  24
  -6   2   7 1340.97 77.5790   3
  -6  -2   7 1267.01 79.3028   3
   6  -2  -7 1265.41 172.965  16
  -6   2   7 1273.13 131.361  12
  -6  -2   7 1186.71 83.5419   2
  -6  -2   7 1198.15 72.0917   1
  -6   2   7 1234.64 67.2413  10
  -6  -2   7 1317.57 83.9059  10
  -6  -2   6 2759.29 115.365   1
  -6   2   6 2991.06 192.569  12
   6  -2  -6 2839.12 257.537  16
  -6   2   6 2992.61 106.004  10
  -6  -2   6 2861.07 123.157   3
  -6   2   6 3235.34 120.910   3
   6  -2  -6 2493.88 217.177  24
  -6  -2   5 1660.04 87.2710   1
   6  -2  -5 1996.52 214.992  16
  -6   2   5 1651.37 141.519  12
  -6   2   5 1765.43 74.6570  10
   6  -2  -5 1857.51 176.785  24
  -6  -2   5 1803.44 94.2833   3
  -6   2   5 1881.72 86.0799   3
  -6  -2   4 12664.3 336.068   3
  -6  -2   4 13290.8 338.397   2
  -6  -2   4 13115.6 334.091   1
   6  -2  -4 13827.5 582.477  16
  -6   2   4 12436.9 443.124  12
  -6  -2   4 12801.8 306.121   4
  -6   2   4 13028.4 302.703  10
  -6   2   4 12850.9 482.407  11
   6  -2  -4 12550.3 490.792  24
  -6  -2   4 13156.5 337.043  10
  -6   2   3 50673.9 1055.36  10
  -6   2   3 53587.1 1305.95  11
  -6  -2   3 51393.1 1071.30   4
  -6   2   3 50806.1 1250.86  12
  -6   2   3 55117.9 1382.55  17
  -6  -2   3 52174.1 1100.54   2
  -6  -2   3 52477.8 1103.57   3
   6  -2  -2 19376.8 466.362  22
   6  -2  -2 19959.9 633.928  20
  -6   2   2 19766.7 677.015  17
  -6   2   2 19618.8 627.227  11
  -6  -2   2 19487.3 443.064   4
  -6   2   2 19213.3 592.691  12
  -6  -2   2 19661.0 468.848   3
  -6  -2   2 19544.7 461.825   2
   6  -2  -1 210438. 4429.17  25
   6   2  -1 212520. 4424.75  25
  -6   2   1 205527. 4429.52  11
  -6  -2   1 210421. 4215.29   3
  -6  -2   1 209869. 4190.93   4
  -6   2   1 207185. 4386.39  12
   6  -2  -1 208795. 4209.49  22
   6  -2  -1 212010. 4434.31  20
   6  -2  -1 227018. 4627.34  16
   6  -2   0 60235.8 1581.72  16
  -6  -2   0 58409.6 1245.60   7
  -6   2   0 57191.4 1399.87  12
  -6  -2   0 58600.7 1221.74   4
  -6  -2   0 58494.1 1242.82   3
  -6   2   0 59678.7 1448.83  11
   6  -2   0 60022.9 1436.44  25
   6   2   0 60106.7 1431.74  25
   6  -2   0 60272.3 1426.08  20
   6  -2   0 57767.2 1232.50  22
   6  -2   1 31491.8 692.811  22
   6  -2   1 32406.2 866.570  20
   6  -2   1 32974.7 1008.41  16
  -6  -2  -1 30958.3 707.103   7
  -6   2  -1 31547.1 867.442  12
  -6  -2  -1 31613.9 687.648   4
  -6  -2  -1 30887.5 704.490   3
  -6   2  -1 31896.3 897.303  11
   6  -2   1 30976.6 877.601  25
   6   2   1 32014.1 878.944  25
  -6  -2  -1 29688.6 704.542   1
  -6  -2  -2 20.6707 31.4974   3
   6  -2   2 37.0555 21.8022  22
   6  -2   2 23.8724 41.9783  20
   6  -2   2 80.5639 70.8286  16
  -6  -2  -2 19.9462 21.7586   4
  -6   2  -2 38.3650 46.6720  12
  -6   2  -2 28.5604 44.0472  11
  -6  -2  -2 29.6094 30.6014   7
   6  -2   2 91.8887 52.7909  25
   6   2   2 25.9531 47.3588  25
   6  -2   3 21602.0 795.823  16
  -6  -2  -3 21508.0 524.152   7
  -6   2  -3 21071.0 680.916  12
  -6  -2  -3 21487.8 504.305   4
  -6   2  -3 20737.7 697.319  11
   6  -2   3 21981.2 504.577  22
   6  -2   3 22307.4 673.272  20
   6  -2   3 20933.2 680.310  25
   6   2   3 20886.8 679.489  25
   6  -2   4 1845.76 211.188  16
  -6   2  -4 2149.72 185.538  12
   6   2   4 1924.62 133.272  13
  -6  -2  -4 1934.92 106.406   7
  -6   2  -4 1940.33 187.387  11
   6  -2   4 1850.87 93.0213  22
   6  -2   4 1973.65 180.776  25
   6   2   4 2034.80 181.699  25
   6  -2   5 5273.78 369.647  16
  -6  -2  -5 5001.51 325.396   6
  -6  -2  -5 4823.00 187.442   7
  -6   2  -5 4814.29 295.505  12
   6   2   5 5422.18 235.501  13
  -6   2  -5 4931.98 306.014  11
   6  -2   5 5005.10 170.400  22
  -6   2  -5 5412.57 314.142  26
   6   2   5 5076.02 296.977  25
   6  -2   5 5265.07 303.920  25
   6  -2   6 7695.49 458.188  16
   6   2   6 6386.46 349.933  25
   6  -2   6 6286.50 352.823  25
  -6   2  -6 6111.98 358.176  11
  -6  -2  -6 6841.98 217.507   4
   6   2   6 7027.89 286.234  13
   6  -2   6 7024.99 215.450  22
  -6  -2  -6 6751.72 395.928   6
  -6  -2  -6 7003.16 235.879   7
   6  -2   7 21561.2 513.109  22
   6   2   7 21287.9 618.667  13
  -6  -2  -7 20697.2 514.018   4
  -6   2  -7 21583.5 757.797  11
   6   2   7 20623.6 729.122  25
   6  -2   7 19943.4 729.966  25
  -6  -2  -7 21189.8 792.745   6
  -6  -2  -7 21489.9 541.509   7
   6  -2   8 183.054 38.6867  22
  -6  -2  -8 237.558 50.0042   7
  -6  -2  -8 446.583 115.314   6
   6  -2   8 71.9861 66.3264  16
   6   2   8 336.602 69.3370  13
  -6  -2  -8 223.219 41.6540   4
  -6   2  -8 216.484 76.8924  11
  -6   2  -8 429.105 96.6701  26
   6   2   8 205.739 83.6995  25
   6  -2   8 248.964 85.6973  25
   6   2   8 168.207 39.6326  23
   6  -2   9 1797.64 208.323  16
  -6  -2  -9 1764.35 216.469   6
  -6  -2  -9 1798.99 115.220   7
   6   2   9 1703.97 156.749  13
  -6   2  -9 1671.15 197.890  11
  -6  -2  -9 1773.26 100.844   4
   6  -2   9 1816.03 102.276  22
   6  -2   9 1782.18 108.434  23
   6   2   9 1830.53 103.935  23
  -6   2  -9 1968.58 192.478  26
   6   2   9 1652.91 194.154  25
   6  -2   9 1833.39 200.572  25
  -6  -2 -10 1109.96 171.003   6
  -6  -2 -10 1286.36 86.8821   4
  -6   2 -10 1193.80 168.523  11
   6  -2  10 1267.98 92.8782  23
   6  -2  10 1220.75 85.9339  22
   6   2  10 1307.98 89.0880  23
   6   2  10 1040.46 161.035  25
   6  -2  10 1210.96 173.305  25
  -6   2 -10 1265.58 160.108  26
  -6  -2 -11 5580.27 388.661   6
   6   2  11 6322.87 349.547  14
  -6   2 -11 6076.58 379.881  11
  -6   2 -11 5310.41 331.346  26
   6   2  11 5807.83 381.366  25
   6  -2  11 5920.48 384.257  25
  -6  -2 -11 6988.24 216.584   4
   6  -2  11 6019.57 219.916  23
   6  -2  11 6319.84 217.173  22
   6   2  11 6709.34 223.036  23
  -6  -2 -12 2901.47 125.654   4
   6   2  12 2739.86 131.174  23
   6  -2  12 2680.12 132.510  23
  -6  -2 -13 11110.0 299.842   4
   6   2  13 11309.4 315.567  23
   6  -2  13 11414.6 320.536  23
  -6  -2 -14 54.2777 23.9222   4
   6   2  14 61.8988 29.2509  23
   6  -2  14 69.4421 28.7535  23
  -6  -2 -15 25.7928 18.1572   4
   6   2  15 12.1289 24.9209  23
   6  -2  15 3.31148 21.9070  23
   6   2  16 1909.78 73.9991  23
   6  -2  16 2124.73 82.0947  23
   6  -3 -18 3.31958 12.3292  22
  -6   3  18 10.4928 11.9674  19
  -6   3  16 1614.18 71.1752   2
  -6   3  15 668.389 49.8362   2
   6  -3 -14 566.049 52.7261   8
  -6   3  14 668.125 56.2657  10
  -6   3  14 603.891 49.9849   2
   6  -3 -13 20458.2 505.872   8
  -6   3  13 21003.6 495.359  10
  -6   3  13 20632.8 489.120   2
  -6   3  12 804.941 61.8170   2
  -6   3  12 790.260 63.4951  10
   6  -3 -12 807.915 73.5708   8
  -6   3  12 776.534 154.369  17
   6  -3 -12 923.608 172.425  24
  -6   3  11 9319.97 265.931  10
   6  -3 -11 9452.59 295.433   8
   6  -3 -11 9913.96 560.361  24
   6  -3 -11 9086.98 512.736  16
   6  -3 -10 3359.37 312.527  16
   6  -3 -10 3706.38 333.043  24
  -6   3  10 3920.33 143.109  10
   6  -3 -10 3398.06 161.091   8
  -6  -3  10 3755.25 145.457   1
  -6  -3  10 3489.81 135.976   3
   6  -3  -9 7523.15 470.703  16
   6  -3  -9 7828.04 479.202  24
  -6   3   9 7527.14 375.827  12
  -6   3   9 7442.79 223.779  10
  -6   3   9 7719.89 479.870  17
  -6  -3   9 7816.62 239.331   1
  -6  -3   9 7722.21 228.444   3
   6  -3  -8 296.349 99.4481  24
  -6  -3   8 290.641 42.0311   3
  -6   3   8 304.260 105.048  17
   6  -3  -8 442.512 132.021  16
  -6   3   8 232.945 35.5476  10
  -6  -3   8 261.259 44.7748   1
  -6   3   8 289.377 84.1929  12
   6  -3  -7 29846.6 991.805  24
  -6  -3   7 26800.2 624.430   3
  -6   3   7 29374.9 999.006  17
  -6  -3   7 27565.7 645.847   1
  -6   3   7 26825.7 829.778  12
  -6   3   6 418.841 116.158  17
  -6  -3   6 523.529 50.7981   3
  -6  -3   6 492.400 57.1224   1
  -6   3   6 628.113 103.228  12
  -6   3   5 4057.81 260.374  12
  -6  -3   5 3937.34 145.229   3
   6  -3  -5 3410.90 308.638  16
  -6  -3   5 4267.11 164.825   1
  -6   3   5 4066.12 314.225  17
   6  -3  -4 775.711 70.0943  22
  -6   3   4 870.693 144.341  17
   6  -3  -4 684.828 141.982  16
  -6  -3   4 821.842 62.3885   3
  -6   3   4 949.634 126.002  12
  -6  -3   4 744.200 68.6148   1
   6  -3  -3 8491.55 266.570  22
   6  -3  -3 8741.17 496.477  16
  -6   3   3 7671.09 382.357  12
   6  -3  -3 8501.43 428.491  20
  -6   3   3 7824.63 434.925  17
  -6  -3   3 8907.44 228.703   5
  -6  -3   3 8621.58 268.158   1
  -6  -3   3 8766.33 247.922   3
  -6  -3   2 10690.8 287.037   3
  -6   3   2 10333.3 445.746  12
   6  -3  -2 10534.7 543.941  16
   6  -3  -2 10900.9 485.935  20
   6  -3  -2 10124.1 297.985  22
  -6  -3   2 9994.87 262.514   4
  -6  -3   2 10756.7 269.895   5
  -6  -3   2 10216.3 307.962   1
  -6  -3   1 1926.06 98.9705   3
  -6   3   1 1885.98 179.882  12
   6  -3  -1 1891.59 192.769  20
  -6  -3   1 1967.13 89.2274   4
  -6  -3   1 1895.49 89.2789   5
  -6  -3   1 1903.56 112.363   1
  -6  -3   0 28113.0 643.146   3
   6  -3   0 28271.3 984.442  16
  -6  -3   0 27912.5 628.512   4
  -6  -3   0 28589.6 632.236   5
  -6   3   0 27668.2 865.201  12
  -6  -3   0 27105.6 670.919   1
   6  -3   0 28071.6 866.991  20
  -6   3  -1 8831.89 427.506  12
   6  -3   1 8935.84 420.799  20
  -6  -3  -1 9470.28 296.296   1
  -6  -3  -1 9178.06 270.363   3
  -6  -3  -1 9495.37 262.593   4
  -6  -3  -1 9503.43 261.014   5
   6  -3   2 16349.7 590.829  20
   6  -3   2 17755.6 729.148  16
  -6   3  -2 15930.9 604.939  12
  -6  -3  -2 14965.6 401.293   7
  -6  -3  -2 15519.0 385.247   5
  -6  -3  -2 15268.9 396.341   3
  -6  -3  -2 15203.4 385.432   4
  -6  -3  -2 14916.9 421.760   1
  -6   3  -2 13741.5 595.401  11
   6  -3   3 2212.22 201.080  20
  -6  -3  -3 2543.91 125.584   7
  -6   3  -3 1961.49 203.133  12
   6  -3   3 2190.65 257.341  16
  -6  -3  -3 2389.74 118.186   3
  -6  -3  -3 2516.55 113.480   5
  -6  -3  -3 2379.91 111.604   4
  -6  -3  -3 2331.36 131.707   1
  -6   3  -3 2158.06 220.028  11
   6  -3   4 1510.11 217.393  16
  -6  -3  -4 1233.09 80.1511   5
  -6  -3  -4 1286.53 82.9368   4
  -6  -3  -4 1325.08 90.9865   3
  -6   3  -4 1495.82 183.506  12
  -6  -3  -4 1337.67 91.3566   7
  -6   3  -4 1151.04 164.841  11
  -6   3  -5 22056.4 820.020  12
  -6   3  -5 23035.4 846.785  11
  -6  -3  -5 24272.7 589.238   3
  -6  -3  -5 24253.2 577.079   4
  -6  -3  -5 23813.2 594.136   7
  -6   3  -6 925.199 151.618  12
  -6   3  -6 919.462 150.382  11
  -6  -3  -6 900.092 79.0981   3
  -6  -3  -6 818.067 71.5426   4
  -6  -3  -6 798.603 75.8450   7
  -6   3  -7 6847.24 411.146  12
  -6   3  -7 6960.30 419.346  11
  -6  -3  -7 6851.58 242.689   7
  -6  -3  -8 1248.34 95.5245   7
  -6   3  -8 1140.96 170.277  12
  -6   3  -8 1472.13 192.861  11
  -6   3  -8 1180.40 159.740  26
   6  -3   8 1256.27 84.3500  23
   6  -3   9 4133.75 162.104  23
  -6  -3  -9 4226.57 182.812   7
  -6   3  -9 4322.48 324.141  12
  -6   3  -9 4502.89 333.491  11
  -6  -3  -9 4064.34 166.450   4
   6  -3   9 4617.75 152.810  21
  -6   3  -9 4140.50 285.032  26
   6  -3  10 267.375 37.3270  21
   6  -3  10 278.943 42.8124  23
  -6  -3 -10 300.523 54.6190   7
  -6  -3 -10 251.173 47.8782   4
   6  -3  11 15556.8 371.017  21
   6  -3  11 15868.3 396.667  23
  -6  -3 -11 15530.9 423.768   7
  -6  -3 -11 15974.0 405.691   4
  -6  -3 -12 2470.77 122.630   7
   6  -3  12 2227.05 85.5702  21
  -6  -3 -12 2279.81 106.593   4
  -6  -3 -13 548.558 56.8627   7
  -6  -3 -13 618.834 51.5094   4
  -6  -3 -13 485.920 52.0180   3
  -6  -3 -14 1151.62 71.2226   7
  -6  -3 -14 1245.58 63.3817   4
  -6  -3 -14 1132.31 67.0677   3
  -6  -3 -15 4890.05 152.369   1
  -6  -3 -16 439.843 31.0752   1
   6  -4 -16 1997.59 68.5451  22
   6  -4 -15 859.853 52.7376  22
  -6   4  15 815.243 43.8246   2
   6  -4 -14 280.817 32.1579   8
  -6   4  14 201.514 26.3834  19
   6  -4 -14 251.251 37.8716  22
  -6   4  14 222.937 28.2664   2
  -6   4  14 219.568 29.6016  10
   6  -4 -13 87.3851 28.9980   8
   6  -4 -13 82.0723 33.5268  22
  -6   4  13 130.837 25.7023  19
  -6   4  13 57.1745 21.7200   2
  -6   4  13 77.2133 24.2782  10
   6  -4 -12 1435.48 93.6893  22
   6  -4 -12 1438.31 87.3296   8
  -6   4  12 1384.96 73.5125  10
  -6   4  11 1012.61 63.9382  10
   6  -4 -11 950.640 77.2216   8
   6  -4 -10 1262.57 94.6359  22
  -6   4  10 1072.75 65.5938  10
  -6  -4  10 1015.58 71.7827   1
   6  -4 -10 1148.19 88.9721   8
   6  -4  -9 3497.98 162.347  22
  -6  -4   9 3519.15 142.322   1
  -6   4   9 3404.47 125.712  10
   6  -4  -9 3181.50 157.459   8
   6  -4  -8 10817.1 333.114   8
  -6   4   8 10015.9 550.042  17
   6  -4  -8 11087.4 580.226  16
   6  -4  -8 11119.2 333.055  22
  -6  -4   8 10423.9 303.673   1
  -6   4   8 10595.0 464.718  12
  -6   4   8 10496.4 276.194  10
   6  -4  -8 10528.9 290.089   5
  -6   4   7 3813.94 328.492  17
   6  -4  -7 3853.60 338.543  16
  -6   4   7 3597.69 261.461  12
   6  -4  -7 4123.99 179.142  22
  -6  -4   7 4079.71 163.485   1
  -6   4   7 3974.96 135.233  10
   6  -4  -7 3974.67 158.317   5
   6  -4  -6 3597.94 163.589  22
  -6   4   6 3300.45 252.703  12
   6  -4  -6 3161.09 312.305  16
   6  -4  -6 3440.79 301.393  20
  -6   4   6 3279.07 301.984  17
   6  -4  -6 3512.08 170.467   8
  -6  -4   6 3277.30 150.246   1
   6  -4  -5 7817.06 458.203  20
   6  -4  -5 8172.24 271.702  22
   6  -4  -5 7701.94 485.499  16
  -6   4   5 7402.39 391.445  12
  -6   4   5 7822.48 468.500  17
   6  -4  -5 8417.79 288.102   8
  -6  -4   5 8280.27 266.416   1
  -6   4   4 11837.1 555.625  11
  -6   4   4 13115.4 549.816  12
   6  -4  -4 12917.2 641.978  16
   6  -4  -4 14360.5 387.330  22
   6  -4  -4 14019.5 618.873  20
   6  -4  -4 13304.1 401.757   8
  -6   4   3 10206.3 497.608  11
  -6  -4   3 10056.1 264.603   5
  -6   4   3 9309.44 458.736  12
   6  -4  -3 9922.54 545.571  16
   6  -4  -3 10383.5 309.455  22
   6  -4  -3 9710.70 501.742  20
   6  -4  -3 10270.1 336.515   8
  -6   4   2 17878.8 699.987  11
  -6  -4   2 17627.6 428.064   5
  -6   4   2 17177.7 665.284  12
   6  -4  -2 17171.5 751.324  16
   6  -4  -2 17266.1 694.321  20
   6  -4  -2 18221.2 466.886  22
   6  -4  -2 18925.7 501.486   8
  -6   4   1 14732.9 633.770  11
  -6  -4   1 15016.1 382.545   5
  -6   4   1 14279.1 600.427  12
   6  -4  -1 15849.7 703.119  16
   6  -4  -1 15719.4 411.954  22
   6  -4  -1 15175.3 625.725  20
   6  -4  -1 15747.6 428.603   8
  -6   4   0 11998.0 550.098  11
  -6  -4   0 10878.3 287.948   4
  -6  -4   0 10633.2 300.244   5
  -6   4   0 11171.8 517.586  12
   6  -4   0 11074.2 576.449  16
   6  -4   0 11485.5 321.844  22
   6  -4   0 10913.0 511.672  20
   6  -4   0 11542.2 327.391   8
  -6   4  -1 6367.30 394.212  11
  -6  -4  -1 6671.57 203.326   4
  -6  -4  -1 6643.55 211.823   5
   6  -4   1 6074.65 418.964  16
  -6   4  -1 6869.69 399.153  12
   6  -4   1 7399.57 402.832  20
   6  -4   1 6361.34 220.309  22
   6  -4   1 6798.99 216.965   8
  -6   4  -2 13467.0 591.717  12
  -6  -4  -2 12649.7 392.043   1
  -6  -4  -2 13021.4 344.394   4
  -6  -4  -2 13905.2 358.200   5
  -6   4  -2 12963.4 594.522  11
   6  -4   2 13536.7 363.832  22
   6  -4   2 13324.1 565.572  20
  -6   4  -3 7219.39 419.999  12
  -6  -4  -3 7653.46 274.378   1
  -6  -4  -3 7381.65 228.706   4
  -6  -4  -3 7262.47 232.666   5
  -6   4  -3 7763.84 445.974  11
   6  -4   3 7481.99 237.559  22
  -6   4  -4 4112.46 312.698  12
  -6  -4  -4 4044.79 190.123   1
  -6  -4  -4 4168.88 160.049   5
  -6  -4  -4 4153.69 158.225   4
  -6   4  -4 4090.47 324.573  11
   6  -4   4 4051.99 161.370  22
  -6  -4  -5 12285.5 375.790   1
   6  -4   5 11926.3 331.569  22
  -6  -4  -5 11735.6 329.168   4
  -6   4  -5 12655.3 574.833  12
  -6   4  -6 1901.21 214.992  12
  -6  -4  -6 2023.72 128.939   1
  -6  -4  -6 1903.08 103.938   4
   6  -4   6 1806.47 101.139  22
   6  -4   7 56.3284 32.7575  22
  -6  -4  -7 94.6425 43.7521   1
  -6  -4  -7 54.0078 30.4366   4
  -6  -4  -8 1090.06 95.9552   1
  -6  -4  -8 1060.36 75.8478   4
   6  -4   8 1109.44 76.4717  22
  -6  -4  -9 10183.9 317.560   1
  -6  -4  -9 9512.36 278.042   4
   6  -4   9 9730.31 276.273  22
   6  -4   9 10140.2 263.856  21
  -6  -4 -10 1513.83 98.8564   1
   6  -4  10 1543.03 82.6502  22
   6  -4  10 1426.01 70.5321  21
  -6  -4 -11 125.040 37.3196   1
   6  -4  11 151.623 24.1852  21
  -6  -4 -12 54.1904 28.6982   1
  -6  -4 -12 125.611 25.6211   4
   6  -4  12 113.950 18.5619  21
  -6  -4 -13 6122.24 175.960   1
   6  -5 -12 304.951 28.9960  22
   6  -5 -11 3492.80 115.674  22
  -6   5  11 3307.23 103.545   2
   6  -5 -11 3296.03 117.428   8
   6  -5 -10 9042.61 241.172  22
  -6   5  10 8679.94 218.746   2
   6  -5 -10 8434.05 241.755   8
   6  -5  -9 21.5758 25.2941  22
   6  -5  -8 189.368 36.7320  22
   6  -5  -7-20.3141 26.5812  22
   6  -5  -7 9.60910 30.7275   8
   6  -5  -7 6.60809 23.2375   5
   6  -5  -6 3859.28 148.394  22
   6  -5  -6 3643.93 157.809   8
   6  -5  -6 3556.96 141.834   5
  -6  -5   5 3268.47 139.580   1
   6  -5  -5 3191.81 135.816  22
   6  -5  -5 3202.57 151.615   8
   6  -5  -5 3415.73 144.316   5
   6  -5  -4 6643.48 218.054  22
  -6  -5   4 6893.53 229.371   1
   6  -5  -3 378.552 49.5836  22
  -6  -5   3 423.266 56.8078   1
   6  -5  -3 463.142 60.6668   8
   6  -5  -2 789.755 69.3708   8
  -6  -5   2 705.223 70.4704   1
  -6  -5   1 385.433 55.4269   1
   6  -5  -1 321.314 45.9620  22
  -6  -5   0 2630.14 135.843   1
   6  -5   0 2605.75 116.969  22
  -6  -5  -1 1765.36 109.095   1
   6  -5   1 1552.48 87.8991  22
  -6  -5  -2 4004.67 170.817   1
   6  -5   2 3892.83 145.348  22
  -6  -5  -3 745.771 72.7414   1
   6  -5   3 738.430 59.0697  22
  -6  -5  -4 10530.7 319.462   1
   6  -5   4 10761.5 284.886  22
  -6  -5  -5 2535.87 129.254   1
   6  -5   5 2198.64 98.2333  22
  -6  -5  -6 298.441 47.9991   1
  -6  -5  -6 219.196 32.4660   4
   6  -5   6 219.570 34.2675  22
  -6  -5  -7 9.25520 29.5961   1
   6  -5   7 10.6675 19.9793  21
   6  -5   7-2.72624 18.9890  22
  -6  -5  -7 13.5056 19.1794   4
  -6  -5  -8 9671.84 268.469   1
  -6  -5  -8 9133.04 237.109   4
   6  -5   8 9412.75 236.564  22
   6  -5   8 9475.80 235.924  21
   6  -5   9 2376.87 80.8398  21
  -6  -5  -9 2303.55 98.2733   1
   6  -5  10 1593.43 56.0580  21
  -6  -5 -10 1631.03 70.7744   1
  -6  -6   5 283.873 28.6037   1
  -6  -6   4 811.665 48.4247   1
   6  -6  -3 129.910 25.1147   5
  -6  -6   3 180.763 27.8038   1
  -6  -6   2 2996.80 105.865   1
   6  -6  -2 2876.69 110.812   5
   6  -6  -1 106.443 26.7713   5
  -6  -6   1 101.633 24.8564   1
   6  -6   0 330.098 40.8206   5
  -6  -6   0 287.323 35.4194   1
  -6  -6  -1 324.076 35.5243   1
  -6  -6  -2 1011.97 58.0828   1
   6  -6   2 931.240 64.2501   5
  -6  -6  -3 426.599 37.9942   1
  -6  -6  -4 2051.15 78.9427   1
   6  -6   4 1899.54 68.9576  21
  -6  -6  -5 808.279 41.0945   1
   6  -6   5 792.871 38.4448  21
  -7   0  18 2.86875 19.5853  10
  -7   0  18-4.64043 16.4743   2
  -7   0  17 3738.17 139.402  10
  -7   0  17 3607.49 130.256   2
  -7   0  16 29.8784 30.5931  10
  -7   0  16 7.68443 27.2831   2
  -7   0  15-4.66165 28.3941  10
  -7   0  15 25.8092 25.1730   2
  -7   0  14 27.2230 27.9891   2
  -7   0  14 4.87028 29.2831  10
   7   0 -14 22.1817 57.2391  15
  -7   0  13 33493.3 771.740  10
  -7   0  13 33764.3 765.604   2
  -7   0  13 34020.6 787.596   3
  -7   0  12-11.1074 33.8266   3
   7   0 -12 23.1297 55.2569  15
  -7   0  12-8.98662 31.2964   2
  -7   0  11 6505.02 212.905   2
  -7   0  11 6584.61 231.473   3
   7   0 -11 6278.32 402.590  15
  -7   0  10-15.2935 31.0503   3
  -7   0  10-8.16451 27.0042   2
  -7   0  10-4.26918 26.6618  10
  -7   0  10-14.5890 31.8171  17
  -7   0   9 270.979 46.8114   3
  -7   0   9 304.094 43.8089  10
   7   0  -9 240.145 73.4023  16
  -7   0   9 296.912 71.8671  17
  -7   0   8 22.8751 31.8669   3
  -7   0   8 51.1601 25.4543  10
  -7   0   8 27.0564 34.9097  17
   7   0  -8-45.8575 47.1454  16
  -7   0   7 38859.6 869.172   3
  -7   0   7 38901.0 846.769   2
   7   0  -7 38504.7 1083.99  16
  -7   0   7 39389.7 847.280  10
  -7   0   7 39473.0 1044.15  17
  -7   0   6-36.8907 49.4494  17
  -7   0   6-4.13118 31.9806   3
  -7   0   6-12.1988 22.8470   2
  -7   0   6 9.13312 22.6129  10
   7   0  -6 15.5375 45.4616  16
  -7   0   5 12457.5 307.168   2
  -7   0   5 12013.2 329.031   3
   7   0  -5 13031.1 512.019  16
  -7   0   5 12415.5 306.271  10
  -7   0   5 12666.1 329.433  19
  -7   0   4-7.70791 26.3117   3
  -7   0   4-2.55972 17.4760   2
  -7   0   4 2.52961 17.4457  10
   7   0  -4-45.3333 51.0538  16
  -7   0   3 41766.2 910.107   3
  -7   0   3 42182.0 877.549   2
  -7   0   3 41450.1 874.965  10
   7   0  -3 41534.7 1139.58  16
  -7   0   2-14.7508 33.1598   3
  -7   0   2 10.0684 14.5663  10
  -7   0   2 19.5535 16.5507   2
  -7   0   1 70827.4 1445.43   2
  -7   0   1 71973.0 1489.06   3
  -7   0   0 12.5169 24.0331   4
  -7   0   0 16.9417 21.3337  11
  -7   0   0 18.8754 29.6857   3
   7   0   0 14.9994 46.2619  25
   7   0   1 20513.9 545.665  14
  -7   0  -1 20377.9 491.832   3
  -7   0  -1 20960.5 479.288   4
  -7   0  -1 20130.8 526.449  11
   7   0   1 20243.9 688.341  25
  -7   0  -1 20639.9 493.361   7
  -7   0  -2 4.03291 26.9655   7
   7   0   2-8.27715 26.7743  14
  -7   0  -2-3.28163 22.4041   4
  -7   0  -2 5.89043 21.4957  11
  -7   0  -2 4.04881 26.4895   3
   7   0   2 15.6809 61.1745  25
   7   0   3 46879.1 1118.01  14
  -7   0  -3 45839.9 976.613   4
  -7   0  -3 46038.3 997.491   3
  -7   0  -3 43112.2 1035.88  11
  -7   0  -3 45703.5 995.592   7
   7   0   3 46277.6 1247.70  25
  -7   0  -4 17.6558 22.5835   4
   7   0   4 17.0306 59.8882  25
  -7   0  -4 13.3255 30.9377   7
   7   0   4-45.9380 37.1491  14
  -7   0  -5 88980.1 1831.37   4
   7   0   5 85101.1 2133.57  25
  -7   0  -5 88917.8 1853.84   7
   7   0   5 89630.1 2043.17  14
   7   0   6 14.4968 44.7119  14
   7   0   6-38.0208 66.8511  25
  -7   0  -6-19.8261 38.6743   7
   7   0   6-13.4001 25.0985  22
   7   0   7 111691. 2603.53  14
   7   0   7 111041. 2685.57  25
  -7   0  -7 115136. 2330.69   4
  -7   0  -7 110400. 2546.64   6
  -7   0  -7 112158. 2359.01   7
   7   0   7 115414. 2321.45  22
   7   0   8-17.7030 45.6810  14
   7   0   8 21.2966 80.4446  25
  -7   0  -8 4.02624 25.1439   4
  -7   0  -8-5.48326 36.6630   7
   7   0   8-3.97171 24.1908  22
   7   0   9 27810.9 918.903  14
   7   0   9 28347.9 684.957  23
  -7   0  -9 29294.4 652.920   4
  -7   0  -9 27545.1 685.439   7
   7   0   9 27792.3 966.908  25
   7   0  10 20.2693 52.3043  14
   7   0  10 5.66852 32.2383  23
  -7   0 -10 34.9849 24.5722   4
  -7   0 -10 5.76403 34.6560   7
   7   0  10-23.4847 60.6012  25
   7   0  11 4268.13 315.010  14
  -7   0 -11 4167.73 144.893   4
   7   0  11 3698.29 168.041  23
   7   0  11 3413.74 301.595  25
  -7   0 -11 3881.12 169.275   7
   7   0  12-16.7082 34.3584  23
   7   0  12-93.6027 91.2927  25
  -7   0 -12-5.41187 34.6158   7
   7   0  13 3792.78 162.724  23
  -7   0 -13 3960.55 161.725   7
   7   0  14 37.4985 29.6275  23
  -7   0 -14-12.8115 26.0111   7
   7   0  15 5971.49 192.170  23
  -7   0 -15 5588.08 179.649   7
  -7   0 -16-11.1649 21.2626   3
   7   0  16-6.22037 20.7966  23
   7   0  17 5191.67 147.082  23
  -7   1  19 864.794 47.2509  19
  -7   1  18 543.403 40.2246   2
  -7   1  18 600.076 45.5992  10
  -7  -1  18 585.681 45.2951  10
  -7   1  17 210.463 31.7587   2
  -7  -1  17 235.602 32.8615   2
  -7   1  17 272.858 38.4649  10
  -7  -1  17 261.382 37.5334  10
  -7  -1  16 2632.81 119.185  10
  -7   1  16 2706.40 112.968   2
  -7  -1  16 2751.51 116.019   2
  -7   1  16 2667.15 117.478  10
  -7  -1  15 636.816 61.4777  10
  -7   1  15 622.571 60.2159  10
  -7  -1  15 688.253 62.5642   2
  -7   1  15 721.979 59.6819   2
   7   1 -14 1427.95 195.297  15
   7  -1 -14 1512.68 199.605  15
  -7  -1  14 1584.59 99.3627  10
  -7  -1  14 1625.47 95.9537   2
  -7   1  14 1652.76 92.5740   2
   7  -1 -14 1531.39 198.503  24
   7  -1 -13 2216.35 234.278  24
   7   1 -13 2219.37 232.553  15
   7  -1 -13 2265.03 231.854  15
  -7   1  13 1759.81 201.243  17
  -7  -1  13 2354.15 122.703  10
  -7  -1  13 2213.38 116.142   2
  -7   1  13 2339.94 112.378   2
  -7  -1  13 2333.48 124.204   3
   7   1 -12 287.344 106.042  15
   7  -1 -12 398.527 116.678  15
   7  -1 -12 300.625 86.4829  16
  -7   1  12 510.522 54.9175  10
  -7   1  12 458.044 105.946  17
  -7  -1  12 523.713 59.2390  10
  -7  -1  12 499.340 57.8000   2
  -7  -1  12 591.271 67.1305   3
  -7   1  12 509.105 54.3208   2
  -7   1  12 494.170 62.7070   3
   7   1 -11 3161.09 281.511  15
   7  -1 -11 3705.08 304.034  15
   7  -1 -11 3299.37 268.730  16
  -7   1  11 3776.64 147.313  10
  -7   1  11 3447.70 282.528  17
  -7  -1  11 3919.46 161.019  10
  -7  -1  11 3766.45 156.462   2
  -7  -1  11 3602.44 160.221   3
  -7   1  11 3536.31 142.392   2
  -7   1  11 3652.82 159.146   3
   7   1 -10 2226.48 230.737  15
   7  -1 -10 2032.86 223.993  15
   7  -1 -10 2091.44 216.722  16
  -7   1  10 2070.69 102.438  10
  -7   1  10 2286.82 224.260  17
  -7  -1  10 2057.20 110.683   2
  -7  -1  10 2063.37 116.525   3
  -7   1  10 2115.70 114.648   3
   7  -1  -9 4351.28 313.973  16
  -7   1   9 4728.45 162.645  10
   7  -1  -9 4230.36 290.902  24
  -7   1   9 3957.43 293.281  17
  -7  -1   9 4705.57 174.554   2
  -7  -1   9 4590.33 178.148   3
  -7   1   9 4623.34 174.591   3
   7  -1  -8 4746.51 322.688  16
   7  -1  -8 5133.33 301.662  24
  -7  -1   8 4783.98 171.818  10
  -7  -1   8 4656.46 170.643  19
  -7   1   8 4207.66 295.208  17
  -7   1   8 4849.64 160.977  10
  -7  -1   8 4684.83 177.871   3
  -7   1   8 4928.71 176.618   3
  -7   1   8 4494.28 155.892   2
   7  -1  -7 563.453 118.794  16
  -7   1   7 499.930 45.8028  10
  -7  -1   7 464.979 51.2530  19
  -7   1   7 779.248 125.681  17
  -7  -1   7 743.926 60.6821  10
   7  -1  -7 468.741 90.3784  24
  -7  -1   7 493.282 56.7725   3
  -7   1   7 505.230 53.2842   3
  -7   1   7 508.733 46.7895   2
   7  -1  -6 76.1209 44.6215  24
  -7  -1   6 83.4034 33.9921   3
  -7   1   6 32.0067 28.6867   3
   7   1  -6 70.0538 44.1111  16
   7  -1  -6 38.3038 61.9570  16
  -7   1   6 47.5580 22.1824  10
  -7  -1   6 36.3523 23.5334  10
  -7   1   6 16.5529 58.2148  17
  -7  -1   6 23.0744 24.0318  19
  -7   1   6 58.2508 36.3060  12
  -7   1   6 56.8504 23.2106   2
  -7  -1   6 22.1953 29.7634   2
  -7   1   5 49288.5 1022.87   2
  -7  -1   5 47132.6 1056.19   3
  -7   1   5 49076.6 1050.79   3
   7   1  -5 48980.8 1230.74  16
  -7  -1   5 49825.5 1048.74  19
  -7   1   5 46704.7 1288.92  17
   7  -1  -5 50497.5 1366.25  16
  -7  -1   5 48485.7 1039.77  10
  -7   1   5 47989.6 1130.77  12
  -7   1   5 48769.6 1019.28  10
  -7  -1   5 49511.1 1042.26   2
   7  -1  -5 49091.2 1210.30  24
  -7   1   4 10814.2 290.407   3
  -7   1   4 10830.3 264.765   2
   7   1  -4 11093.0 429.083  16
  -7  -1   4 10814.3 287.374  19
  -7   1   4 11349.2 469.124  17
  -7   1   4 10161.3 289.244  19
   7  -1  -4 11092.2 506.510  16
  -7  -1   4 10733.4 281.375   2
  -7   1   4 10930.6 346.747  12
  -7   1   4 10759.8 260.671  10
   7  -1  -4 10273.7 377.354  24
  -7  -1   4 10539.5 277.537  10
  -7  -1   3 12119.1 302.710  10
   7  -1  -3 12233.7 418.851  20
  -7   1   3 12002.0 316.991  19
   7  -1  -3 12588.9 536.540  16
  -7  -1   3 11980.4 303.182   2
  -7   1   3 12572.1 373.030  12
  -7   1   3 12630.0 434.722  11
  -7   1   3 11791.8 280.402  10
  -7   1   3 12312.1 317.289   3
  -7   1   3 12064.0 286.469   2
  -7  -1   2 11550.0 289.937  10
   7  -1  -2 11650.4 399.879  20
   7  -1  -2 11025.5 508.692  16
  -7   1   2 12988.6 353.394  26
  -7   1   2 11588.1 413.172  11
  -7  -1   2 11430.9 293.327   4
  -7   1   2 12159.8 360.361  12
  -7   1   2 11506.9 305.345   3
  -7   1   2 11343.3 271.888   2
  -7  -1   2 11567.7 290.033   2
  -7  -1   1 520.438 41.8144   2
   7  -1  -1 447.364 70.4285  20
  -7  -1   1 527.445 46.1424   4
  -7   1   1 476.269 62.5767  12
  -7   1   1 485.902 78.9151  11
  -7   1   1 412.781 47.5526   3
  -7   1   1 526.983 66.2248  26
  -7  -1   0 4847.52 159.980  19
   7  -1   0 4369.20 303.663  16
   7  -1   0 4432.56 277.547  25
   7   1   0 4379.39 277.594  25
  -7   1   0 5046.33 221.645  26
  -7   1   0 4699.80 237.083  11
  -7  -1   0 4820.56 153.795   4
  -7   1   0 4698.29 158.544   3
  -7   1   0 4536.27 199.305  12
  -7  -1   0 4256.16 136.914   2
   7  -1   0 4795.77 226.022  20
  -7   1  -1 51868.4 1205.11  26
   7  -1   1 49863.3 1331.78  25
   7   1   1 50970.4 1325.05  25
  -7   1  -1 51104.4 1231.44  11
  -7   1  -1 50520.8 1077.93   3
  -7   1  -1 49726.3 1159.50  12
   7  -1   1 54258.1 1215.00  20
  -7   1  -1 49018.4 1070.72  19
  -7  -1  -2 4772.03 175.764   7
  -7   1  -2 4456.71 213.043  12
  -7   1  -2 4705.39 163.998   3
  -7   1  -2 4880.05 251.367  11
  -7   1  -2 5386.83 251.025  26
   7  -1   2 5073.29 303.271  25
   7   1   2 5003.85 302.917  25
   7  -1   2 4923.99 153.716  22
  -7   1  -3 9899.21 276.992   7
  -7  -1  -3 9598.73 290.185   7
  -7   1  -3 9447.85 351.016  12
  -7  -1  -3 10348.8 274.294   4
  -7   1  -3 10296.6 280.175   3
  -7   1  -3 9650.33 388.512  11
  -7   1  -3 10263.7 387.375  26
   7  -1   3 10785.5 464.522  25
   7   1   3 10326.5 455.294  25
   7  -1   3 9592.54 259.598  22
  -7  -1  -4 15254.4 409.738   7
  -7   1  -4 15653.0 393.354   7
  -7   1  -4 14512.1 485.550  12
  -7  -1  -4 15994.3 389.767   4
  -7   1  -4 15411.4 395.412   3
  -7   1  -4 15589.8 531.188  11
   7  -1   4 15256.6 375.134  22
   7  -1   4 15990.4 604.881  25
  -7   1  -4 15068.7 522.327  26
   7   1   4 15475.8 596.788  25
  -7  -1  -5 68130.1 1423.10   7
  -7   1  -5 65812.6 1397.56   7
  -7   1  -5 63114.5 1536.95  12
  -7   1  -5 65778.2 1588.86  11
   7  -1   5 66402.8 1379.71  22
   7  -1   5 65849.0 1695.37  25
   7   1   5 61210.9 1666.09  25
  -7   1  -5 65174.2 1592.29  26
  -7  -1  -5 66892.5 1392.69   4
  -7  -1  -6 229.104 48.8684   7
  -7   1  -6 149.958 38.6121   7
  -7  -1  -6 245.076 41.2443   4
  -7   1  -6 111.190 48.9835  11
   7  -1   6 198.443 34.7170  22
   7  -1   6 76.0793 66.9626  25
   7   1   6 18.6712 57.6774  25
  -7   1  -6 158.849 61.4778  26
  -7  -1  -7 2827.43 242.786   6
  -7  -1  -7 2957.60 148.607   7
  -7   1  -7 3286.85 140.357   7
   7   1   7 3418.13 231.882  14
  -7  -1  -7 3414.33 139.410   4
  -7   1  -7 3142.18 227.360  11
  -7   1  -7 2972.27 228.783  26
   7   1   7 3702.65 285.803  25
   7  -1   7 3187.86 267.380  25
   7   1   7 3590.81 148.922  23
   7  -1   7 3255.48 132.357  22
  -7  -1  -8 551.293 69.1339   7
  -7   1  -8 599.178 61.5160   7
  -7  -1  -8 689.647 125.869   6
   7   1   8 729.672 116.880  14
  -7  -1  -8 630.545 61.2001   4
  -7   1  -8 476.148 98.9133  11
   7   1   8 585.602 129.527  25
   7  -1   8 532.876 121.770  25
   7  -1   8 509.769 54.2640  22
   7   1   8 692.025 66.2953  23
  -7  -1  -9 22503.8 819.509   6
  -7  -1  -9 23879.3 612.208   7
  -7   1  -9 25037.1 588.178   7
   7   1   9 24753.3 801.652  14
  -7  -1  -9 24151.8 575.485   4
  -7   1  -9 22918.4 762.550  11
   7   1   9 23745.8 865.936  25
   7  -1   9 23483.4 871.342  25
   7   1   9 25283.2 599.949  23
   7  -1   9 23639.4 576.098  22
  -7  -1 -10 450.330 65.5415   7
  -7   1 -10 552.813 60.7270   7
  -7  -1 -10 398.837 101.510   6
  -7  -1 -10 469.054 53.4220   4
   7   1  10 504.243 104.346  14
   7   1  10 383.646 105.986  25
   7  -1  10 621.024 136.786  25
   7   1  10 468.954 61.3819  23
   7  -1  10 516.627 58.5570  22
  -7  -1 -11 227.135 51.4254   7
  -7   1 -11 384.915 49.8001   7
  -7  -1 -11 194.305 75.9857   6
  -7  -1 -11 214.754 41.2172   4
   7   1  11 297.795 89.0850  14
   7   1  11 429.801 114.761  25
   7  -1  11 230.759 98.2432  25
   7   1  11 272.223 50.3710  23
  -7  -1 -12 5128.16 171.178   4
  -7  -1 -12 5182.17 204.283   7
  -7   1 -12 5021.84 179.840   7
   7   1  12 5382.24 198.811  23
  -7  -1 -13 6402.02 187.508   4
   7   1  13 6276.66 215.903  23
  -7  -1 -13 6237.15 223.690   7
   7   1  14 152.631 35.9087  23
  -7   1 -14 141.371 33.5251   3
  -7  -1 -14 111.179 35.6740   7
   7   1  15 1075.48 69.2057  23
  -7  -1 -15 1003.20 70.5884   7
   7   1  16 2306.03 89.6864  23
   7  -1  16 2214.92 92.3049  23
  -7  -1 -16 2239.77 92.8784   7
  -7  -1 -16 2107.95 92.7617   3
   7  -1  17 4332.60 121.625  23
  -7   2  18 818.610 46.6004  10
  -7   2  17 21.2822 18.4540   2
  -7   2  17 16.2755 19.4446  10
  -7   2  16 1722.04 81.3633   2
  -7   2  15 24.0371 22.9613   2
  -7  -2  15-4.01373 27.9570   2
  -7  -2  15 17.4865 27.9598  10
  -7   2  14 5009.55 169.976   2
  -7  -2  14 5136.19 187.377  10
   7  -2 -14 4908.91 165.232   8
  -7  -2  14 4804.68 180.142   2
  -7   2  14 4922.99 173.110  10
  -7   2  13 213.850 37.6327   2
  -7  -2  13 142.832 40.5903   2
  -7   2  13 231.402 87.4879  17
   7  -2 -13 241.825 91.4217  24
  -7   2  13 162.982 36.4185  10
  -7  -2  13 261.919 47.6416  10
   7  -2 -13 174.441 39.1607   8
   7  -2 -12-24.9693 54.4544  24
  -7   2  12 72.4127 66.5854  17
  -7   2  12 4.19410 25.8709  10
  -7  -2  12-22.3817 37.0129  10
  -7   2  12-3.99848 25.8681   2
  -7  -2  12-5.38581 31.5170   2
   7  -2 -12-22.2080 61.2625  16
   7  -2 -12-19.2304 89.9481  15
  -7  -2  12 14.7838 31.8811   3
   7  -2 -11-24.4718 67.5134  24
  -7   2  11 48.9122 63.1132  17
   7  -2 -11 38.0713 71.9096  15
   7   2 -11 19.0200 58.6680  15
   7  -2 -11 69.8954 81.9343  16
  -7   2  11 53.0133 28.9687  10
  -7  -2  11 68.7078 38.6993  10
  -7  -2  11 44.5991 35.6655   2
  -7  -2  11 60.3445 32.5453   3
  -7   2  10 30520.6 1059.41  17
   7   2 -10 31367.8 1006.84  15
   7  -2 -10 30977.6 1007.08  15
   7  -2 -10 31824.3 1073.61  16
   7  -2 -10 31336.1 1062.20  24
  -7  -2  10 32482.3 762.346  10
  -7  -2  10 31847.8 757.859   2
  -7   2  10 31555.7 719.037  10
  -7  -2  10 32102.0 744.296   3
  -7   2  10 33135.6 739.944   3
   7  -2  -9 43.8737 52.4240  24
  -7   2   9 46.5436 60.0656  17
   7   2  -9 58.8919 60.5591  15
   7  -2  -9 19.6272 57.4428  15
   7  -2  -9 24.0185 66.2703  16
  -7   2   9 65.4092 29.8928  10
  -7   2   9 72.3487 29.5482   2
  -7  -2   9 92.1270 42.7889   2
  -7  -2   9 47.0347 23.2076   1
  -7  -2   9 19.6005 30.2551   3
  -7   2   9 76.5027 35.4105   3
   7  -2  -8 12986.8 622.202  16
   7  -2  -8 14611.9 608.459  24
  -7   2   8 13816.7 501.593  12
  -7   2   8 13385.8 344.543  10
  -7   2   8 12823.8 603.845  17
  -7  -2   8 14191.6 388.184   2
  -7  -2   8 13531.9 345.647   1
  -7  -2   8 13587.2 372.646   3
  -7   2   8 14778.7 368.575   3
   7  -2  -7 391.874 94.7325  24
  -7   2   7 291.269 35.9345  10
  -7   2   7 192.443 86.1652  17
   7  -2  -7 213.234 89.6679  16
  -7   2   7 386.982 80.1876  12
  -7  -2   7 313.033 47.4625   3
  -7   2   7 318.726 43.9929   3
  -7  -2   7 229.538 35.3626   1
  -7  -2   6 11383.9 323.977  10
  -7   2   6 12179.6 550.282  17
   7  -2  -6 10951.0 559.057  16
  -7   2   6 12027.2 437.545  12
  -7   2   6 11708.5 292.032  10
  -7  -2   6 11044.8 302.431   1
   7  -2  -6 11021.8 489.570  24
  -7  -2   6 11789.5 325.641   3
  -7   2   6 12366.3 314.820   3
  -7   2   5 27.2435 16.9208  10
  -7  -2   5 65.4772 30.1108  10
  -7  -2   5 34.1072 22.5704  19
   7  -2  -5 23.2021 64.0081  16
  -7   2   5 25.0706 25.1970   3
  -7  -2   5 26.9649 25.5661   3
   7  -2  -5 45.8929 44.7641  24
  -7  -2   5 26.4048 27.8235   2
  -7  -2   5 29.0595 23.2400   1
  -7   2   5 55.5185 44.6557  12
  -7  -2   4 2466.65 117.470   3
  -7  -2   4 2361.06 103.010  19
  -7   2   4 2256.17 108.957  19
   7  -2  -4 2334.49 242.929  16
  -7   2   4 2396.65 173.558  12
   7  -2  -4 2313.52 113.162  22
  -7  -2   4 2278.12 111.069   2
  -7  -2   4 2296.91 105.894   1
  -7   2   4 2117.88 189.892  11
  -7   2   4 2388.41 86.3109  10
  -7  -2   3 928.751 72.2725   3
   7  -2  -3 970.905 71.3479  22
   7  -2  -3 987.440 128.557  20
  -7   2   3 916.942 66.7444  19
   7  -2  -3 1112.22 174.615  16
  -7   2   3 1040.63 114.635  12
  -7  -2   3 1020.91 61.3316   4
  -7   2   3 1053.51 131.619  11
  -7  -2   3 950.215 68.5805   2
  -7  -2   3 914.564 66.3565   1
   7  -2  -2 1455.34 150.687  20
   7  -2  -2 1428.72 84.0544  22
  -7   2   2 1421.82 79.9396  19
   7  -2  -2 1222.76 148.992  25
   7   2  -2 1659.42 171.821  25
  -7   2   2 1366.59 148.261  11
  -7  -2   2 1521.45 76.6444   4
  -7   2   2 1349.44 131.543  12
  -7  -2   2 1291.19 80.7979   1
  -7  -2   2 1491.68 90.0453   3
   7  -2  -1 132.521 51.7473  20
  -7   2   1 140.716 30.3933  19
   7  -2  -1 60.8272 59.3669  25
   7   2  -1 105.502 62.4043  25
  -7   2   1 147.450 56.4505  12
  -7   2   1 155.739 58.6267  11
  -7  -2   1 120.693 28.1859   4
   7  -2  -1 111.603 31.0310  22
  -7  -2   1 145.185 32.4423   1
  -7  -2   1 40.3410 30.6826   3
   7  -2   0 1004.13 68.2377  22
   7  -2   0 1073.72 126.928  20
  -7   2   0 888.009 60.9245  19
   7  -2   0 1149.86 170.371  16
  -7  -2   0 1133.83 80.6516   3
  -7  -2   0 945.098 64.7540   4
  -7   2   0 804.104 108.583  12
  -7   2   0 982.884 126.693  11
  -7  -2   0 956.059 71.6934   1
   7  -2   0 730.592 119.308  25
   7   2   0 904.421 129.527  25
  -7  -2  -1 794.868 67.5685   1
   7  -2   1 933.133 117.886  20
   7  -2   1 960.277 67.0803  22
  -7   2  -1 841.712 59.4455  19
   7  -2   1 973.569 159.251  16
  -7   2  -1 1006.56 118.225  12
  -7  -2  -1 922.231 64.2924   4
  -7  -2  -1 877.981 73.2981   3
  -7   2  -1 1058.72 135.561  11
  -7  -2  -1 946.687 75.0325   7
   7  -2   1 1262.05 148.146  25
   7   2   1 807.210 121.981  25
   7  -2   2 2536.36 254.868  16
  -7  -2  -2 2353.11 121.339   7
  -7   2  -2 2078.19 177.974  12
  -7  -2  -2 2023.84 112.996   3
  -7  -2  -2 2334.60 107.478   4
  -7   2  -2 2719.10 214.629  11
   7  -2   2 2012.32 189.679  25
   7   2   2 1896.16 188.245  25
   7  -2   2 2126.87 102.478  22
   7  -2   2 2540.28 194.236  20
   7  -2   3 881.520 66.3525  22
   7  -2   3 792.643 112.401  20
   7  -2   3 881.757 162.858  16
  -7  -2  -3 780.572 64.4468   4
  -7  -2  -3 778.748 71.5302   3
  -7   2  -3 717.501 111.850  12
  -7   2  -3 868.057 131.791  11
   7  -2   3 960.095 135.678  25
   7   2   3 851.469 129.313  25
  -7   2  -3 986.620 129.973  26
  -7  -2  -3 930.792 79.2535   7
  -7  -2  -4 1665.61 106.562   7
   7  -2   4 1582.07 213.953  16
  -7   2  -4 1973.67 179.526  12
  -7  -2  -4 1747.54 108.018   3
  -7   2  -4 1860.67 187.816  11
  -7   2  -4 1842.85 176.281  26
   7  -2   4 1827.89 189.891  25
   7   2   4 1701.53 181.510  25
   7  -2   4 1744.58 93.8208  22
   7  -2   5 2058.90 247.122  16
  -7   2  -5 2038.54 187.678  26
   7   2   5 1998.69 198.361  25
   7  -2   5 1748.30 190.073  25
  -7   2  -5 1881.58 190.230  11
  -7   2  -5 1755.90 175.886  12
   7  -2   5 1929.26 99.8344  22
  -7  -2  -5 1959.94 116.087   7
  -7  -2  -6 58.9053 40.6382   7
   7  -2   6 109.454 84.4009  16
  -7  -2  -6 4.61640 29.1991   4
  -7   2  -6 33.2322 53.7594  12
  -7   2  -6 55.2111 50.7797  11
   7   2   6 54.5461 58.8238  25
   7  -2   6 147.907 80.6478  25
  -7   2  -6 79.7645 49.2137  26
   7  -2   6 89.7855 32.3183  22
   7  -2   7 10378.5 565.524  16
  -7  -2  -7 9292.99 302.428   7
  -7   2  -7 8875.31 432.821  12
  -7  -2  -7 9319.49 278.438   4
  -7   2  -7 9541.99 460.791  11
  -7   2  -7 8838.38 428.033  26
   7   2   7 9555.27 467.582  25
   7  -2   7 9071.09 461.063  25
   7  -2   7 9155.79 272.891  22
   7  -2   8 3772.62 325.299  16
  -7  -2  -8 3725.84 173.249   7
  -7   2  -8 3565.93 267.578  12
  -7  -2  -8 3796.27 153.857   4
  -7   2  -8 3387.10 271.608  11
   7   2   8 3669.21 288.742  25
   7  -2   8 3171.47 271.795  25
   7  -2   8 3517.06 148.339  22
   7   2   8 3697.65 150.960  23
  -7   2  -9 2340.36 217.269  12
  -7  -2  -9 2613.46 124.486   4
  -7   2  -9 2486.52 231.075  11
   7   2   9 2351.00 232.550  25
   7  -2   9 2167.89 227.085  25
   7  -2   9 2659.77 135.201  23
   7   2   9 2490.71 122.570  23
   7  -2   9 2714.60 127.503  22
  -7   2 -10 157.704 70.4788  26
   7   2  10 40.4666 62.4202  25
   7  -2  10 61.8942 69.7195  25
   7   2  10 64.6021 52.2627  14
   7  -2  10 74.9275 39.7794  23
   7   2  10 61.3768 30.9235  23
  -7   2 -10 18.6414 51.4443  11
  -7  -2 -10 145.874 38.7865   4
   7  -2  10 66.6781 34.4798  22
   7  -2  11 306.116 51.2863  23
   7   2  11 390.191 51.5706  23
  -7  -2 -11 424.590 49.9028   4
   7  -2  11 392.951 52.3325  22
   7   2  12 5503.77 186.355  23
   7  -2  12 5360.62 193.419  23
  -7  -2 -12 5569.51 182.169   4
   7   2  13 2320.27 104.089  23
   7  -2  13 2431.59 112.741  23
  -7  -2 -13 2418.07 101.716   4
   7   2  14 10592.2 276.659  23
   7  -2  14 11544.8 293.491  23
  -7  -2 -14 11097.9 270.643   4
   7  -2  15 8219.49 214.880  23
  -7  -2 -15 7999.57 225.368   3
  -7   3  17 879.828 46.8584  19
   7  -3 -17 930.064 49.6318  22
  -7   3  16 13109.3 307.789   2
  -7   3  16 13299.4 311.586  10
  -7   3  15 55.0556 22.3262   2
  -7   3  15 74.0835 23.9683  10
   7  -3 -14 1229.99 71.8730   8
  -7   3  14 1304.48 70.9472   2
  -7   3  14 1278.54 71.4949  10
  -7   3  13 426.491 45.3736   2
  -7   3  13 315.674 40.8254  10
   7  -3 -13 384.336 48.7530   8
  -7   3  12 5824.97 184.677  10
   7  -3 -12 5425.36 199.657   8
  -7   3  11 575.125 136.355  17
   7  -3 -11 667.810 70.3074   8
  -7   3  11 623.894 56.2358  10
   7  -3 -10 10837.3 564.111  24
  -7   3  10 10975.1 297.695  10
   7  -3 -10 10642.3 571.848  16
  -7  -3  10 11290.9 303.596   3
  -7   3  10 11356.7 301.505   2
  -7  -3  10 11377.6 303.437   1
  -7   3   9 10283.5 445.275  12
  -7   3   9 10069.3 275.184  10
   7  -3  -9 10858.2 576.650  16
  -7  -3   9 10140.3 286.529   1
  -7  -3   9 10519.3 288.337   3
  -7   3   8 125.870 77.8280  17
  -7  -3   8 306.365 44.0072   3
  -7   3   8 360.027 82.9390  12
   7  -3  -8 188.716 98.5294  16
  -7  -3   8 273.188 44.1916   1
  -7   3   8 282.053 37.2915  10
  -7   3   7-74.2880 72.4567  17
   7  -3  -7 27.1614 70.0911  16
  -7  -3   7 29.2454 27.9435   3
  -7   3   7 74.0350 59.5471  12
  -7  -3   7 53.5885 30.8052   1
  -7   3   7 61.8170 25.4101  10
  -7   3   6 2272.55 91.5093  10
  -7   3   6 1848.92 175.486  12
  -7   3   6 2101.04 108.338  19
  -7   3   6 1826.67 221.287  17
  -7  -3   6 2079.55 104.774   3
  -7  -3   6 2144.66 111.953   1
   7  -3  -6 1989.41 119.844  22
  -7   3   5 2413.13 91.9101  10
  -7   3   5 2209.14 190.108  12
  -7   3   5 2194.90 109.061  19
  -7   3   5 2680.23 260.306  17
  -7  -3   5 2384.41 113.641   3
  -7  -3   5 2283.57 118.963   1
   7  -3  -5 2540.67 132.293  22
   7  -3  -4 16226.5 432.471  22
   7  -3  -4 16713.8 649.939  20
  -7   3   4 16014.7 404.251  19
  -7   3   4 15525.4 674.785  17
   7  -3  -4 15498.9 724.451  16
  -7   3   4 16413.3 586.741  12
  -7  -3   4 16511.7 428.804   1
  -7  -3   4 16472.5 413.928   3
  -7   3   4 15357.3 618.326  11
   7  -3  -3 111.671 41.7945  22
   7  -3  -3 187.301 83.7524  20
   7  -3  -3 269.542 105.186  16
  -7  -3   3 130.960 37.6905   3
  -7  -3   3 138.213 28.0620   4
  -7  -3   3 148.338 44.1355   1
  -7   3   3 60.0901 54.8820  12
  -7   3   3 126.849 72.9164  11
  -7   3   2 27174.9 882.161  11
  -7  -3   2 26276.2 599.181   4
   7  -3  -2 27404.8 1008.78  16
  -7   3   2 26681.9 823.943  12
  -7  -3   2 26908.7 629.071   3
  -7  -3   2 26944.6 647.828   1
   7  -3  -2 27027.5 638.700  22
   7  -3  -2 27891.5 881.088  20
  -7   3   1 4239.18 295.157  11
  -7  -3   1 4266.06 147.759   4
   7  -3  -1 4660.03 370.810  16
  -7   3   1 4327.31 276.853  12
  -7  -3   1 4061.00 161.829   3
  -7  -3   1 4273.11 178.256   1
   7  -3  -1 4286.22 168.077  22
   7  -3  -1 4315.45 293.869  20
   7  -3   0 231.865 43.9946  22
   7  -3   0 271.015 89.0349  20
   7  -3   0 138.829 89.8854  16
  -7   3   0 162.991 74.6468  12
  -7   3   0 37.4040 57.7904  11
  -7  -3   0 223.976 37.1212   4
  -7  -3   0 164.455 46.0804   1
  -7  -3   0 168.648 41.0215   3
   7  -3   1 2249.27 268.685  16
  -7   3  -1 1845.32 188.647  12
   7  -3   1 2070.50 197.421  20
   7  -3   1 1991.83 107.458  22
  -7  -3  -1 1853.78 97.1508   4
  -7  -3  -1 2013.29 109.637   3
  -7   3  -1 2079.33 211.013  11
  -7  -3  -1 2080.01 121.733   1
   7  -3   2 36022.8 1211.72  16
  -7   3  -2 32846.7 1006.44  12
   7  -3   2 34146.7 772.882  22
   7  -3   2 33816.5 1011.35  20
  -7  -3  -2 33114.6 761.658   4
  -7  -3  -2 34347.7 783.352   3
  -7   3  -2 35240.0 1067.37  11
  -7  -3  -2 33453.9 804.291   1
  -7  -3  -3 1574.64 103.233   7
   7  -3   3 1269.04 209.416  16
  -7   3  -3 1529.16 178.832  12
   7  -3   3 1554.13 93.5084  22
   7  -3   3 1214.47 155.074  20
  -7  -3  -3 1415.09 88.5145   4
  -7  -3  -3 1388.54 96.7038   3
  -7   3  -3 1177.92 169.713  11
  -7  -3  -3 1306.96 100.808   1
  -7  -3  -4 258.316 53.2942   1
   7  -3   4 265.562 44.7867  22
  -7  -3  -4 234.084 50.3512   7
   7  -3   4 360.071 127.656  16
  -7  -3  -4 248.189 43.2702   4
  -7  -3  -4 272.117 50.3111   3
  -7   3  -4 207.240 75.9172  12
  -7   3  -4 147.754 79.8795  11
   7  -3   5 7273.07 234.641  22
  -7  -3  -5 7366.66 253.549   7
   7  -3   5 8424.06 531.420  16
  -7   3  -5 6847.87 395.305  12
  -7  -3  -5 6890.60 231.762   4
  -7  -3  -5 7499.22 250.037   3
  -7   3  -5 6523.16 403.137  11
  -7   3  -5 8016.38 412.965  26
  -7  -3  -5 7273.35 264.008   1
  -7   3  -6 13532.9 553.425  26
  -7   3  -6 11444.1 559.009  11
  -7  -3  -6 12083.8 345.578   4
  -7  -3  -6 12754.7 363.028   3
  -7   3  -6 11429.5 533.799  12
  -7  -3  -6 12389.3 365.244   7
   7  -3   6 12528.0 345.484  22
  -7   3  -7 5919.65 344.074  26
  -7   3  -7 5791.61 376.463  11
  -7  -3  -7 5565.53 212.955   3
  -7   3  -7 5866.11 362.942  12
   7  -3   7 5829.26 202.119  22
  -7  -3  -7 5646.70 217.519   7
  -7  -3  -8 1727.09 111.314   7
  -7   3  -8 1413.16 167.327  26
  -7   3  -8 1499.43 185.098  12
   7  -3   8 1897.71 85.3858  21
  -7  -3  -8 1351.43 92.0516   4
  -7  -3  -8 1613.43 105.865   3
   7  -3   8 1822.55 102.441  23
   7  -3   8 1753.29 100.015  22
  -7   3  -8 1602.11 194.555  11
  -7  -3  -9 1117.18 90.5904   7
   7  -3   9 1118.44 62.6405  21
   7  -3   9 1132.17 80.3885  22
   7  -3   9 1099.43 77.2759  23
  -7  -3  -9 1232.94 84.3980   4
  -7  -3  -9 992.561 84.0842   3
   7  -3  10 4849.75 176.202  22
   7  -3  10 4696.02 169.118  23
  -7  -3 -10 5275.19 196.899   7
  -7  -3 -10 5118.20 178.405   4
  -7  -3 -10 4816.48 184.871   3
   7  -3  11 880.149 66.7251  22
  -7  -3 -11 893.355 74.1001   7
  -7  -3 -11 856.809 64.2807   4
  -7  -3 -11 989.945 75.5938   3
  -7  -3 -12 5087.55 178.160   7
  -7  -3 -12 4949.63 162.607   4
  -7  -3 -12 5097.13 173.176   3
  -7  -3 -13 25.9933 19.1474   4
  -7  -3 -13 20.6344 24.1931   7
  -7  -3 -13 36.7889 23.5497   3
  -7   4  14 5040.18 140.189   2
  -7   4  13 4791.24 140.335  10
   7  -4 -13 5005.31 154.757   8
  -7   4  12 839.090 52.4415  10
   7  -4 -12 1022.67 69.2280   8
   7  -4 -11 3194.05 135.682   8
  -7   4  11 2903.39 109.966   2
  -7   4  11 2817.14 105.420  10
   7  -4 -10 451.694 57.9612   8
  -7   4  10 365.973 38.0668  10
  -7   4  10 332.424 38.1797   2
   7  -4  -9 5386.67 204.987   8
  -7   4   9 5308.08 161.694  10
  -7  -4   9 5618.33 182.647   1
  -7  -4   8 1512.31 89.9060   1
   7  -4  -8 1818.82 114.319   8
  -7  -4   7 5791.54 196.916   1
   7  -4  -7 5345.82 185.087   5
   7  -4  -6 9983.98 555.451  16
  -7   4   6 9508.10 436.055  12
   7  -4  -6 9692.55 502.248  20
   7  -4  -6 9606.90 316.675   8
  -7  -4   6 9648.90 288.846   1
   7  -4  -5 80.5219 74.1858  16
   7  -4  -5 214.950 81.3248  20
  -7  -4   5 279.074 49.3443   1
   7  -4  -5 256.808 59.1341   8
  -7   4   5 289.867 83.2367  12
  -7   4   4 11646.4 504.629  12
   7  -4  -4 12746.9 638.314  16
   7  -4  -4 12363.2 572.492  20
  -7  -4   4 12622.3 357.995   1
   7  -4  -3 108.296 87.5867  16
   7  -4  -3 101.899 68.8663  20
  -7   4   3 68.3468 57.7432  12
  -7   4   3 59.7157 54.9257  11
  -7  -4   3 50.9516 37.0623   1
   7  -4  -2 543.276 135.485  16
  -7  -4   2 576.649 69.8783   1
   7  -4  -2 554.913 116.436  20
  -7   4   2 439.393 106.176  12
  -7   4   2 467.529 116.065  11
  -7   4   1 1480.76 175.057  12
   7  -4  -1 1509.42 184.376  20
   7  -4  -1 1288.29 202.211  16
  -7  -4   1 1568.35 109.588   1
  -7  -4   0 9532.83 259.879   4
  -7  -4   0 9688.01 314.454   1
  -7   4   0 9292.67 459.182  12
   7  -4   0 10626.8 578.326  16
   7  -4   0 10160.3 483.555  20
   7  -4   0 10013.6 297.914   8
  -7  -4  -1 2074.77 98.3443   4
  -7  -4  -1 2036.62 126.156   1
   7  -4   1 2130.97 107.807   8
   7  -4   1 2205.09 216.015  20
  -7   4  -1 2078.30 214.166  12
  -7   4  -2 6968.96 399.483  12
   7  -4   2 6471.26 222.790  22
   7  -4   2 6469.55 374.412  20
  -7  -4  -2 7160.26 213.413   4
   7  -4   3 4.66361 31.8393  22
  -7  -4  -3-8.09244 24.6449   4
  -7   4  -3-19.4146 56.8054  12
   7  -4   4 3231.90 139.406  22
  -7  -4  -4 3103.82 131.839   4
  -7   4  -4 3099.72 276.456  11
  -7  -4  -5 546.218 55.9822   4
   7  -4   5 638.558 62.5640  22
  -7  -4  -6 1173.10 78.6119   4
   7  -4   6 1083.68 76.5886  22
  -7  -4  -7 3274.20 136.243   4
   7  -4   7 3582.43 140.378  22
  -7  -4  -8 5964.10 223.355   1
   7  -4   8 6456.15 201.142  22
   7  -4   8 6389.08 182.079  21
  -7  -4  -8 6174.22 198.499   4
  -7  -4  -9 10.0860 30.3210   1
   7  -4   9 16.1782 18.0352  21
   7  -4   9 13.9469 24.0478  22
  -7  -4  -9 17.4937 22.8925   4
   7  -4  10 111.195 19.7896  21
   7  -4  10 153.254 30.4444  22
  -7  -4 -10 159.106 37.3627   1
  -7  -4 -11-3.50143 26.0077   1
  -7  -4 -12 1318.82 67.4306   1
  -7  -4 -13 11.4138 12.0084   1
   7  -5 -11 3495.48 108.082  22
   7  -5 -10 536.902 44.9220   8
  -7   5  10 508.152 34.3552   2
   7  -5 -10 619.199 45.6332  22
  -7   5   9 4610.59 134.621   2
   7  -5  -9 5479.35 161.258  22
   7  -5  -8 1776.49 91.9614   8
   7  -5  -8 1747.68 85.4778  22
  -7   5   8 1522.71 65.7455   2
  -7  -5   8 1620.16 77.6289   1
   7  -5  -7 1239.72 81.6884   8
   7  -5  -7 1210.64 73.9886  22
  -7   5   7 1100.15 55.0375   2
  -7  -5   7 1200.95 70.0088   1
   7  -5  -6 1970.82 108.753   8
   7  -5  -6 1750.55 86.3725   5
   7  -5  -6 1997.60 96.8763  22
   7  -5  -5 5189.64 193.128   8
   7  -5  -5 4893.64 171.235   5
   7  -5  -5 5037.65 173.059  22
   7  -5  -4 259.493 51.3411   8
   7  -5  -4 232.287 40.5532  22
   7  -5  -3 127.458 38.5598   8
   7  -5  -3 63.1430 30.8408  22
   7  -5  -2 70.5607 32.2448  22
   7  -5  -1 12540.3 330.508  22
   7  -5   0 52.9064 30.4108  22
   7  -5   1 620.665 54.6493  22
  -7  -5  -1 549.522 61.6241   1
   7  -5   2 534.680 50.2340  22
  -7  -5  -2 590.326 63.5268   1
   7  -5   3 4574.87 154.290  22
  -7  -5  -3 4667.31 178.270   1
   7  -5   4 3981.31 137.405  22
  -7  -5  -4 3965.17 159.229   1
   7  -5   5 6247.66 183.431  22
  -7  -5  -5 6444.54 211.048   1
   7  -5   6 1833.41 80.5919  22
  -7  -5  -6 2035.63 101.622   1
   7  -5   6 1878.53 77.8700  21
  -7  -5  -7 38.5874 26.0632   1
   7  -5   7 29.2037 17.1004  21
   7  -5   7 29.7237 19.0627  22
  -7  -5  -8 488.436 42.5197   1
   7  -5   8 419.030 28.6450  21
  -7  -5  -9 3042.61 101.178   1
  -7  -6   4 8.04554 13.5012   1
  -7  -6   3 799.032 42.6851   1
  -7  -6   2 147.039 22.6270   1
  -7  -6   1 522.215 37.0483   1
  -7  -6   0 541.980 38.1668   1
  -7  -6  -1 3618.94 109.970   1
  -7  -6  -2 391.534 30.8489   1
  -7  -6  -3 814.294 40.3130   1
   7  -6   3 725.635 34.4390  21
  -8   0  18 186.094 27.8323  10
  -8   0  17 2.91748 22.4053  19
  -8   0  17-20.3233 22.4756   2
  -8   0  17 6.45087 21.3361  10
  -8   0  16 476.180 49.9414  19
  -8   0  16 445.849 46.7886   2
  -8   0  16 537.734 53.3676  10
  -8   0  15 16.7214 27.9552   2
  -8   0  15 30.9678 28.2973  10
  -8   0  14 245.876 43.3245   2
  -8   0  13 33.0125 35.9982   3
  -8   0  13-4.72584 26.4783   2
   8   0 -13 22.3774 57.7434  15
  -8   0  12 1153.23 82.3487   2
  -8   0  12 1273.26 95.2510   3
  -8   0  12 1092.68 82.4482  10
  -8   0  11-5.60477 35.8468   3
  -8   0  11 46.2259 31.8811   2
  -8   0  11 23.8782 30.1871  10
   8   0 -11-24.0025 70.2301  15
  -8   0  10 16928.9 433.586  10
  -8   0  10 16857.6 449.889   3
  -8   0   9-21.2550 37.0110   3
  -8   0   9-4.26470 28.5158   2
  -8   0   9-4.34547 30.8547  10
  -8   0   8 2406.74 113.257  10
  -8   0   8 2607.72 129.781   3
  -8   0   8 2414.87 113.038   2
   8   0  -8 2446.79 217.489  16
  -8   0   7-3.77639 27.3161   2
   8   0  -7-17.7817 45.8850  16
  -8   0   7 19.3466 35.3013  19
  -8   0   7 29.7957 26.1955  10
  -8   0   7 24.7849 36.5010   3
   8   0  -6 133952. 3115.10  16
  -8   0   6 139230. 2817.78   3
  -8   0   6 136437. 2784.48   2
  -8   0   6 138478. 2813.81  19
  -8   0   6 137530. 2783.89  10
  -8   0   5 19.3367 23.9384   2
   8   0  -5 54.6130 50.2184  16
  -8   0   5 30.9836 28.3085  19
  -8   0   5-4.63757 34.4469   3
  -8   0   5-15.8042 25.7931  10
  -8   0   4 909.014 73.6750   3
  -8   0   4 1092.58 63.6918   2
  -8   0   4 1093.56 62.3811  10
   8   0  -4 978.696 143.968  16
  -8   0   3 8.93027 31.4034   3
   8   0  -3 18.2301 43.5517  16
  -8   0   3 2.51739 16.8322  10
  -8   0   3-5.57513 18.8359   2
  -8   0   2 8563.21 224.172   2
   8   0  -2 8873.63 442.247  16
  -8   0   2 8679.26 259.771   3
   8   0  -1 18.1389 53.0729  25
  -8   0   1 13.4731 28.7228   3
  -8   0   1 2.28483 15.2778   2
  -8   0   1 16.0499 23.1523  19
  -8   0   0 5075.10 174.980  19
  -8   0   0 5087.32 182.963   3
  -8   0  -1 9.43108 29.4486   3
   8   0   1-18.3821 56.6936  25
  -8   0  -1-3.88550 27.0628   4
  -8   0  -2 23818.2 587.073   3
  -8   0  -2 24397.9 568.999   4
  -8   0  -2 24862.3 590.717   7
   8   0   2 23561.4 816.772  25
   8   0   3 32.4473 36.5503  14
   8   0   3 19.3307 62.5346  25
  -8   0  -3 56.8607 30.1779   4
  -8   0  -3 55.4469 33.7128   7
  -8   0  -3 20.2638 32.4090   3
  -8   0  -4 42227.6 934.535   4
  -8   0  -4 42144.4 957.323   3
   8   0   4 43336.2 1250.08  25
  -8   0  -4 43992.7 961.214   7
   8   0   4 40589.3 1092.78  14
   8   0   5-14.3874 44.3746  14
  -8   0  -5-8.61582 30.2993   4
  -8   0  -5-48.6932 48.3632   7
  -8   0  -5 10.9666 37.4366   3
  -8   0  -6 3369.14 142.625   4
   8   0   6 3334.77 286.180  25
   8   0   6 3564.98 251.538  14
  -8   0  -6 3490.17 159.219   7
   8   0   7-17.1987 47.4444  14
   8   0   7-22.1691 64.8651  25
  -8   0  -7 35.3403 31.3666   4
   8   0   7 11.2820 23.7708  22
  -8   0  -7 5.73000 38.7187   7
   8   0   8 32985.3 1021.86  14
  -8   0  -8 34520.5 769.064   4
   8   0   8 32348.3 1084.99  25
  -8   0  -8 33929.7 800.292   7
   8   0   9 19.3461 53.3688  14
   8   0   9 16.8284 36.2917  23
  -8   0  -9 58.8432 29.8453   4
   8   0   9 23.5151 60.6798  25
  -8   0  -9-29.2736 37.8784   7
   8   0  10 198.221 77.4318  14
  -8   0 -10 167.127 34.1362   4
   8   0  10 261.684 52.2358  23
  -8   0 -10 238.118 48.0505   7
   8   0  10 164.128 82.5465  25
  -8   0 -11-10.6634 32.4743   7
   8   0  11 10.7525 33.5747  23
  -8   0 -12 25008.1 601.578   7
   8   0  12 25170.2 607.343  23
  -8   0 -13-4.44226 27.4015   3
  -8   0 -13 20.8558 27.2901   7
   8   0  13-22.3968 27.9736  23
  -8   0 -14 3.65576 24.1825   3
  -8   0 -14-9.99947 25.8030   7
   8   0  14-11.4244 23.7821  23
  -8   0 -15-8.16857 19.3333   3
   8   0  15 3.00100 20.6963  23
   8   0  16 8055.25 203.780  23
  -8   1  18 2875.04 99.7675  19
  -8   1  18 2694.81 96.1376  10
  -8  -1  18 2861.69 98.6944  10
  -8   1  17 8568.05 225.773   2
  -8  -1  17 8240.14 224.864   2
  -8   1  17 8617.43 238.035  19
  -8   1  17 8346.93 229.325  10
  -8  -1  17 8757.98 234.953  10
  -8   1  16 783.552 58.2063   2
  -8  -1  16 790.187 59.4119   2
  -8  -1  16 700.408 59.5953  10
  -8   1  15 1024.57 68.6336   2
  -8  -1  15 916.097 72.4768  10
  -8  -1  15 1010.04 72.4862   2
  -8   1  14 8841.74 261.020  10
  -8  -1  14 8827.26 266.243   2
  -8   1  14 8871.77 257.230   2
  -8  -1  14 9096.91 271.274  10
  -8  -1  14 8313.77 249.142  19
  -8  -1  13 3807.38 154.926  19
   8   1 -13 3473.46 296.761  15
   8  -1 -13 3655.05 297.872  15
  -8   1  13 4294.08 162.097  10
  -8   1  13 4230.80 159.091   2
  -8  -1  13 4299.91 175.733   3
  -8  -1  13 4532.99 173.967  10
  -8  -1  13 4055.39 166.173   2
   8   1 -12 5011.50 357.321  15
   8  -1 -12 5350.86 369.042  15
   8  -1 -12 4763.49 333.810  24
  -8   1  12 5025.13 181.965  10
  -8   1  12 5128.90 181.814   2
  -8  -1  12 5403.74 202.587   3
  -8   1  12 5040.38 195.510   3
  -8  -1  12 5327.34 188.652  19
  -8   1  12 4492.57 317.035  17
  -8  -1  12 5179.63 193.823   2
   8   1 -11 2960.62 284.768  15
   8  -1 -11 2920.02 275.518  15
   8  -1 -11 2731.49 248.951  16
   8  -1 -11 2933.04 253.903  24
  -8   1  11 2977.51 130.306  10
  -8  -1  11 3195.51 150.124   3
  -8   1  11 3067.31 145.373   3
  -8  -1  11 2941.31 139.800   2
  -8  -1  11 2864.14 134.166  19
  -8   1  11 2587.41 239.271  17
  -8  -1  10 4886.22 182.778  19
  -8   1  10 4167.31 313.083  17
   8   1 -10 4790.78 353.888  15
   8  -1 -10 4164.06 329.473  15
   8  -1 -10 4538.69 327.221  16
   8  -1 -10 4592.04 309.582  24
  -8   1  10 5037.46 174.023  10
  -8  -1  10 4571.87 188.785   3
  -8   1  10 5053.02 191.155   3
  -8   1  10 4626.76 169.598   2
  -8  -1  10 5188.93 191.958  10
  -8  -1  10 4782.18 184.686   2
   8  -1  -9 10758.3 531.645  16
   8  -1  -9 10483.1 477.579  24
  -8   1   9 11143.3 305.156  10
  -8  -1   9 11010.9 332.601   3
  -8   1   9 12064.8 334.484   3
  -8   1   9 11036.6 306.718   2
  -8  -1   9 11440.8 325.350  10
  -8  -1   9 11803.0 326.089  19
  -8   1   9 11561.3 529.624  17
  -8  -1   8 19979.1 497.440  19
  -8   1   8 20448.7 737.787  17
   8  -1  -8 20155.6 767.815  16
   8  -1  -8 18862.5 666.823  24
  -8   1   8 21059.2 507.576   3
  -8   1   8 19453.5 477.584   2
  -8   1   8 20227.0 476.354  10
  -8  -1   8 19956.5 494.433  10
  -8  -1   8 19756.5 498.748   2
   8  -1  -7 14243.3 629.196  16
  -8   1   7 15340.5 399.947   3
  -8   1   7 15188.7 375.377   2
  -8   1   7 14708.2 368.825  10
  -8  -1   7 15120.9 394.687  19
  -8   1   7 15076.9 604.518  17
  -8  -1   7 15104.3 388.750  10
  -8  -1   7 14932.9 391.859   2
   8  -1  -6 673.856 138.220  16
  -8   1   6 750.584 67.3140   3
  -8   1   6 775.587 56.1468   2
  -8  -1   6 718.046 63.4054  19
  -8   1   6 894.780 133.776  17
  -8   1   6 693.760 65.3287  19
  -8   1   6 808.015 55.6609  10
  -8  -1   6 742.800 60.5899  10
  -8  -1   6 880.987 67.0698   2
  -8  -1   5 3677.48 139.225  10
   8   1  -5 3177.12 234.019  16
   8  -1  -5 3747.74 300.569  16
   8  -1  -5 3814.01 218.260  20
   8  -1  -5 3504.73 136.498  22
  -8   1   5 3399.23 174.418  12
  -8   1   5 3556.92 122.439  10
  -8  -1   5 3759.26 145.937  19
  -8   1   5 3683.86 149.961  19
  -8   1   5 3728.31 149.956   3
  -8   1   5 3514.90 125.594   2
  -8  -1   5 3643.39 141.083   2
  -8  -1   4 4778.14 161.389  10
   8  -1  -4 4589.21 331.099  16
   8  -1  -4 5100.55 252.243  20
   8  -1  -4 4840.94 163.125  22
  -8   1   4 4668.95 142.622  10
  -8   1   4 4794.01 174.074   3
  -8   1   4 4843.89 148.558   2
  -8  -1   4 4924.38 165.612   2
  -8  -1   4 4777.06 171.074  19
  -8   1   4 4769.03 174.671  19
   8   1  -4 4508.67 283.316  16
   8  -1  -3 40084.0 1222.79  16
  -8  -1   3 41884.4 897.146  19
  -8   1   3 37940.4 891.084  19
   8   1  -3 39717.4 1128.26  16
  -8  -1   3 40510.2 876.724   2
   8  -1  -3 40102.5 1013.22  20
   8  -1  -3 41217.4 878.956  22
  -8   1   3 40645.7 855.138   2
  -8   1   3 41060.7 897.679   3
  -8  -1   3 40983.1 875.824  10
   8  -1  -2 813.005 61.2417  22
   8  -1  -2 796.490 97.4174  20
  -8  -1   2 860.362 67.4950  19
  -8   1   2 822.647 65.6342  19
   8  -1  -2 757.945 141.140  16
  -8  -1   2 906.983 64.8457   4
  -8   1   2 1001.89 114.121  11
  -8   1   2 913.743 50.9366   2
  -8   1   2 812.280 67.7861   3
  -8  -1   2 951.720 61.3811   2
  -8  -1   1 26216.6 607.192  19
   8  -1  -1 26328.3 922.529  16
  -8   1   1 25521.9 601.908  19
  -8   1   1 27330.6 610.879   3
  -8  -1   1 26123.3 596.783   4
   8  -1  -1 25908.1 583.899  22
   8  -1  -1 26799.7 716.110  20
  -8   1   1 25602.7 733.935  11
  -8   1   1 25003.0 671.494  26
   8  -1  -1 25751.0 865.156  25
   8   1  -1 26655.4 858.474  25
  -8  -1   1 25203.8 577.051   2
  -8   1   0 7738.92 237.024   3
  -8  -1   0 8047.15 232.193   4
   8  -1   0 7503.54 216.052  22
   8  -1   0 8035.96 318.910  20
  -8   1   0 7886.45 332.643  11
  -8   1   0 7545.59 302.844  26
   8  -1   0 8005.47 414.220  25
   8   1   0 7527.71 404.401  25
  -8   1   0 7473.19 231.043  19
   8  -1   0 7854.49 449.549  16
  -8   1  -1 7675.80 232.486  19
   8  -1   1 8346.39 470.233  16
  -8  -1  -1 7812.25 252.435   7
  -8   1  -1 7371.56 322.801  11
  -8   1  -1 7757.68 238.613   3
   8  -1   1 7529.61 216.277  22
  -8   1  -1 7885.49 322.815  26
   8  -1   1 8291.64 417.996  25
   8   1   1 6683.15 384.050  25
  -8  -1  -2 1067.80 86.2603   7
  -8   1  -2 1282.53 83.1381   3
  -8  -1  -2 996.041 81.5746   3
  -8   1  -2 1155.47 122.631  11
   8  -1   2 1153.39 68.0139  22
  -8   1  -2 892.987 110.417  26
   8   1   2 1315.63 166.076  25
   8  -1   2 961.003 146.331  25
  -8  -1  -3 13589.5 379.697   7
   8   1   3 12826.2 441.300  14
  -8  -1  -3 13632.1 356.341   4
  -8   1  -3 13363.1 364.338   3
  -8  -1  -3 13806.7 380.450   3
  -8   1  -3 12135.0 461.914  11
   8  -1   3 13655.2 339.460  22
  -8   1  -3 12564.3 475.870  26
   8  -1   3 12867.0 563.721  25
   8   1   3 14185.0 581.803  25
  -8   1  -4 54940.5 1183.72   7
  -8  -1  -4 55118.2 1210.73   7
   8   1   4 53358.4 1319.11  14
  -8   1  -4 55050.7 1186.59   3
  -8  -1  -4 54552.7 1176.14   4
  -8  -1  -4 55776.3 1209.46   3
  -8   1  -4 53002.9 1340.74  11
   8  -1   4 54260.6 1155.93  22
   8  -1   4 53003.8 1484.54  25
   8   1   4 55476.6 1490.63  25
  -8   1  -4 53021.4 1370.75  26
  -8  -1  -5 87.9622 44.3466   3
  -8   1  -5 163.828 43.6226   3
  -8  -1  -5 82.4218 40.2426   7
  -8   1  -5 110.482 35.1157   7
   8   1   5 250.286 66.8805  14
  -8  -1  -5 62.6059 31.5138   4
  -8   1  -5 90.9842 43.9588  11
   8  -1   5 96.6568 29.2998  22
   8  -1   5 123.670 72.5087  25
   8   1   5 81.0033 65.5361  25
  -8   1  -5 90.2619 54.9343  26
  -8  -1  -6 4805.94 200.843   7
  -8   1  -6 5494.82 193.124   7
   8   1   6 4741.84 279.595  14
  -8  -1  -6 5238.64 187.383   4
  -8   1  -6 5237.60 194.354   3
  -8   1  -6 4748.77 274.159  11
  -8   1  -6 5765.31 325.282  26
   8  -1   6 4869.94 346.615  25
   8   1   6 5428.06 355.739  25
   8  -1   6 5003.74 173.506  22
   8   1   7 6857.60 352.910  14
   8  -1   7 7282.91 223.296  22
   8   1   7 7212.56 239.046  23
  -8  -1  -7 7035.13 229.197   4
  -8   1  -7 7108.66 239.160   3
  -8  -1  -7 6876.89 253.226   7
  -8   1  -7 7141.29 235.443   7
  -8   1  -7 7458.02 389.815  26
   8   1   7 6815.50 411.032  25
   8  -1   7 7137.72 421.522  25
   8   1   8 1437.83 163.124  14
   8   1   8 1488.56 97.6859  23
   8  -1   8 1545.55 91.3692  22
  -8  -1  -8 1581.73 95.1120   4
  -8   1  -8 1532.22 100.795   3
  -8  -1  -8 1897.91 117.719   7
  -8   1  -8 1678.90 100.915   7
   8   1   8 1348.90 186.860  25
   8  -1   8 1531.68 200.133  25
   8   1   9 2342.18 212.205  14
   8   1   9 2238.63 121.180  23
   8  -1   9 2045.04 119.927  23
   8  -1   9 2231.32 111.334  22
  -8  -1  -9 2179.03 110.522   4
  -8   1  -9 2339.70 122.879   3
  -8  -1  -9 2160.02 129.822   7
  -8   1  -9 2188.72 115.382   7
   8   1   9 2213.92 235.088  25
   8  -1   9 2164.16 239.433  25
  -8  -1 -10 354.263 56.9832   7
  -8   1 -10 325.040 49.3187   7
   8   1  10 442.069 103.733  14
  -8   1 -10 463.868 57.3900   3
   8   1  10 373.022 54.2064  23
   8   1  10 376.597 103.874  25
   8  -1  10 271.054 91.1245  25
  -8  -1 -10 376.755 49.3926   4
  -8   1 -11 41.8528 32.7129   3
   8   1  11 29.6899 31.2843  23
  -8  -1 -11 26.8980 25.4273   4
  -8  -1 -11 63.1794 38.8160   7
  -8   1 -11 29.3910 27.7822   7
   8   1  12 6090.48 205.241  23
  -8  -1 -12 5960.51 214.525   7
  -8  -1 -12 6045.44 184.564   4
  -8   1 -12 6065.67 197.943   3
  -8  -1 -13 458.559 55.9973   3
  -8  -1 -13 385.628 52.1305   7
  -8   1 -13 440.917 46.7607   3
   8   1  13 476.367 51.2132  23
  -8  -1 -14 14705.3 366.341   7
  -8  -1 -14 14220.9 365.326   3
   8   1  14 14090.8 353.055  23
  -8  -1 -15 1173.58 65.2054   7
  -8  -1 -15 1266.03 68.6195   3
   8   1  15 1264.50 62.0139  23
   8  -1  16 1.76845 13.1355  23
  -8   2  18 260.828 26.6262  19
  -8   2  17 1732.09 71.4643   2
  -8   2  17 1786.51 74.6570  10
  -8   2  17 1951.80 82.9938  19
  -8   2  16 5244.79 160.832  10
  -8   2  16 5224.85 157.347   2
  -8   2  15 2503.74 105.687  10
  -8   2  15 2614.48 105.595   2
  -8   2  14 43.4108 25.4558  10
  -8  -2  14 23.2728 28.3619  10
  -8   2  14 39.3453 25.6485   2
  -8  -2  14 70.6824 33.3841   2
  -8   2  13 5313.47 180.593  10
  -8  -2  13 5054.52 193.294   2
  -8   2  13 5795.47 186.641   2
  -8  -2  13 5639.32 193.095   3
  -8  -2  13 5752.55 204.042  10
   8  -2 -13 5352.40 183.904   8
  -8  -2  12 150.107 42.0091   2
  -8   2  12 226.123 39.6486  10
  -8  -2  12 186.121 45.7818  10
  -8  -2  12 228.611 44.4192   3
  -8   2  11 1710.67 213.993  17
   8   2 -11 1888.85 208.106  15
   8  -2 -11 1589.62 190.375  15
   8  -2 -11 2019.03 228.344  16
   8  -2 -11 1842.25 211.920  24
  -8   2  11 2080.89 101.391  10
  -8  -2  11 2129.93 120.607   2
  -8  -2  11 2044.57 119.013  10
  -8   2  11 1923.10 99.1377   2
  -8  -2  11 2287.86 118.282   3
  -8   2  10 1959.46 225.418  17
   8   2 -10 1872.83 216.515  15
   8  -2 -10 2220.10 225.347  15
   8  -2 -10 2273.48 246.216  16
   8  -2 -10 1701.11 202.677  24
  -8  -2  10 2293.70 125.708   2
  -8   2  10 1950.73 99.0073  10
  -8   2  10 1969.45 100.611   2
  -8  -2  10 2105.27 116.369   3
  -8   2  10 2239.48 113.965   3
  -8   2   9 59.1802 27.9684  10
  -8   2   9 23.1582 63.8948  17
   8   2  -9-21.2930 54.9577  15
   8  -2  -9 103.534 66.9915  15
   8  -2  -9 49.8366 59.5417  16
   8  -2  -9 39.9711 47.7604  24
  -8   2   9 53.0109 30.4765   2
  -8  -2   9 88.4920 44.5845   2
  -8  -2   9 73.2803 23.4786   1
  -8  -2   9 83.7958 37.2052   3
  -8   2   9 69.5742 34.1742   3
  -8  -2   8 3466.90 135.024  19
  -8   2   8 3468.77 296.149  17
   8  -2  -8 3680.81 317.353  16
   8  -2  -8 3221.12 258.580  24
  -8   2   8 3437.41 129.300  10
  -8  -2   8 3288.40 152.545  10
  -8  -2   8 3291.19 123.921   1
  -8   2   8 3511.46 133.173   2
  -8  -2   8 3105.89 147.293   3
  -8   2   8 3792.39 148.335   3
  -8  -2   7 855.061 64.5242  19
  -8   2   7 913.205 160.408  17
   8  -2  -7 848.206 161.288  16
   8  -2  -7 571.312 109.258  24
  -8  -2   7 844.488 75.5788  10
  -8   2   7 751.050 55.5892  10
  -8   2   7 799.378 108.433  12
  -8  -2   7 789.708 73.7207   3
  -8   2   7 887.035 61.3923   2
  -8   2   7 809.212 68.2590   3
  -8  -2   7 678.817 70.5933   2
  -8  -2   7 854.779 60.0409   1
  -8   2   6 14724.9 512.618  12
  -8   2   6 15402.4 372.037  10
  -8  -2   6 15472.3 394.003  19
  -8   2   6 15086.2 412.994  19
  -8   2   6 14944.3 650.006  17
   8  -2  -6 16441.3 723.456  16
   8  -2  -6 15303.1 414.865  22
  -8  -2   6 15953.0 417.898  10
  -8  -2   6 15851.1 386.935   1
  -8  -2   6 16357.7 421.328   2
  -8  -2   6 16262.2 423.345   3
  -8   2   6 16569.5 404.589   3
  -8   2   6 15666.5 381.649   2
   8  -2  -5 4563.16 359.767  16
  -8   2   5 4741.40 247.851  12
   8  -2  -5 4758.15 178.659  22
  -8  -2   5 4708.14 178.819   2
  -8  -2   5 4758.95 161.869   1
  -8   2   5 5077.69 171.795   3
  -8  -2   5 4598.88 183.209   3
  -8   2   5 4847.17 152.055   2
   8  -2  -5 4794.24 293.791  20
  -8  -2   5 4646.32 165.941  19
  -8   2   5 4556.63 174.917  19
  -8  -2   4 5.10795 35.2283   3
  -8   2   4 19.3482 25.8760   3
   8  -2  -4-15.2879 47.1518  20
  -8   2   4 4.47572 25.4554  19
   8  -2  -4 77.5674 71.3260  16
   8  -2  -4 18.3413 28.9844  22
  -8   2   4 18.9600 19.5941   2
  -8  -2   4 9.15995 28.9506   2
  -8  -2   4 37.9099 25.6183   1
  -8   2   4 21.6439 39.4935  12
  -8  -2   3 15447.4 414.732   3
  -8   2   3 15475.6 360.143   2
   8  -2  -3 15887.8 403.869  22
   8  -2  -3 15804.7 566.448  20
  -8   2   3 15344.5 397.978  19
   8  -2  -3 16072.7 711.744  16
  -8   2   3 15050.5 504.942  12
  -8   2   3 15264.2 570.342  11
   8  -2  -3 15232.1 618.223  25
   8   2  -3 15203.4 613.534  25
  -8  -2   3 15486.0 391.225   1
   8  -2  -2 4483.46 165.180  22
   8  -2  -2 4374.88 264.062  20
  -8   2   2 4252.92 159.108  19
   8  -2  -2 4383.12 301.781  25
   8   2  -2 4205.52 293.410  25
  -8   2   2 4538.89 283.438  11
  -8  -2   2 4247.92 153.407   4
  -8   2   2 4615.83 242.721  12
  -8  -2   2 4347.73 160.354   1
  -8  -2   2 4559.81 177.781   3
   8  -2  -1 152.051 61.8905  20
  -8   2   1 154.958 33.9848  19
  -8   2   1 166.926 48.0261  26
   8  -2  -1 162.232 87.9811  25
   8   2  -1 89.2579 71.8815  25
  -8   2   1 156.145 54.5148  12
  -8   2   1 186.317 71.1231  11
  -8  -2   1 168.884 34.5085   4
   8  -2  -1 224.069 41.6336  22
  -8  -2   1 208.716 37.6366   1
  -8  -2   1 381.233 54.2698   3
   8  -2   0 609.233 57.2604  22
   8  -2   0 676.710 106.743  20
  -8   2   0 566.467 54.0255  19
   8  -2   0 633.625 146.159  16
  -8  -2   0 598.429 57.5041   4
  -8  -2   0 739.371 70.7548   3
  -8   2   0 621.149 92.6200  12
  -8   2   0 577.425 105.045  11
  -8  -2   0 693.241 63.9967   1
  -8   2   0 602.876 92.5411  26
   8  -2   0 519.350 115.170  25
   8   2   0 460.625 107.197  25
   8  -2   1 5458.92 401.693  16
  -8  -2  -1 6009.06 207.023   1
  -8   2  -1 5570.47 287.046  12
  -8  -2  -1 6097.54 218.968   3
  -8  -2  -1 6188.63 200.660   4
  -8   2  -1 6016.22 331.430  11
   8  -2   1 5415.04 339.414  25
   8   2   1 5995.86 352.722  25
  -8   2  -1 5716.18 290.349  26
   8  -2   1 5795.83 193.823  22
   8  -2   1 6366.47 322.004  20
   8  -2   2 5112.84 176.883  22
   8  -2   2 5226.06 287.145  20
   8  -2   2 4686.45 372.411  16
  -8  -2  -2 5192.62 201.040   7
  -8   2  -2 4986.35 269.293  12
  -8  -2  -2 4842.92 177.765   4
  -8  -2  -2 4625.44 192.030   3
  -8   2  -2 4826.96 301.166  11
  -8  -2  -2 5072.12 188.584   1
   8  -2   2 4924.34 321.511  25
   8   2   2 5021.07 321.982  25
  -8   2  -2 4820.14 273.032  26
   8  -2   3 8647.91 252.786  22
   8  -2   3 7636.24 499.277  16
  -8  -2  -3 8200.54 265.847   1
  -8   2  -3 7886.09 361.679  12
  -8  -2  -3 8610.53 280.263   3
  -8  -2  -3 8309.10 254.801   4
  -8   2  -3 8679.36 418.096  11
   8  -2   3 7841.82 417.580  25
   8   2   3 7926.73 419.300  25
  -8   2  -3 8585.47 383.884  26
  -8  -2  -3 8525.61 281.680   7
  -8  -2  -4 1346.24 101.017   7
   8  -2   4 1253.24 207.732  16
  -8   2  -4 1384.00 147.800  12
  -8  -2  -4 1372.95 99.9836   3
  -8   2  -4 1273.03 159.961  11
   8  -2   4 1415.95 85.0160  22
   8   2   4 1285.02 164.629  25
  -8   2  -4 1284.83 146.477  26
   8  -2   4 1415.82 174.756  25
   8  -2   5 31145.1 1125.97  16
  -8  -2  -5 31756.9 749.069   7
  -8   2  -5 29336.1 881.254  12
  -8   2  -5 30759.4 949.603  11
   8  -2   5 30863.3 704.744  22
  -8   2  -5 30389.4 911.927  26
   8   2   5 29391.4 961.847  25
   8  -2   5 29685.1 969.865  25
  -8  -2  -5 30923.2 743.705   3
   8  -2   6 16263.9 760.149  16
  -8  -2  -6 16319.9 418.465   4
  -8  -2  -6 15884.6 441.960   3
  -8  -2  -6 15489.5 443.075   7
  -8   2  -6 15120.1 603.663  11
  -8   2  -6 15871.4 597.499  26
   8   2   6 15025.9 624.045  25
   8  -2   6 15435.5 633.371  25
   8  -2   6 15789.2 408.884  22
   8  -2   7 5363.89 185.533  22
  -8  -2  -7 4921.07 186.126   4
  -8  -2  -7 5135.03 208.592   3
  -8   2  -7 4658.63 313.764  11
  -8   2  -7 4473.82 295.583  26
   8   2   7 5055.57 341.151  25
   8  -2   7 4914.02 336.450  25
   8  -2   7 4648.08 384.218  16
   8  -2   8 1436.29 202.806  16
   8   2   8 945.999 125.844  14
  -8   2  -8 1017.30 142.677  11
  -8   2  -8 1066.06 144.871  26
   8   2   8 1081.54 163.666  25
   8  -2   8 1018.83 159.184  25
  -8  -2  -8 1054.29 81.1991   4
  -8  -2  -8 1078.17 93.5691   3
   8  -2   8 1196.74 82.0803  22
  -8   2  -9 32478.4 1001.64  26
   8  -2   9 34167.8 788.331  23
   8  -2   9 33784.6 768.528  22
   8   2   9 33947.2 760.904  23
  -8  -2  -9 33161.9 766.900   4
  -8  -2  -9 33834.1 803.472   3
   8  -2  10 3635.51 155.297  23
   8  -2  10 3626.51 146.578  22
   8   2  10 3559.81 140.970  23
  -8  -2 -10 3344.97 141.428   4
  -8  -2 -10 3783.81 167.363   3
   8  -2  11 5455.80 194.025  23
   8   2  11 5504.79 179.016  23
  -8  -2 -11 5630.47 182.150   4
  -8  -2 -11 5240.94 201.384   3
   8  -2  12 52.4239 28.0964  23
   8   2  12 40.1312 23.7176  23
  -8  -2 -12 14.0784 29.6703   3
  -8  -2 -12 35.2259 23.1737   4
  -8  -2 -13 3507.74 117.516   4
  -8  -2 -13 3703.33 141.188   3
   8  -2  13 3449.48 129.594  23
  -8  -2 -14 3934.18 133.925   3
   8  -2  14 3623.60 122.145  23
  -8  -2 -14 3787.38 134.260   7
  -8  -2 -15 4608.12 128.500   1
   8  -3 -16 241.568 29.1217  22
  -8   3  16 254.906 28.4323  19
  -8   3  15 970.150 53.3763  10
   8  -3 -15 996.871 60.8783  22
  -8   3  15 993.659 54.4937   2
  -8   3  15 986.032 58.9988  19
   8  -3 -14 16.2510 20.6317   8
  -8   3  14 2.61306 18.5536  10
  -8   3  14-13.6633 19.0331   2
  -8   3  14 6.78574 22.9260  19
   8  -3 -14-3.72943 25.9757  22
  -8   3  13 958.619 59.4660  10
  -8   3  13 1036.35 70.7507  19
   8  -3 -13 891.374 66.0380   8
  -8   3  12 532.905 48.1354   2
  -8   3  12 574.975 48.6989  10
   8  -3 -12 535.106 56.5089   8
  -8   3  11 549.218 51.4612   2
  -8   3  11 529.361 48.5014  10
   8  -3 -11 529.041 62.8502   8
  -8   3  10 2631.13 107.788  10
  -8   3  10 2725.04 112.946   2
  -8  -3  10 2557.06 114.000   3
  -8   3  10 2525.25 125.509  19
  -8   3   9 1168.74 71.5809   2
  -8  -3   9 1114.53 74.7249   3
  -8   3   9 964.284 174.107  17
  -8   3   9 1040.88 78.6004  19
   8  -3  -9 1100.06 87.6363  22
  -8   3   9 1038.63 64.5488  10
   8  -3  -9 1168.70 187.371  16
  -8  -3   9 1132.68 70.9738   1
  -8   3   8 1343.74 75.8489   2
  -8  -3   8 1269.54 82.5527   3
  -8   3   8 1336.52 89.2264  19
   8  -3  -8 1253.28 94.5268  22
  -8   3   8 1339.70 147.710  12
  -8   3   8 1225.85 68.8464  10
   8  -3  -8 1109.95 190.224  16
  -8  -3   8 1288.98 78.0660   1
  -8   3   7 20007.4 461.017   2
  -8  -3   7 19809.6 482.151   3
   8  -3  -7 18381.5 714.868  20
  -8   3   7 19714.9 487.015  19
   8  -3  -7 19881.3 510.616  22
  -8   3   7 18958.7 642.222  12
  -8   3   7 18147.3 442.663  10
   8  -3  -7 19698.1 835.481  16
  -8  -3   7 20223.6 478.463   1
  -8  -3   6 8.83214 27.5799   1
  -8   3   6 19.2273 22.1019   2
   8  -3  -6 33.4488 37.6706  22
  -8   3   6 28.1845 47.6124  12
   8  -3  -6 59.0290 69.1926  20
  -8   3   6-4.54262 25.4526  19
  -8  -3   6 18.2258 29.4792   3
  -8  -3   5 250.348 44.8837   1
   8  -3  -5 194.098 84.8451  20
  -8   3   5 385.942 50.5324  19
   8  -3  -5 223.800 48.2403  22
  -8   3   5 197.821 66.3293  12
  -8  -3   5 308.041 48.2850   3
  -8   3   5 322.832 36.8271   2
   8  -3  -4 4648.78 389.202  16
  -8   3   4 4440.64 271.411  12
  -8   3   4 4522.11 166.458  19
   8  -3  -4 4540.37 183.915  22
   8  -3  -4 4924.07 326.858  20
  -8  -3   4 4810.98 178.867   3
  -8   3   4 5014.53 150.607   2
  -8  -3   4 4904.50 182.573   1
  -8  -3   3 33732.1 764.316   1
   8  -3  -3 31862.5 1159.30  16
  -8   3   3 31714.8 934.296  12
   8  -3  -3 32537.0 1004.61  20
   8  -3  -3 33149.7 766.505  22
  -8   3   3 33640.8 1018.42  11
  -8   3   3 31964.9 701.141   2
  -8  -3   3 33612.0 757.778   3
  -8  -3   2 23964.8 587.772   1
   8  -3  -2 24310.3 959.303  16
  -8   3   2 23707.6 753.805  12
   8  -3  -2 24052.2 580.065  22
   8  -3  -2 23885.4 797.373  20
  -8  -3   2 23095.4 545.153   4
  -8   3   2 23563.1 814.401  11
  -8  -3   2 24020.6 578.846   3
  -8  -3   1 8837.96 285.891   1
   8  -3  -1 9638.80 562.219  16
  -8   3   1 8681.26 407.385  12
  -8  -3   1 9160.47 258.542   4
   8  -3  -1 8872.49 276.602  22
   8  -3  -1 9751.78 449.396  20
  -8   3   1 8679.11 448.889  11
  -8  -3   1 9694.34 286.164   3
  -8  -3   0 280.700 51.4436   3
   8  -3   0 241.876 80.9637  20
   8  -3   0 265.225 111.427  16
  -8  -3   0 283.330 43.3501   4
   8  -3   0 260.307 46.3328  22
  -8   3   0 186.994 77.6546  12
  -8   3   0 175.001 76.0207  11
  -8  -3   0 245.005 52.0714   1
  -8  -3  -1 914.876 79.2039   3
   8  -3   1 1119.79 80.4808  22
   8  -3   1 1022.14 146.600  20
   8  -3   1 1045.94 187.601  16
  -8  -3  -1 897.606 69.6974   4
  -8   3  -1 1009.40 138.447  12
  -8   3  -1 843.013 143.084  11
  -8  -3  -1 1064.03 89.8678   1
  -8   3  -1 855.376 124.323  26
  -8   3  -2 4164.34 272.019  26
  -8   3  -2 3358.05 274.868  11
  -8  -3  -2 3808.46 151.690   4
  -8  -3  -2 3927.87 167.165   3
   8  -3   2 3957.30 365.886  16
  -8   3  -2 3319.50 253.433  12
   8  -3   2 3766.47 155.279  22
   8  -3   2 3520.79 261.047  20
  -8  -3  -2 3668.83 169.808   1
  -8   3  -3 18768.3 663.434  26
  -8   3  -3 17883.6 700.353  11
  -8  -3  -3 18376.7 467.337   4
  -8  -3  -3 18799.3 489.235   3
   8  -3   3 18526.3 831.721  16
  -8   3  -3 17967.5 657.189  12
   8  -3   3 18678.9 471.751  22
  -8  -3  -3 19314.6 504.796   1
  -8   3  -4 5427.47 322.046  26
  -8   3  -4 4729.14 334.803  11
  -8  -3  -4 5502.85 208.523   3
  -8  -3  -4 5514.68 195.557   4
   8  -3   4 5697.67 438.451  16
  -8   3  -4 5056.37 317.273  12
  -8  -3  -4 5671.31 219.614   1
   8  -3   4 5426.72 194.380  22
  -8  -3  -5 732.040 76.1243   7
   8  -3   5 839.829 176.891  16
  -8  -3  -5 649.457 64.9499   4
  -8  -3  -5 662.671 71.0775   3
  -8  -3  -5 628.797 74.5022   1
  -8   3  -5 678.513 116.575  12
  -8   3  -5 770.056 137.580  11
  -8   3  -5 726.656 118.610  26
   8  -3   5 674.991 65.2661  22
  -8  -3  -6 3079.76 151.082   7
  -8  -3  -6 2885.51 135.038   4
  -8  -3  -6 2788.22 142.161   3
  -8  -3  -6 2864.48 150.170   1
  -8   3  -6 2568.42 242.393  11
   8  -3   6 3115.72 136.199  22
  -8   3  -6 3198.85 242.128  26
  -8  -3  -7 1822.30 117.062   1
   8  -3   7 1768.72 100.638  22
  -8  -3  -7 1817.35 110.840   3
  -8  -3  -7 1861.59 114.185   7
  -8  -3  -8 2197.46 126.691   1
   8  -3   8 2049.49 106.738  23
   8  -3   8 2234.06 110.628  22
  -8  -3  -8 2046.22 116.562   3
  -8  -3  -8 2107.48 121.061   7
  -8  -3  -9 26.0894 33.3711   7
  -8  -3  -9 4.08873 26.4520   4
   8  -3   9-3.96025 24.7320  23
  -8  -3  -9 27.6421 31.8990   1
  -8  -3  -9 9.81684 31.3920   3
   8  -3   9-12.3886 28.4792  22
  -8  -3 -10 28.0341 31.9136   7
  -8  -3 -10 66.1384 28.9084   4
   8  -3  10 83.0526 29.4392  23
  -8  -3 -10 78.7619 34.3002   1
   8  -3  10 18.8548 25.7632  22
  -8  -3 -10 34.7810 30.5925   3
  -8  -3 -11 6930.67 219.052   1
  -8  -3 -11 6727.96 199.840   4
  -8  -3 -11 6801.56 209.488   3
  -8  -3 -11 7215.54 218.892   7
  -8  -3 -12 418.209 45.6799   1
  -8  -3 -12 419.648 38.3000   4
  -8  -3 -12 380.930 40.9023   3
  -8  -3 -12 415.691 45.0684   7
  -8  -3 -13 1566.66 72.4760   1
   8  -4 -14 60.6105 18.5112  22
   8  -4 -13 4011.59 127.887  22
  -8   4  13 3653.59 111.942   2
   8  -4 -12 2735.91 109.935  22
   8  -4 -12 2503.18 103.569   8
  -8   4  12 2584.88 92.8460   2
   8  -4 -11 268.400 41.5993   8
  -8   4  11 317.046 34.0410   2
   8  -4 -11 374.262 46.6546  22
   8  -4 -10 462.643 54.9467   8
   8  -4 -10 531.381 56.1902  22
  -8   4  10 432.111 40.3232   2
  -8  -4   9 4191.54 141.356   1
  -8   4   9 3832.66 131.614   2
   8  -4  -9 4202.34 164.149  22
   8  -4  -9 4091.01 167.076   8
  -8  -4   8 3434.44 130.556   1
  -8   4   8 3240.36 117.645   2
   8  -4  -8 3463.51 147.661  22
   8  -4  -7 269.916 47.4154  22
  -8  -4   7 374.480 46.3856   1
  -8   4   7 304.304 35.3029   2
  -8  -4   6 734.220 64.9193   1
  -8   4   6 653.101 48.2314   2
   8  -4  -6 682.762 67.6525  22
   8  -4  -6 713.405 76.9277   8
  -8  -4   5 12362.4 335.016   1
  -8   4   5 11514.2 290.621   2
   8  -4  -5 12778.3 375.161   8
   8  -4  -5 11835.2 342.121  22
   8  -4  -4 5.07755 35.3655  22
  -8  -4   4-4.92785 31.8804   1
   8  -4  -3 868.524 75.1252  22
  -8  -4   3 1041.57 81.5751   1
   8  -4  -2 4676.80 318.449  20
  -8  -4   2 5177.08 196.509   1
   8  -4  -1 8983.73 452.565  20
  -8  -4   1 9815.42 302.973   1
  -8  -4   0 115.345 41.0297   1
   8  -4   0 108.169 68.1471  20
   8  -4   0 151.368 38.4079   8
  -8  -4  -1 4087.70 144.647   4
  -8  -4  -1 4193.44 180.067   1
  -8  -4  -2 2995.80 122.094   4
  -8  -4  -2 3187.47 152.877   1
  -8  -4  -3 3740.49 140.856   4
  -8  -4  -3 3740.14 168.760   1
  -8  -4  -4 296.671 42.1821   4
  -8  -4  -4 271.901 52.9280   1
  -8  -4  -5 5677.00 187.956   4
  -8  -4  -5 6175.93 221.149   1
  -8  -4  -6 1839.16 94.4056   4
  -8  -4  -6 2012.91 115.799   1
  -8  -4  -7 24.8893 36.0073   1
  -8  -4  -7 10.4314 23.0041   4
   8  -4   7 25.3454 17.9823  21
  -8  -4  -8 2758.38 109.198   4
   8  -4   8 2595.05 86.3848  21
  -8  -4  -9 591.619 45.9224   4
   8  -5 -10 2622.37 86.7594  22
   8  -5  -9 23.0040 18.6421  22
   8  -5  -8 1453.53 70.2150  22
   8  -5  -8 1311.69 71.4599   8
   8  -5  -7 2497.90 99.6903  22
   8  -5  -7 2493.97 105.662   8
  -8  -5   7 2329.20 91.5200   1
   8  -5  -6 334.149 42.9286   8
   8  -5  -6 293.607 37.1495  22
  -8  -5   6 280.042 35.8845   1
   8  -5  -5 67.0552 25.4597   5
   8  -5  -5 58.9493 25.9755  22
  -8  -5   5 46.6023 24.8303   1
   8  -5  -5 70.5682 30.3719   8
   8  -5  -4 2714.70 118.815   8
   8  -5  -4 2739.20 112.009  22
   8  -5  -4 2543.29 109.993   5
  -8  -5   4 2589.86 109.487   1
  -8  -5   3 1674.52 88.1828   1
   8  -5  -3 1699.15 86.1633  22
  -8  -5   2 41.7477 28.4435   1
   8  -5  -2 41.0825 24.9999  22
  -8  -5   1 23.5151 26.4852   1
   8  -5  -1 16.9371 24.2807  22
   8  -5   0 4188.71 144.888  22
   8  -5   1 85.4042 27.6439  22
   8  -5   2-15.0407 21.9569  22
   8  -5   3 138.630 28.5387  22
   8  -5   4 2682.40 100.511  22
   8  -5   5 63.6865 18.7250  21
   8  -5   5 37.9231 20.1782  22
   8  -5   6 1907.88 73.4334  22
   8  -5   6 1719.66 61.8610  21
   8  -5   7 666.587 38.0800  22
  -8  -5  -7 690.003 45.3619   1
  -8  -5  -8 969.160 46.1354   1
  -9   0  17 4916.98 150.744  10
  -9   0  17 4959.89 148.021   2
  -9   0  16 12.1770 21.8198  19
  -9   0  16 16.0133 23.3763   2
  -9   0  15 15002.4 377.687  19
  -9   0  15 14804.3 377.561   2
  -9   0  14 12.8934 27.8063  10
  -9   0  14 38.6894 29.6485   2
  -9   0  14 4.44999 30.0709  19
  -9   0  13 1316.36 90.4514  19
  -9   0  13 1457.04 91.7233  10
  -9   0  13 1550.95 93.6053   2
  -9   0  13 1443.26 97.4066   3
   9   0 -12-93.5476 79.0140  15
  -9   0  12-21.2365 34.7356  19
  -9   0  12 33.2862 33.4436  10
  -9   0  12 27.5844 38.0473   3
   9   0 -11 10695.7 556.591  15
  -9   0  11 10330.7 307.518  10
  -9   0  11 10851.7 323.649  19
  -9   0  11 10999.5 327.326   3
  -9   0  10-9.46436 31.3026  10
  -9   0  10 4.73800 32.3470   2
  -9   0  10 16.5868 34.9467  19
  -9   0  10 5.66030 32.1899   3
  -9   0   9 2023.08 107.741  10
  -9   0   9 2271.75 123.820  19
  -9   0   9 2185.06 123.926   3
  -9   0   9 2244.88 113.883   2
  -9   0   8 4.26691 29.4265  10
  -9   0   8-4.43962 28.7219   2
  -9   0   8-10.7770 34.8605  19
  -9   0   8 33.2586 41.8763   3
   9   0  -7 47922.1 1359.15  16
  -9   0   7 48013.3 1052.19  10
  -9   0   7 48687.9 1083.81  19
  -9   0   7 50924.0 1092.06   3
  -9   0   7 48455.8 1057.64   2
  -9   0   6 15.3554 33.1174  19
   9   0  -6 20.3383 56.1071  16
  -9   0   6 43.1121 30.5841   2
  -9   0   6-3.66205 26.4926  10
  -9   0   6 80.0547 39.3015   3
   9   0  -5 877.014 151.127  16
  -9   0   5 1010.11 65.7887  10
  -9   0   5 1048.52 83.2990   3
  -9   0   5 1214.50 73.3867   2
   9   0  -4-21.1812 50.6019  16
  -9   0   4 10.2575 23.5801   2
  -9   0   4 9.07798 19.1264  10
  -9   0   4-26.1492 38.1701   3
  -9   0   3 34309.4 794.712   3
   9   0  -3 34834.1 1091.32  16
  -9   0   3 34192.2 746.706   2
   9   0  -2-22.1970 64.9468  16
  -9   0   2-25.9980 37.6093   3
  -9   0   2-4.71395 29.0777  19
  -9   0   2 8.40586 17.7109   2
  -9   0   1 9769.90 295.719   3
   9   0  -1 10100.5 502.752  25
  -9   0   1 9540.57 287.449  19
   9   0  -1 9532.27 511.050  16
   9   0   0 21.3138 72.0097  25
  -9   0   0-5.37257 38.1470   3
  -9   0  -1 9401.69 292.167   3
   9   0   1 8832.80 473.412  25
   9   0   2-21.6721 55.9235  25
  -9   0  -2 39.5723 40.5173   3
  -9   0  -3 130551. 2729.12   3
  -9   0  -3 133518. 2702.48   4
   9   0   3 128910. 3079.70  25
  -9   0  -4-11.8509 38.7685   3
  -9   0  -4 5.88107 37.1736   7
   9   0   4 67.0591 65.4037  25
  -9   0  -4 28.5068 30.7386   4
  -9   0  -5 2725.68 142.085   7
  -9   0  -5 2643.99 141.353   3
  -9   0  -5 2669.94 127.407   4
   9   0   5 2297.54 246.529  25
  -9   0  -6-18.2687 38.0301   3
  -9   0  -6 41.9355 38.3148   7
   9   0   6 91.6142 74.0869  25
  -9   0  -6 4.79400 29.9395   4
  -9   0  -7 15774.1 443.156   7
   9   0   7 14916.4 668.498  25
  -9   0  -7 16380.7 418.406   4
  -9   0  -7 16336.0 447.317   3
  -9   0  -8 13.2705 27.6290   4
  -9   0  -8 41.0021 39.1680   7
  -9   0  -8 48.1081 39.3467   3
   9   0   8 23.1538 59.7482  25
   9   0   8 16.4630 29.8036  23
   9   0   9 2630.06 131.366  23
  -9   0  -9 2260.86 126.256   7
   9   0   9 2390.50 248.827  25
  -9   0  -9 2151.48 125.740   3
   9   0  10 10.1813 32.1764  23
  -9   0 -10-16.2028 33.3150   3
  -9   0 -10-5.17988 35.0011   7
   9   0  11 8260.58 262.027  23
  -9   0 -11 8802.10 268.387   3
  -9   0 -11 8965.30 265.541   7
   9   0  12 41.5706 27.7959  23
  -9   0 -12-8.38118 30.0342   3
  -9   0 -12-3.93130 24.8489   7
  -9   0 -13 546.321 47.2620   7
   9   0  13 595.795 52.1402  23
  -9   0 -13 493.911 48.2862   3
   9   0  14 5.47718 19.9879  23
   9   0  15 3964.84 115.924  23
  -9   1  18-4.54137 12.7864  19
  -9   1  17 1709.70 73.6777  10
  -9  -1  17 1831.59 78.2610  10
  -9   1  17 1775.83 77.3737  19
  -9   1  17 1646.77 71.8255   2
  -9  -1  17 1713.73 73.4970   2
  -9   1  16 223.134 33.1787  10
  -9  -1  16 190.568 33.6750  10
  -9   1  16 204.530 35.7292  19
  -9   1  16 189.572 31.9058   2
  -9  -1  16 173.404 31.7622   2
  -9   1  15 3223.83 123.487   2
  -9   1  15 3083.35 121.857  10
  -9  -1  15 2992.36 125.244  10
  -9   1  15 3101.19 129.817  19
  -9  -1  15 2980.35 124.279   2
  -9   1  14 265.581 39.6900  10
  -9   1  14 239.658 39.1372   2
  -9  -1  14 264.220 44.1880   2
  -9  -1  13 492.923 61.0247   3
  -9  -1  13 478.032 51.2183  19
  -9  -1  13 599.990 62.3603   2
  -9   1  13 631.513 57.5621  10
  -9  -1  12 1651.90 100.529   2
  -9  -1  12 1711.94 107.689   3
  -9   1  12 1682.61 102.266   3
  -9  -1  12 1505.19 97.5196  10
  -9  -1  12 1690.09 95.6317  19
  -9   1  12 1588.77 91.9183  10
   9   1 -11 9528.33 515.158  15
   9  -1 -11 8288.61 472.665  15
  -9   1  11 9174.27 268.445   2
  -9   1  11 9542.22 289.372   3
  -9  -1  11 8932.33 281.190  10
  -9  -1  11 9099.20 274.990  19
  -9   1  11 8940.54 265.353  10
   9   1 -10 12389.9 602.685  15
   9  -1 -10 11227.2 567.972  15
   9  -1 -10 11749.8 553.565  16
  -9  -1  10 11905.3 335.353  19
  -9   1  10 11703.9 349.453  19
  -9   1  10 11609.2 322.180   2
  -9   1  10 12515.1 349.265   3
  -9  -1  10 11681.0 338.240  10
  -9   1  10 11839.6 322.267  10
   9  -1  -9 16149.2 684.901  16
  -9  -1   9 16922.0 445.500   2
  -9  -1   9 17503.3 442.054  19
  -9   1   9 16787.1 451.594  19
  -9   1   9 16517.4 421.846   2
  -9   1   9 16803.3 445.758   3
  -9  -1   9 17105.3 439.894  10
  -9   1   9 16466.5 417.719  10
   9  -1  -8 366.130 109.541  16
  -9   1   8 356.605 46.8852   2
  -9  -1   8 361.300 54.0303   2
  -9  -1   8 371.633 51.5827  19
  -9   1   8 332.981 53.4551  19
   9  -1  -8 315.545 44.6796  22
  -9   1   8 293.390 51.5354   3
  -9   1   8 319.405 42.3210  10
  -9  -1   8 400.618 52.4357  10
  -9  -1   7 10410.7 298.229  10
   9  -1  -7 9872.87 526.556  16
  -9  -1   7 10428.9 301.327   2
  -9  -1   7 10072.9 301.848  19
  -9   1   7 9782.36 306.851  19
   9  -1  -7 10407.1 287.891  22
  -9   1   7 10509.0 284.408   2
  -9   1   7 10500.1 308.885   3
  -9   1   7 10297.8 276.816  10
  -9   1   6 14754.2 360.357  10
  -9  -1   6 14900.4 384.229  10
   9  -1  -6 14376.0 374.093  22
  -9  -1   6 14433.6 392.696  19
  -9   1   6 14649.9 400.498  19
  -9  -1   6 15031.4 389.385   2
   9  -1  -6 13841.7 644.935  16
  -9   1   6 14937.2 398.702   3
  -9   1   6 14893.5 368.078   2
  -9   1   5 11585.3 296.762  10
  -9  -1   5 11959.1 322.823  10
   9  -1  -5 11615.8 316.168  22
  -9  -1   5 12520.4 341.133  19
  -9   1   5 11981.8 341.297  19
  -9  -1   5 12083.6 327.836   2
   9  -1  -5 11679.5 583.505  16
  -9   1   5 12558.2 342.737   3
  -9   1   5 12303.5 309.532   2
  -9  -1   4 5531.15 184.616  10
   9  -1  -4 5507.19 180.966  22
   9  -1  -4 5647.85 395.521  16
  -9  -1   4 5744.86 201.493  19
  -9   1   4 5699.92 203.246  19
   9   1  -4 6063.33 351.196  16
  -9  -1   4 5947.01 190.762   2
  -9   1   4 5755.69 204.011   3
  -9   1   4 5557.20 171.298   2
  -9  -1   3 9224.54 274.289  19
   9   1  -3 8331.48 434.304  16
  -9   1   3 8774.48 269.614  19
   9  -1  -3 8771.81 503.309  16
  -9   1   3 8963.11 272.578   3
  -9   1   3 8609.42 230.256   2
  -9  -1   3 8868.36 251.224   2
   9  -1  -3 8920.87 248.025  22
  -9  -1   2 3000.88 136.633  19
  -9   1   2 3220.54 139.153  19
   9  -1  -2 2901.98 284.466  16
   9   1  -2 2613.02 243.132  16
  -9  -1   2 2838.79 116.125   2
  -9   1   2 3017.22 136.773   3
   9  -1  -2 3024.80 119.314  22
   9  -1  -2 2972.16 269.330  25
   9   1  -2 2588.86 253.400  25
   9  -1  -1 6504.12 195.237  22
   9  -1  -1 6134.53 386.538  25
   9   1  -1 5643.62 372.538  25
  -9   1   1 6337.55 216.724   3
  -9   1   1 6429.21 215.617  19
   9  -1  -1 6888.59 441.268  16
  -9   1   0 770.771 67.5468  19
   9  -1   0 812.758 160.360  16
  -9  -1   0 764.902 65.3370   4
   9  -1   0 700.541 136.556  25
   9   1   0 858.832 156.278  25
  -9   1   0 632.608 89.8057  11
   9  -1   0 835.320 59.8047  22
  -9  -1   0 592.639 68.4593   3
  -9   1   0 789.519 71.8530   3
  -9   1  -1 9938.11 293.046   3
  -9  -1  -1 9513.52 303.416   3
   9  -1   1 8472.28 467.593  25
   9   1   1 9100.15 478.629  25
  -9   1  -1 9302.26 372.586  11
   9  -1   1 9975.43 554.941  16
   9  -1   1 9773.85 263.586  22
   9  -1   2 538.612 121.279  25
   9   1   2 593.572 127.994  25
   9  -1   2 640.861 53.6634  22
  -9  -1  -2 591.446 69.3947   3
  -9   1  -2 564.421 64.0163   3
   9  -1   3 7617.67 441.518  25
   9   1   3 8001.67 447.278  25
   9  -1   3 7960.87 228.887  22
  -9  -1  -3 8201.63 274.293   3
  -9  -1  -3 7285.72 243.345   4
  -9   1  -3 7963.81 256.145   3
  -9  -1  -3 8105.04 274.736   7
   9  -1   4 1061.25 68.9669  22
   9  -1   4 751.181 147.446  25
   9   1   4 998.648 166.522  25
  -9   1  -4 1015.01 83.3554   3
  -9  -1  -4 998.723 89.8638   3
  -9  -1  -4 1019.23 77.8100   4
  -9  -1  -4 919.745 86.6051   7
   9  -1   5 45751.0 994.724  22
   9  -1   5 43659.9 1339.76  25
   9   1   5 44980.3 1342.79  25
  -9  -1  -5 45541.7 1018.63   4
  -9   1  -5 45483.9 1028.86   3
  -9  -1  -5 47781.8 1057.50   3
  -9  -1  -5 47304.9 1057.00   7
   9  -1   6 1122.28 74.1777  22
   9   1   6 926.501 163.691  25
   9  -1   6 718.944 146.753  25
  -9  -1  -6 1081.83 82.7529   4
  -9   1  -6 923.673 79.4238   3
  -9  -1  -6 1070.94 94.3339   3
  -9  -1  -6 1099.42 93.0988   7
   9   1   7 1635.67 100.212  23
   9  -1   7 1632.99 89.9868  22
   9   1   7 1233.35 178.576  25
   9  -1   7 1593.14 205.338  25
  -9   1  -7 1644.54 104.052   3
  -9  -1  -7 1617.87 96.0452   4
  -9  -1  -7 1511.67 111.403   3
  -9  -1  -7 1593.13 111.636   7
   9   1   8 5481.64 201.843  23
   9  -1   8 5646.18 188.282  22
   9   1   8 5011.02 357.327  25
   9  -1   8 5129.89 364.867  25
  -9   1  -8 6031.70 209.203   3
  -9  -1  -8 5777.05 198.323   4
  -9  -1  -8 5430.14 217.989   3
  -9  -1  -8 5832.68 223.669   7
   9  -1   9 11503.9 336.558  23
   9   1   9 11444.1 324.064  23
  -9  -1  -9 11054.5 343.110   7
  -9   1  -9 11248.7 322.649   3
  -9  -1  -9 11643.4 315.520   4
  -9  -1  -9 10976.7 343.961   3
   9   1  10 9.10058 32.0032  23
   9  -1  10-10.1905 31.8208  23
  -9   1 -10-26.4012 34.3331   3
  -9  -1 -10-22.5472 43.2888   3
  -9  -1 -10-22.2718 36.8318   7
  -9  -1 -10-3.85936 24.9690   4
  -9  -1 -11 3298.88 146.731   7
  -9   1 -11 3253.10 130.183   3
  -9  -1 -11 3275.57 123.789   4
  -9  -1 -11 3232.99 146.254   3
   9   1  11 3369.49 135.884  23
   9  -1  11 3191.56 140.406  23
  -9  -1 -12 7218.86 225.485   7
  -9  -1 -12 6933.06 224.185   3
   9   1  12 7345.22 213.282  23
   9  -1  12 6720.02 217.480  23
  -9  -1 -13 4335.46 151.155   7
   9   1  13 4334.18 141.108  23
  -9  -1 -13 4362.98 153.173   3
   9   1  14 6062.99 161.850  23
  -9   2  17 32.4652 16.4620  19
  -9   2  16 1929.08 77.7313  10
  -9   2  16 2102.35 80.6038   2
   9  -2 -16 1913.87 74.3616  22
  -9   2  16 2039.70 86.7562  19
  -9   2  15 364.414 38.0715  10
  -9   2  15 382.239 44.9992  19
   9  -2 -15 319.398 37.2127  22
  -9   2  15 376.318 38.3346   2
   9  -2 -14 421.658 46.0442  22
  -9   2  14 439.246 43.6454  10
  -9   2  14 476.270 51.8576  19
  -9  -2  13 187.174 42.1520   2
  -9  -2  13 193.997 36.7240   3
  -9   2  13 141.741 31.5956  10
   9  -2 -13 235.883 38.4457   8
  -9   2  13 157.534 37.9720  19
  -9   2  12 3195.93 129.236   2
  -9  -2  12 3191.16 139.463   3
  -9   2  12 3399.32 149.250  19
  -9  -2  12 3499.06 150.421   2
  -9   2  12 3273.60 126.864  10
  -9  -2  11 4054.82 163.693   3
  -9   2  11 3978.05 148.725   2
  -9   2  11 4012.50 168.454  19
  -9  -2  11 4195.48 171.537   2
  -9   2  11 3733.65 140.481  10
  -9   2  10 988.659 156.612  17
  -9   2  10 933.719 80.3513  19
  -9  -2  10 1058.47 83.8434   3
  -9   2  10 915.153 66.3947   2
  -9   2  10 1011.08 73.7145   3
   9   2 -10 879.529 149.155  15
   9  -2 -10 1010.91 156.423  15
   9  -2 -10 813.957 153.332  16
  -9   2  10 970.715 65.6861  10
  -9  -2  10 995.445 83.6258  10
  -9  -2   9 3483.36 157.570  10
   9  -2  -9 3319.53 147.279  22
   9   2  -9 3333.54 288.435  15
   9  -2  -9 3008.16 267.442  15
   9  -2  -9 2783.40 283.840  16
  -9  -2   9 3363.79 132.862  19
  -9   2   9 3266.51 151.940  19
  -9   2   9 3491.03 128.942  10
  -9  -2   9 3533.75 155.902   3
  -9   2   9 3249.53 131.367   2
  -9   2   9 3565.73 145.127   3
   9  -2  -8 423.712 56.0503  22
  -9   2   8 389.708 45.5377   2
  -9  -2   8 433.017 59.9040   2
   9  -2  -8 359.574 112.332  16
  -9  -2   8 451.467 49.9547  19
  -9   2   8 386.701 57.2646  19
  -9   2   8 430.358 43.3444  10
  -9  -2   8 424.309 58.4684   3
  -9   2   8 463.129 54.6996   3
   9  -2  -7 10518.0 310.701  22
  -9  -2   7 10373.7 318.609   2
   9  -2  -7 10955.5 580.901  16
  -9  -2   7 10657.8 296.449  19
  -9   2   7 10206.3 313.543  19
  -9   2   7 10435.8 272.911  10
  -9  -2   7 11125.2 325.027   3
  -9   2   7 10731.7 286.872   2
  -9   2   7 11292.2 306.091   3
  -9  -2   6 8044.63 261.664   2
   9  -2  -6 7872.26 491.325  16
  -9  -2   6 8259.46 246.264  19
  -9   2   6 7869.66 256.203  19
   9  -2  -6 8645.69 397.546  20
   9  -2  -6 7901.38 253.489  22
  -9  -2   6 7940.90 265.416   3
  -9   2   6 8253.71 247.115   3
  -9   2   6 7906.29 226.993   2
  -9  -2   5 3366.36 127.927   1
  -9  -2   5 3728.44 156.519   2
   9  -2  -5 3572.96 335.514  16
  -9   2   5 3468.35 150.959  19
   9  -2  -5 3341.92 238.739  20
   9  -2  -5 3348.56 147.812  22
  -9  -2   5 3735.23 163.700   3
  -9   2   5 3643.81 144.256   3
  -9   2   5 3586.38 127.178   2
   9  -2  -4 13727.7 365.868  22
   9  -2  -4 12999.5 508.492  20
  -9  -2   4 13582.9 343.355   1
   9  -2  -4 13952.5 682.218  16
  -9   2   4 13349.5 366.870  19
   9  -2  -4 13281.6 595.105  25
   9   2  -4 13770.4 605.120  25
  -9  -2   4 13522.9 383.971   3
  -9   2   4 13777.4 356.333   3
  -9   2   4 13165.0 326.476   2
   9  -2  -3 2257.05 112.920  22
   9  -2  -3 1904.86 179.752  20
   9  -2  -3 2096.80 256.850  16
  -9  -2   3 2138.76 101.926   1
  -9   2   3 2250.66 113.209  19
   9   2  -3 2442.99 244.368  25
   9  -2  -3 1830.45 216.055  25
  -9  -2   3 2223.56 125.226   3
   9  -2  -2 9921.74 418.920  20
   9  -2  -2 9920.26 284.270  22
  -9   2   2 9975.07 288.561  19
   9  -2  -2 9588.26 562.570  16
  -9  -2   2 9733.84 276.838   1
  -9   2   2 10106.0 444.038  11
  -9  -2   2 9929.03 308.885   3
   9  -2  -2 9165.05 484.289  25
   9   2  -2 9770.97 495.162  25
   9  -2  -1 781.897 118.700  20
  -9   2   1 668.503 62.9306  19
  -9  -2   1 601.444 71.9473   3
  -9  -2   1 621.658 62.1842   4
  -9  -2   1 732.701 63.1566   1
  -9   2   1 744.631 120.447  11
   9  -2  -1 506.519 134.698  25
   9   2  -1 643.455 140.700  25
   9  -2  -1 810.768 66.8050  22
   9  -2   0 44475.8 1431.85  16
  -9  -2   0 44985.2 1012.12   3
  -9  -2   0 44725.9 977.010   4
  -9  -2   0 43635.9 974.345   1
  -9   2   0 43250.2 1199.13  11
   9  -2   0 44724.7 972.969  22
   9  -2   0 44823.7 1171.30  20
   9  -2   0 44560.8 1283.53  25
   9   2   0 41798.3 1259.64  25
  -9   2  -1 5347.00 281.517  26
   9  -2   1 5938.12 370.414  25
   9   2   1 5705.57 365.743  25
  -9   2  -1 5639.76 326.481  11
  -9  -2  -1 5762.74 203.835   1
  -9  -2  -1 6425.43 231.688   3
  -9  -2  -1 5905.68 204.742   4
   9  -2   1 6507.89 462.939  16
   9  -2   1 6123.55 200.378  22
   9  -2   2 4654.71 325.609  25
   9   2   2 4295.33 316.933  25
  -9   2  -2 4771.08 269.665  26
  -9   2  -2 4570.06 290.836  11
  -9  -2  -2 4494.14 178.973   1
  -9  -2  -2 4947.26 181.444   4
  -9  -2  -2 4964.53 202.754   3
   9  -2   2 4386.88 381.197  16
   9  -2   2 5029.72 176.533  22
  -9   2  -3 17317.6 601.980  26
   9  -2   3 17702.1 692.843  25
   9   2   3 17171.5 682.210  25
  -9   2  -3 17938.4 637.620  11
  -9  -2  -3 17749.3 462.583   1
  -9  -2  -3 17219.1 456.643   4
  -9  -2  -3 17746.2 485.283   3
   9  -2   3 18756.5 451.276  22
   9  -2   4 137.771 37.6069  22
  -9  -2  -4 116.685 48.6018   7
   9  -2   4 60.4582 83.4118  16
  -9  -2  -4 84.6286 36.1623   1
  -9   2  -4 79.7935 53.9519  11
   9  -2   4 80.0135 64.7342  25
   9   2   4 98.5036 71.9189  25
  -9   2  -4 58.9386 51.8505  26
  -9  -2  -4 114.284 46.3793   3
  -9  -2  -5 1233.01 103.052   7
   9  -2   5 1293.68 213.205  16
  -9  -2  -5 1497.51 107.705   3
  -9  -2  -5 1275.98 91.8300   1
  -9   2  -5 1353.09 155.133  11
   9  -2   5 1378.85 85.3131  22
   9  -2   5 1103.81 163.516  25
  -9   2  -5 1354.45 154.825  26
   9   2   5 1481.12 183.579  25
  -9  -2  -6 635.314 74.8377   3
  -9  -2  -6 587.622 62.9054   4
  -9   2  -6 617.364 109.287  26
   9   2   6 569.734 118.721  25
   9  -2   6 459.604 110.896  25
  -9  -2  -6 612.258 65.8184   1
   9  -2   6 675.961 60.0676  22
   9  -2   6 560.703 144.407  16
  -9  -2  -7 6346.22 240.303   3
  -9  -2  -7 6601.51 219.639   4
   9  -2   7 6979.70 216.715  22
  -9  -2  -8 6357.54 232.851   3
  -9  -2  -8 6335.87 210.408   4
   9  -2   8 6231.39 205.433  22
  -9  -2  -9 1350.88 96.5848   3
  -9  -2  -9 1405.38 84.8235   4
   9  -2   9 1223.10 85.9505  23
   9  -2   9 1318.69 81.0974  22
  -9  -2 -10 900.396 64.5644   4
   9  -2  10 917.604 72.7894  23
  -9  -2 -11 3075.87 134.802   3
  -9  -2 -11 3315.53 120.730   4
   9  -2  11 3143.26 127.744  23
  -9  -2 -11 3179.08 128.502   1
  -9  -2 -12 1470.35 76.1585   1
   9  -2  12 1459.09 76.9856  23
  -9  -2 -12 1548.28 85.4942   3
  -9  -2 -12 1510.91 69.8324   4
  -9  -2 -12 1385.34 82.2259   7
  -9  -2 -13 2888.91 99.8601   1
   9  -2  13 2919.28 102.479  23
  -9  -2 -13 3073.19 111.381   3
   9  -3 -15 115.770 22.4750  22
  -9   3  15 129.207 21.6661  19
   9  -3 -14 591.497 45.7509  22
  -9   3  14 601.315 44.6402  19
  -9   3  14 576.746 41.6457   2
  -9   3  13 69.0404 25.9985  19
   9  -3 -13 66.9873 25.9558  22
  -9   3  13 60.7237 22.3319   2
   9  -3 -13 50.8519 22.8172   8
   9  -3 -12 3078.03 128.046  22
  -9   3  12 3072.40 114.029   2
  -9   3  12 3117.86 124.373  19
   9  -3 -12 3057.90 126.968   8
  -9   3  11 16.0027 28.4067  19
  -9   3  11 6.26452 20.2648   2
   9  -3 -11-8.77811 29.0334  22
   9  -3 -11 40.7202 31.5137   8
  -9   3  10 1197.15 69.7761   2
   9  -3 -10 1225.46 83.5993  22
  -9   3  10 1102.23 77.1315  19
  -9   3   9 1159.37 69.3957   2
  -9  -3   9 1265.75 77.8197   3
   9  -3  -9 1213.68 86.1519  22
  -9   3   9 1289.55 82.6854  19
  -9   3   8 1972.09 91.4929   2
  -9  -3   8 2298.85 108.834   3
  -9  -3   8 2046.85 92.7493   1
   9  -3  -8 2026.58 113.394  22
  -9   3   8 2010.95 105.755  19
   9  -3  -7 1626.65 101.895  22
   9  -3  -7 1365.14 206.213  16
  -9   3   7 1475.00 77.5850   2
  -9  -3   7 1541.84 91.3438   3
  -9  -3   7 1582.73 83.5309   1
  -9   3   7 1744.22 97.1750  19
   9  -3  -6 10058.5 468.295  20
   9  -3  -6 10563.3 312.009  22
   9  -3  -6 10481.9 582.634  16
  -9   3   6 10121.5 270.248   2
  -9  -3   6 10733.3 303.727   3
  -9  -3   6 10736.7 289.616   1
  -9   3   6 10740.6 299.152  19
  -9  -3   5 3594.19 150.698   3
  -9   3   5 3377.37 120.418   2
  -9  -3   5 3836.06 146.060   1
   9  -3  -5 3534.60 262.367  20
   9  -3  -5 3706.82 156.568  22
  -9   3   5 3568.11 143.872  19
   9  -3  -4 236.492 47.2288  22
   9  -3  -4 202.754 97.9353  16
  -9  -3   4 226.307 42.5521   3
  -9  -3   4 185.370 38.9329   1
   9  -3  -4 119.378 64.5343  20
  -9   3   4 185.400 37.8915  19
   9  -3  -3 416.119 55.2530  22
   9  -3  -3 659.140 116.935  20
  -9   3   3 475.391 50.2165  19
   9  -3  -3 675.249 159.702  16
  -9  -3   3 603.673 65.0019   3
  -9  -3   3 401.288 52.9287   1
   9  -3  -2 73.1849 34.7110  22
   9  -3  -2 33.5561 49.1396  20
  -9  -3   2 167.023 42.6401   1
  -9  -3   2 140.953 42.6547   3
  -9   3   2 129.804 74.6001  11
   9  -3  -1 18097.3 809.903  16
  -9  -3   1 17157.6 429.488   4
   9  -3  -1 18007.6 452.747  22
   9  -3  -1 17199.1 635.022  20
  -9  -3   1 17071.6 452.562   1
  -9   3   1 16842.6 660.158  11
  -9  -3   1 17929.4 461.210   3
   9  -3   0 4.74230 33.6726  22
   9  -3   0 89.9389 82.7014  16
  -9  -3   0 33.3754 28.7723   4
   9  -3   0 16.5953 51.1834  20
  -9  -3   0 10.6290 33.5920   1
  -9   3   0-18.8096 66.1447  11
  -9  -3   0 5.43736 37.8722   3
  -9  -3  -1 7045.50 240.092   3
   9  -3   1 7310.62 493.398  16
  -9  -3  -1 6800.17 218.876   4
  -9  -3  -1 6471.11 232.362   1
   9  -3   1 6973.33 226.169  22
  -9   3  -1 6511.75 380.725  11
  -9  -3  -2 1479.33 99.0194   3
   9  -3   2 1228.82 208.485  16
  -9  -3  -2 1284.17 84.6560   4
  -9  -3  -2 1493.53 99.5516   1
  -9   3  -2 1214.28 161.160  11
   9  -3   2 1437.79 90.5073  22
  -9   3  -2 1392.86 144.155  26
  -9  -3  -3 1240.25 92.9670   3
   9  -3   3 1153.08 199.045  16
  -9  -3  -3 1226.12 82.9322   4
  -9  -3  -3 1190.63 91.2963   1
  -9   3  -3 882.596 140.834  11
  -9   3  -3 1152.55 132.477  26
   9  -3   3 1206.93 82.8949  22
  -9  -3  -4 54.2478 33.5926   4
  -9  -3  -4 68.0289 36.6890   1
   9  -3   4 62.2980 33.3506  22
  -9  -3  -4 16.6003 35.4030   3
  -9  -3  -5 1346.07 96.8397   1
   9  -3   5 1529.30 89.8558  22
  -9  -3  -5 1672.27 105.157   3
  -9  -3  -5 1466.19 90.1223   4
  -9  -3  -6 12387.3 351.754   1
   9  -3   6 12246.9 329.902  22
  -9  -3  -6 11906.7 331.497   4
  -9  -3  -6 12057.4 346.392   3
  -9  -3  -7 456.595 57.8313   1
  -9  -3  -7 433.350 56.8060   3
   9  -3   7 469.357 52.4015  23
   9  -3   7 568.104 54.3334  22
  -9  -3  -8 2503.34 121.154   3
   9  -3   8 2608.24 113.718  23
   9  -3   8 2714.07 115.122  22
  -9  -3  -8 2598.90 125.233   1
  -9  -3  -9 817.683 66.8637   3
  -9  -3  -9 827.046 60.6688   4
   9  -3   9 959.973 62.4428  23
   9  -3   9 918.718 63.3641  22
  -9  -3  -9 973.518 71.6995   1
  -9  -3 -10 2574.43 111.496   1
  -9  -3 -10 2866.68 106.862   4
  -9  -3 -10 2492.23 107.962   3
  -9  -3 -11 584.911 47.1656   1
  -9  -3 -11 613.743 43.8739   4
  -9  -3 -12 5913.87 158.593   1
   9  -4 -13 11.7741 13.8248  22
   9  -4 -12 99.0117 22.8743  22
  -9   4  11 1759.53 70.0488   2
   9  -4 -11 1984.20 86.2218  22
   9  -4 -11 1955.50 87.5873   8
   9  -4 -10 319.581 43.7182   8
  -9   4  10 338.899 32.0671   2
   9  -4 -10 326.314 41.7134  22
   9  -4  -9 4.16354 28.4261   8
   9  -4  -9 33.0466 24.8122  22
  -9   4   9 6.66075 15.6169   2
   9  -4  -8 86.6681 31.4663  22
  -9  -4   8 37.5319 20.7784   1
   9  -4  -7 696.586 61.7606  22
   9  -4  -7 579.729 64.6044   8
  -9  -4   7 539.462 47.3697   1
   9  -4  -6 2384.04 112.450  22
  -9  -4   6 2195.43 98.9336   1
   9  -4  -5 105.726 41.7223   8
  -9  -4   5 78.8663 30.4744   1
   9  -4  -5 87.8341 35.3628  22
  -9  -4   4 8481.98 249.693   1
   9  -4  -4 8727.97 280.666   8
   9  -4  -4 8228.99 255.407  22
  -9  -4   3 3824.71 150.670   1
   9  -4  -3 3824.42 153.406  22
  -9  -4   2 636.546 62.5676   1
   9  -4  -2 571.782 63.7603   8
   9  -4  -2 595.458 61.0679  22
  -9  -4   1 9433.81 283.407   1
   9  -4  -1 9435.20 279.997   8
   9  -4  -1 9919.68 281.976  22
   9  -4   0 924.847 71.5895  22
  -9  -4   0 926.322 76.2298   1
   9  -4   1 559.128 56.9090  22
  -9  -4  -1 583.536 61.5207   1
  -9  -4  -2 2125.96 96.1974   4
   9  -4   2 2464.18 112.668  22
  -9  -4  -2 2365.05 120.146   1
  -9  -4  -3 2456.12 104.782   4
   9  -4   3 2749.20 116.753  22
  -9  -4  -3 2584.53 125.311   1
  -9  -4  -4 2875.03 129.851   1
   9  -4   4 2876.43 118.059  22
  -9  -4  -4 2655.63 109.662   4
  -9  -4  -5 1051.99 75.3165   1
   9  -4   5 1126.42 70.1567  22
  -9  -4  -5 1019.06 64.4959   4
  -9  -4  -6 1930.00 98.7648   1
   9  -4   6 1950.13 89.0297  22
  -9  -4  -6 1694.45 82.4491   4
  -9  -4  -7 423.791 45.3573   1
   9  -4   7 353.836 37.9042  22
  -9  -4  -7 422.533 39.7525   4
  -9  -4  -8 1469.07 75.9270   1
   9  -4   8 1561.77 71.3215  22
  -9  -4  -8 1498.81 68.9593   4
  -9  -4  -9 547.853 40.9290   1
  -9  -4 -10 1897.76 68.2626   1
   9  -5  -9 4125.29 112.252  22
  -9  -5   6 18.5155 15.6431   1
  -9  -5   5 755.630 46.1616   1
   9  -5  -4 229.679 31.4191  22
  -9  -5   4 218.579 29.2723   1
   9  -5  -3 159.707 28.8199   5
   9  -5  -3 181.306 29.6623  22
  -9  -5   3 128.819 26.1676   1
   9  -5  -2 87.1284 26.6103  22
  -9  -5   2 87.3284 26.2697   1
   9  -5  -1 2015.07 85.3573  22
  -9  -5   1 1904.67 85.1020   1
   9  -5   0 286.753 32.9644  22
  -9  -5   0 240.222 31.8515   1
   9  -5   1 1053.83 57.8212  22
  -9  -5  -1 961.677 58.9745   1
   9  -5   2 380.263 35.5942  22
  -9  -5  -2 466.774 41.5576   1
   9  -5   3 517.224 39.6329  22
  -9  -5  -3 505.425 41.0333   1
   9  -5   4 283.243 28.5945  22
  -9  -5  -4 275.064 30.4079   1
   9  -5   5 3367.13 101.404  22
  -9  -5  -5 3582.94 107.987   1
  -9  -5  -6 1352.58 52.5731   1
 -10   0  16 1690.57 76.1556  10
 -10   0  16 1719.17 71.6920  19
 -10   0  16 1681.62 76.5009   2
 -10   0  15 21.7822 22.3033  10
 -10   0  15 8.96408 21.4167  19
 -10   0  15 9.64646 21.9540   2
 -10   0  14 400.721 45.3648  10
 -10   0  14 339.073 43.6914  19
 -10   0  14 326.578 44.0252   2
 -10   0  13 36.6961 33.7766   3
 -10   0  13 7.82046 25.5837  10
 -10   0  13-4.28467 28.9527  19
 -10   0  12 31117.3 705.399   3
 -10   0  12 29112.1 679.446  10
 -10   0  12 31031.9 699.246  19
 -10   0  12 28213.0 681.859   2
 -10   0  11 10.6691 33.7190   3
 -10   0  11 8.69212 27.1424  10
 -10   0  11 51.2717 35.7121  19
 -10   0  11-9.24837 32.8342   2
 -10   0  10 15767.4 419.009   3
 -10   0  10 14801.4 390.994  10
 -10   0  10 15214.5 412.490  19
 -10   0  10 14976.0 400.302   2
 -10   0   9 11.3016 36.1411   3
 -10   0   9 50.8747 28.9457  10
 -10   0   9 16.3118 32.6915  19
 -10   0   9-9.39520 31.7438   2
 -10   0   8 165.597 46.3383   3
 -10   0   8 134.538 32.8970  10
 -10   0   8 120.604 40.4542  19
 -10   0   8 132.326 35.7020   2
 -10   0   7-5.73458 36.2466   3
 -10   0   7 3.86606 24.7255  10
 -10   0   7-5.48029 32.5121  19
 -10   0   7-8.72028 29.1535   2
 -10   0   6 14180.0 397.555  19
 -10   0   6 14957.8 375.220   2
 -10   0   6 14058.9 360.960  10
 -10   0   6 14467.2 404.554   3
  10   0  -6 14304.1 625.110  16
 -10   0   5 143.299 35.8394   2
 -10   0   5-3.32670 20.2705  10
  10   0  -5 68.7291 59.1193  16
 -10   0   5 34.4304 38.3734   3
 -10   0   4 3028.19 120.058   2
 -10   0   4 2887.67 145.454   3
  10   0  -4 2779.47 274.409  16
 -10   0   3 12.7817 19.9555   2
 -10   0   3-11.5980 36.6538   3
  10   0  -3 48.9320 67.4914  16
  10   0  -3-72.7656 94.6248  25
 -10   0   2 34319.6 802.298  19
  10   0  -2 34834.4 1158.73  16
  10   0  -2 35277.7 1141.71  25
 -10   0   2 34923.6 815.369   3
  10   0  -1-23.8876 80.7076  25
 -10   0   1-23.5291 46.9628   3
  10   0  -1-52.3686 67.5687  16
  10   0   0 379.412 118.053  25
 -10   0   0 327.541 58.3353   3
  10   0   0 136.058 79.8037  16
  10   0   1 71.0399 69.2856  25
  10   0   1-28.1417 61.3729  16
 -10   0  -1-18.2113 39.7163   3
  10   0   2 34313.5 1121.50  25
 -10   0  -2 33725.5 805.794   3
  10   0   3-23.6131 69.0899  25
 -10   0  -3 6.21014 38.3065   3
  10   0   4 3969.83 325.732  25
 -10   0  -4 4046.95 180.771   3
  10   0   5-23.3146 64.3151  25
 -10   0  -5 6.16956 36.1032   3
  10   0   6 12668.8 601.233  25
 -10   0  -6 13186.1 381.860   3
 -10   0  -7 29.2409 36.5218   3
  10   0   7-44.8279 69.1287  25
 -10   0  -8 537.093 63.8605   3
  10   0   8 541.897 61.4491  23
 -10   0  -9 5.07197 36.0154   3
  10   0   9 42.1367 31.3077  23
 -10   0 -10 917.493 72.2295   3
  10   0  10 806.627 65.5284  23
 -10   0 -11-26.4793 29.0500   3
  10   0  11 22.2443 25.0513  23
  10   0  12 3064.31 115.087  23
 -10   0 -12 2927.30 112.676   3
  10   0  13 6.96848 17.4019  23
 -10   1  17 27.0339 13.9687  19
 -10   1  16 813.914 47.9813  10
 -10   1  16 896.350 53.1336  19
 -10   1  16 868.835 51.3334   2
 -10  -1  16 900.550 53.1813   2
 -10   1  15 2367.12 94.1759  10
 -10   1  15 2405.25 103.203  19
 -10   1  15 2456.46 99.0064   2
 -10  -1  15 2492.70 102.959   2
 -10  -1  14 1472.42 83.6223   2
 -10   1  14 1339.47 73.1673  10
 -10  -1  14 1312.34 78.6415  10
 -10  -1  13 949.137 71.3040   2
 -10   1  13 819.475 62.2505   2
 -10  -1  13 943.204 73.2587   3
 -10   1  13 806.941 59.7074  10
 -10  -1  13 836.200 66.7696  10
 -10  -1  12 3764.34 142.470  19
 -10   1  12 3385.63 135.218  10
 -10  -1  12 3704.45 149.657  10
 -10   1  12 3669.43 143.085   2
 -10   1  12 3911.54 154.059   3
 -10  -1  11 104.622 35.8873  19
 -10   1  11 98.4736 32.0839   2
 -10  -1  11 63.2462 35.5710   2
 -10   1  11 88.2433 32.2588  10
 -10  -1  11 189.667 41.9308  10
 -10   1  11 141.192 40.9026   3
 -10  -1  10 350.503 49.8734  19
 -10   1  10 406.059 57.6105  19
 -10   1  10 372.211 46.7758   2
 -10  -1  10 377.311 56.0198   2
 -10   1  10 335.378 44.8037  10
 -10  -1  10 453.316 56.9409  10
 -10   1  10 441.378 56.9162   3
  10  -1  -9 1328.06 179.970  16
 -10  -1   9 1590.98 97.6165  19
 -10   1   9 1536.75 102.695  19
 -10  -1   9 1638.62 101.130   2
 -10   1   9 1588.78 85.3973  10
 -10  -1   9 1762.60 101.621  10
 -10   1   9 1465.26 97.8175   3
 -10   1   9 1590.23 90.0689   2
  10  -1  -8 11813.4 575.991  16
 -10  -1   8 12186.3 343.390  19
 -10   1   8 12407.9 355.722  19
 -10  -1   8 12437.6 343.355   2
 -10   1   8 11187.1 308.842  10
 -10  -1   8 12355.8 338.105  10
 -10   1   8 12450.5 350.842   3
 -10   1   8 12123.4 323.654   2
 -10  -1   7 7229.95 237.293  19
 -10   1   7 7267.87 244.392  19
 -10  -1   7 6972.80 229.939   2
 -10   1   7 6340.71 197.840  10
 -10  -1   7 7000.05 224.981  10
 -10   1   7 7404.69 241.960   3
 -10   1   7 6990.45 213.189   2
  10  -1  -6 300.172 100.786  16
 -10  -1   6 278.604 48.1493  19
 -10   1   6 381.799 56.8963  19
 -10   1   6 307.770 41.3597   2
 -10  -1   6 309.410 47.0122   2
 -10  -1   6 365.545 47.6784  10
 -10   1   6 306.006 50.2837   3
 -10  -1   5 1301.76 84.0535   2
  10  -1  -5 1323.82 200.904  16
 -10  -1   5 1301.34 91.8441  19
 -10   1   5 1286.37 92.2327  19
 -10   1   5 1303.29 93.1488   3
 -10   1   5 1217.83 70.9541   2
  10  -1  -4 9334.55 522.703  25
  10   1  -4 9730.06 523.607  25
 -10  -1   4 9218.90 270.578   2
  10  -1  -4 8901.05 529.278  16
 -10  -1   4 9962.61 297.582  19
 -10   1   4 9606.85 294.890  19
 -10   1   4 10038.8 298.004   3
 -10   1   4 9461.54 253.450   2
  10  -1  -3-71.3833 124.990  25
  10   1  -3-23.7215 113.360  25
 -10  -1   3 96.2888 28.6824   2
  10   1  -3 252.957 84.7928  16
  10  -1  -3 330.491 107.463  16
 -10   1   3 135.839 40.8166  19
 -10  -1   3 79.1945 42.8939   3
 -10   1   3 173.223 42.8828   3
  10   1  -2 10968.8 542.295  16
 -10   1   2 11666.9 336.461  19
  10  -1  -2 11161.9 609.494  16
 -10  -1   2 11468.4 350.647   3
 -10   1   2 11987.6 339.518   3
  10  -1  -2 11044.4 564.521  25
  10   1  -2 10770.8 558.103  25
 -10   1   1 11155.2 327.712  19
  10  -1  -1 10860.5 605.292  16
  10   1  -1 10824.0 553.127  16
 -10   1   1 11579.2 333.240   3
 -10  -1   1 11206.6 345.517   3
  10  -1  -1 11161.4 564.219  25
  10   1  -1 10927.5 556.955  25
  10  -1   0 26806.0 610.444  22
  10  -1   0 27614.7 962.504  25
  10   1   0 26481.0 949.571  25
  10  -1   0 26518.8 1032.13  16
 -10  -1   0 27595.5 675.713   3
 -10   1   0 27289.5 653.408   3
 -10  -1  -1 1497.79 108.726   3
  10  -1   1 1439.75 78.6275  22
  10  -1   1 1581.98 208.716  25
  10   1   1 1446.30 197.311  25
 -10   1  -1 1509.44 99.5313   3
  10  -1   1 1337.55 213.006  16
 -10  -1  -2 5395.41 221.097   3
 -10   1  -2 5925.10 211.217   3
  10  -1   2 5163.57 371.362  25
  10   1   2 5904.78 389.713  25
  10  -1   2 5522.47 176.875  22
  10  -1   2 5704.88 435.564  16
  10  -1   3 4702.67 355.323  25
  10   1   3 5375.76 371.838  25
 -10   1  -3 5788.16 208.363   3
  10  -1   3 5431.75 175.611  22
 -10  -1  -3 5357.49 218.805   3
 -10  -1  -3 5547.59 200.674   4
  10  -1   4 4239.85 330.914  25
  10   1   4 4122.71 325.682  25
  10  -1   4 3595.65 352.375  16
  10  -1   4 4464.97 154.453  22
 -10  -1  -4 4559.39 177.764   4
 -10   1  -4 4540.68 180.632   3
 -10  -1  -4 4507.49 196.516   3
  10  -1   5 6052.07 396.860  25
  10   1   5 6011.00 389.877  25
  10  -1   5 6212.19 454.461  16
  10  -1   5 5952.34 190.514  22
 -10   1  -5 6629.91 223.448   3
 -10  -1  -5 6087.44 213.432   4
 -10  -1  -5 6044.26 233.903   3
 -10  -1  -6 1420.35 107.030   3
 -10  -1  -6 1529.98 95.2539   4
 -10   1  -6 1425.11 94.6976   3
  10   1   6 1128.95 170.219  25
  10  -1   6 1061.60 174.661  25
  10   1   6 1411.98 91.0814  23
  10  -1   6 1297.38 77.5980  22
  10  -1   6 1457.36 222.556  16
  10   1   7 4866.51 180.755  23
  10  -1   7 4988.76 166.324  22
 -10  -1  -7 4814.29 201.752   3
 -10   1  -7 5209.27 188.486   3
 -10  -1  -7 5138.01 183.677   4
 -10  -1  -7 5120.58 206.371   7
  10   1   8 18481.3 452.541  23
  10  -1   8 17806.2 466.201  23
 -10  -1  -8 18540.4 481.187   3
 -10   1  -8 17552.3 450.913   3
 -10  -1  -8 17844.8 447.022   4
 -10  -1  -8 17888.8 477.484   7
  10  -1   9 1653.64 98.6072  23
  10   1   9 1703.82 92.3253  23
 -10  -1  -9 1630.16 102.834   3
 -10   1  -9 1609.65 88.9768   3
 -10  -1  -9 1582.23 86.6728   4
 -10  -1  -9 1584.17 102.889   7
  10  -1  10 8283.83 247.841  23
  10   1  10 7960.39 232.394  23
 -10   1 -10 7949.30 227.788   3
 -10  -1 -10 8464.26 256.885   3
 -10  -1 -10 8276.36 253.830   7
  10   1  11 782.761 54.8655  23
  10  -1  11 936.597 66.0211  23
 -10  -1 -11 832.712 65.4854   3
  10  -1  12 1887.58 84.5089  23
 -10  -1 -12 1730.08 84.1203   3
  10  -1  13 971.500 53.2877  23
 -10   2  16 163.124 22.3414  19
 -10   2  15 1685.47 73.4419  19
  10  -2 -15 1220.20 49.4993  22
 -10   2  14 22.5694 22.6765  19
 -10   2  14 4.55055 17.6142  10
 -10   2  14 10.6424 18.7129   2
  10  -2 -14 4.25536 16.4717  22
 -10   2  13 1196.36 75.7998  19
  10  -2 -13 1176.91 64.9207  22
 -10   2  13 1178.90 67.1748   2
 -10   2  13 1133.29 61.8478  10
  10  -2 -13 1163.89 66.0551   8
 -10   2  12 1083.17 74.9742  19
  10  -2 -12 1092.75 66.6613  22
 -10   2  12 1042.49 65.8994   2
 -10  -2  12 1053.59 73.1374   3
 -10   2  12 1035.73 60.8451  10
 -10   2  11 4024.94 143.256   2
 -10  -2  11 3872.17 155.757   3
  10  -2 -11 4159.60 148.212  22
 -10   2  11 4076.42 160.788  19
 -10  -2  10 177.647 41.9798   3
 -10   2  10 147.162 35.2218   3
 -10   2  10 163.088 33.2880   2
 -10  -2  10 133.954 44.1843   2
  10  -2 -10 115.457 32.1457  22
 -10   2  10 140.861 40.5755  19
 -10   2   9 17750.6 433.836   2
 -10  -2   9 18097.6 467.058   3
 -10   2   9 18759.2 446.520   3
 -10  -2   9 18249.2 472.913   2
  10  -2  -9 17605.5 445.243  22
 -10   2   9 17839.3 464.649  19
  10  -2  -8 817.753 67.1036  22
 -10   2   8 849.352 74.5172  19
  10  -2  -8 588.270 133.902  16
 -10   2   8 708.081 56.8818   2
 -10  -2   8 772.134 73.6161   3
 -10   2   8 674.834 60.8493   3
 -10  -2   8 747.959 72.7959   2
  10  -2  -7 2533.39 117.151  22
 -10   2   7 2391.37 124.749  19
  10  -2  -7 2381.16 257.990  16
 -10   2   7 2378.76 102.315   2
 -10  -2   7 2599.48 132.583   3
 -10   2   7 2325.30 112.245   3
  10  -2  -7 2048.67 229.159  25
  10   2  -7 1933.84 221.485  25
  10  -2  -6 43.5579 27.2155  22
 -10   2   6 56.0062 29.8068  19
 -10   2   6 41.3243 22.7985   2
 -10  -2   6 107.761 41.4034   3
 -10   2   6 45.9530 31.0414   3
  10  -2  -6 22.0988 60.9672  25
  10   2  -6-22.1222 57.0909  25
  10  -2  -6-26.9766 58.8381  16
  10  -2  -5 2756.04 122.791  22
 -10   2   5 2892.66 133.902  19
 -10  -2   5 2761.10 140.383   3
 -10   2   5 2474.81 100.460   2
  10  -2  -5 2668.43 258.023  25
  10   2  -5 2430.29 247.464  25
  10  -2  -5 2958.15 302.709  16
  10  -2  -4 128.873 34.3609  22
 -10   2   4 104.013 37.7896  19
 -10  -2   4 129.531 44.9005   3
  10  -2  -4 66.0373 60.7608  25
  10   2  -4 88.0841 67.9508  25
  10  -2  -4 85.9402 62.5109  16
  10  -2  -3 971.458 70.6138  22
 -10   2   3 771.001 70.0244  19
 -10  -2   3 708.533 75.6618   3
  10  -2  -3 633.539 137.297  25
  10   2  -3 632.641 130.334  25
  10  -2  -3 676.508 160.464  16
  10  -2  -2 777.815 64.4959  22
 -10   2   2 794.748 68.9295  19
 -10  -2   2 774.607 79.3892   3
  10  -2  -2 841.759 149.574  25
  10   2  -2 579.610 126.479  25
  10  -2  -2 481.260 138.381  16
  10  -2  -1 37.7239 27.7376  22
  10  -2  -1 42.8487 78.1869  25
  10   2  -1-21.2447 65.5273  25
 -10  -2   1 80.1846 43.3872   3
  10  -2   0 171.176 37.4502  22
 -10  -2   0 194.956 43.8623   4
 -10  -2   0 169.771 34.7962   1
 -10   2   0 145.590 61.9726  11
  10  -2   0 147.831 79.8337  25
  10   2   0 41.7798 57.7109  25
 -10  -2   0 174.180 51.2173   3
  10  -2   1 62.2534 74.3658  16
 -10  -2  -1 49.8731 26.2813   1
  10  -2   1 62.6257 64.3879  25
  10   2   1-20.6054 75.1986  25
 -10  -2  -1 67.7749 35.9667   4
  10  -2   1 41.6009 28.9861  22
 -10  -2  -1 31.3843 34.6394   3
 -10  -2  -2 3441.17 141.743   1
  10  -2   2 3059.15 270.626  25
  10   2   2 3258.69 274.938  25
 -10  -2  -2 3789.15 173.864   3
 -10  -2  -2 3694.51 154.828   4
  10  -2   2 3736.61 143.999  22
  10  -2   2 3714.07 357.737  16
  10  -2   3 366.776 133.554  16
 -10  -2  -3 472.468 53.1336   1
  10  -2   3 283.019 96.9214  25
  10   2   3 298.336 95.3665  25
 -10  -2  -3 380.230 53.3327   4
 -10  -2  -3 396.824 61.6465   3
  10  -2   3 456.380 51.9781  22
 -10  -2  -4 758.030 66.2108   1
  10   2   4 780.403 137.051  25
  10  -2   4 814.138 138.096  25
 -10  -2  -4 1186.53 93.3990   3
  10  -2   4 975.381 69.4924  22
  10  -2   4 989.885 192.667  16
 -10  -2  -5 8161.98 282.004   3
 -10  -2  -5 8361.14 256.201   1
  10  -2   5 8894.71 252.090  22
 -10  -2  -6 3445.55 159.545   3
 -10  -2  -6 3155.99 139.648   4
 -10  -2  -6 3250.10 136.784   1
  10  -2   6 3306.58 132.367  22
 -10  -2  -7 990.999 72.5013   4
 -10  -2  -7 937.984 83.1641   3
  10  -2   7 1076.66 71.0292  22
 -10  -2  -7 1108.52 75.3286   1
 -10  -2  -8 297.509 42.3204   4
  10  -2   8 227.289 37.9513  22
 -10  -2  -8 335.580 52.6155   3
  10  -2   8 296.457 47.2993  23
  10  -2   9 7810.33 235.647  23
 -10  -2  -9 7594.35 223.993   4
 -10  -2  -9 8295.61 249.645   3
  10  -2  10 4182.43 148.771  23
 -10  -2 -10 4346.60 157.403   3
 -10  -2 -10 4261.13 140.475   4
  10  -2  11 2897.49 108.504  23
 -10  -2 -11 2927.16 114.730   3
  10  -2  12 729.104 43.7001  23
 -10   3  14 394.743 30.0141  19
  10  -3 -14 411.572 28.3592  22
 -10   3  13 134.934 25.4616  19
  10  -3 -13 127.028 21.9589  22
 -10   3  13 115.555 21.4260   2
 -10   3  12 920.518 52.3772   2
 -10   3  12 964.250 57.9897  19
  10  -3 -12 1047.93 63.4662   8
  10  -3 -12 1066.15 60.3354  22
 -10   3  11 986.228 55.6948   2
 -10   3  11 963.930 62.0060  19
  10  -3 -11 859.588 64.7568   8
  10  -3 -11 980.473 63.0386  22
 -10   3  10 2399.48 105.454  19
 -10   3  10 2456.70 96.0686   2
  10  -3 -10 2604.90 110.605  22
 -10   3   9 44.2299 25.6809  19
 -10   3   9 21.9484 18.5508   2
  10  -3  -9 50.5850 26.8436  22
 -10   3   8 1632.72 88.8021  19
 -10   3   8 1656.51 76.9503   2
 -10  -3   8 1599.40 87.6950   3
  10  -3  -8 1727.38 93.7208  22
 -10   3   7 7981.65 233.766  19
 -10  -3   7 7715.75 234.570   3
  10  -3  -7 7660.60 237.394  22
 -10   3   6-3.95471 24.0874  19
 -10  -3   6 30.3187 30.4619   3
  10  -3  -6-4.35321 27.8411  22
 -10   3   5 4095.42 153.559  19
 -10  -3   5 4402.10 166.697   3
  10  -3  -5 4373.68 164.542  22
 -10  -3   4 1134.38 71.7976   1
 -10   3   4 1349.93 80.4507  19
  10  -3  -4 1317.78 85.2729  22
 -10  -3   4 1470.65 94.1440   3
  10  -3  -3 16326.0 410.645  22
 -10  -3   3 15250.8 392.031   1
 -10  -3   3 16011.1 417.687   3
  10  -3  -2 4660.91 173.080  22
 -10  -3   2 4659.39 165.929   1
 -10  -3   2 4592.56 179.936   3
  10  -3  -1 20717.6 496.082  22
 -10  -3   1 19302.7 485.535   1
 -10  -3   1 20232.8 508.322   3
  10  -3   0 708.640 64.1972  22
 -10  -3   0 745.498 73.0817   3
 -10  -3   0 696.846 63.7944   1
 -10  -3  -1-4.09853 24.9634   4
  10  -3   1 42.5678 29.9382  22
 -10  -3  -1-5.22699 33.0384   3
 -10  -3  -1-4.48836 29.0374   1
 -10  -3  -2 1794.78 96.8899   4
  10  -3   2 1770.05 95.9368  22
 -10  -3  -2 1622.95 104.256   3
 -10  -3  -2 1748.11 99.8035   1
 -10  -3  -3 14012.1 371.640   1
 -10  -3  -3 13391.0 361.410   4
  10  -3   3 14235.4 363.710  22
 -10  -3  -3 14252.7 383.628   3
 -10  -3  -4 4.06799 28.3341   4
  10  -3   4-15.4772 25.3153  22
 -10  -3  -4-19.5329 33.6770   3
 -10  -3  -4 13.2056 28.4779   1
 -10  -3  -5 78.6085 31.8593   4
  10  -3   5 40.6195 28.3773  22
 -10  -3  -5 46.4205 31.3841   3
 -10  -3  -5 50.7682 28.3070   1
 -10  -3  -6 801.989 63.9280   1
  10  -3   6 866.194 61.7149  22
 -10  -3  -6 784.279 65.9782   3
 -10  -3  -6 852.723 64.0889   4
 -10  -3  -7 7721.63 228.120   1
  10  -3   7 7762.03 225.291  23
  10  -3   7 8011.76 223.679  22
 -10  -3  -7 8105.61 237.883   3
 -10  -3  -8 159.828 30.9326   1
  10  -3   8 216.942 33.2584  22
  10  -3   8 203.717 30.5237  23
 -10  -3  -8 163.388 33.7262   3
 -10  -3  -9 1935.11 81.3769   4
 -10  -3  -9 1792.91 79.2340   1
  10  -4 -11 5.38553 14.7533  22
  10  -4 -10 1912.15 78.1579  22
  10  -4 -10 1985.28 84.2478   8
  10  -4  -9 2925.63 104.682  22
  10  -4  -9 2513.70 106.748   8
  10  -4  -8 14.6498 22.5026  22
  10  -4  -7 4875.29 157.747  22
  10  -4  -7 4771.58 168.507   8
  10  -4  -6 451.612 46.9399  22
  10  -4  -6 425.201 52.0032   8
  10  -4  -5 5871.37 201.229   8
  10  -4  -5 6104.64 188.805  22
  10  -4  -4 467.030 57.1658   8
  10  -4  -4 388.223 47.6208  22
 -10  -4   4 536.110 45.5998   1
  10  -4  -3 6351.36 208.864   8
 -10  -4   3 6426.58 189.130   1
  10  -4  -3 6205.24 195.939  22
 -10  -4   2 23.1029 23.6634   1
  10  -4  -2 58.5554 31.4027   8
  10  -4  -2 28.9322 27.5564  22
 -10  -4   1 1031.28 67.0256   1
  10  -4  -1 1205.18 73.6815  22
 -10  -4   0 3.50709 24.9015   1
  10  -4   0-3.50871 27.8009  22
 -10  -4  -1 5778.88 184.125   1
  10  -4   1 5836.19 182.762  22
 -10  -4  -2 246.448 38.1529   1
  10  -4   2 362.394 41.2022  22
 -10  -4  -3 1542.98 81.5653   1
  10  -4   3 1661.30 81.1819  22
 -10  -4  -4 870.442 59.3067   1
  10  -4   4 1036.53 60.3530  22
 -10  -4  -4 882.064 53.0189   4
 -10  -4  -5 654.766 49.7610   1
  10  -4   5 682.986 48.6276  22
 -10  -4  -5 704.539 46.8584   4
 -10  -4  -6 795.523 50.6288   1
  10  -4   6 844.215 50.9295  22
 -10  -4  -7 347.155 30.4436   1
  10  -4   7 336.441 30.7055  22
 -10  -5   3 400.210 26.5197   1
 -10  -5   2 652.560 34.7390   1
 -10  -5   1 75.2286 15.5647   1
 -10  -5   0 2090.07 70.0391   1
 -10  -5  -1 189.801 20.0764   1
 -11   0  15 2809.85 94.8263  19
 -11   0  14 2.67345 20.0283  10
 -11   0  14 8.29947 20.3710  19
 -11   0  13 1359.47 75.9041   2
 -11   0  13 1350.70 72.8349  10
 -11   0  13 1370.61 76.9336  19
 -11   0  13 1266.02 78.4866   3
 -11   0  12 18.8073 30.4743   2
 -11   0  12 6.75860 23.7679  10
 -11   0  12 19.8802 27.4215  19
 -11   0  12 4.28034 29.8138   3
 -11   0  11 13689.1 355.052   2
 -11   0  11 13486.2 345.457  10
 -11   0  11 13299.0 362.223  19
 -11   0  11 13903.0 370.169   3
 -11   0  10 4.20820 26.9140   2
 -11   0  10 14.7687 24.6876  10
 -11   0  10 23.9785 32.0661  19
 -11   0  10-10.0776 35.0959   3
 -11   0   9 5558.86 188.523   2
 -11   0   9 5281.80 175.523  10
 -11   0   9 5369.32 197.910  19
 -11   0   9 5364.31 201.913   3
 -11   0   8-16.8878 27.6238   2
 -11   0   8-7.18688 20.7360  10
 -11   0   8-26.1852 35.3883  19
 -11   0   8-5.48815 31.6678   3
 -11   0   7 2488.84 114.334   2
 -11   0   7 2750.56 137.537   3
 -11   0   7 2467.78 105.576  10
 -11   0   7 2464.16 129.212  19
 -11   0   6 17.3005 34.2128   3
  11   0  -6-25.2403 65.1307  25
 -11   0   6 15.5064 26.4671   2
  11   0  -5 17551.4 766.038  25
 -11   0   5 17517.8 432.049   2
 -11   0   5 19154.7 487.248   3
  11   0  -5 17380.8 726.253  16
  11   0  -4-100.955 88.7530  25
 -11   0   4-13.0924 21.6520   2
 -11   0   4 41.4389 40.4161   3
  11   0  -4 24.6150 67.9028  16
 -11   0   3 5472.97 209.742   3
  11   0  -3 4587.97 365.501  25
  11   0  -3 4647.26 373.666  16
 -11   0   2 6.06878 41.8602   3
  11   0  -2-100.288 129.394  25
  11   0  -2 80.3097 69.0817  16
  11   0  -1 8499.45 520.125  16
 -11   0   1 8681.42 289.996   3
  11   0  -1 9167.47 515.006  25
 -11   0   0-6.14855 36.4765   3
  11   0   0-24.6043 89.7874  25
  11   0   0 28.3393 78.1762  16
 -11   0  -1 804.024 80.8148   3
  11   0   1 753.152 156.101  25
  11   0   1 636.634 150.093  16
 -11   0  -2 24.4454 39.0859   3
  11   0   2 23.8444 77.1305  25
  11   0   2-87.9690 80.8902  16
  11   0   3 6836.38 431.747  25
 -11   0  -3 7789.21 261.733   3
  11   0   3 6466.25 468.934  16
  11   0   4-22.8360 62.9952  25
 -11   0  -4-5.89244 36.7989   3
 -11   0  -5 6129.53 224.885   3
 -11   0  -6 5.37551 33.9771   3
  11   0   7 7760.21 240.984  23
 -11   0  -7 7460.28 245.241   3
  11   0   8 16.3913 28.5417  23
 -11   0  -8-13.4325 27.6189   3
  11   0   9 8165.42 234.087  23
 -11   0  -9 7820.08 234.919   3
  11   0  10 24.8018 24.7500  23
 -11   0 -10-6.30634 21.9623   3
  11   0  11 2379.31 91.5916  23
  11   0  12-5.10341 13.1693  23
 -11   1  16 2008.57 67.6058  19
 -11   1  15 491.441 38.9113  19
 -11   1  14 68.2015 19.9717  10
 -11   1  14 46.9490 23.0649   2
 -11   1  13 8129.70 224.189   2
 -11   1  12 1503.61 80.0736   2
 -11  -1  12 1693.75 90.4969   2
 -11   1  12 1640.42 87.5580   3
 -11   1  11-7.12418 23.5627   2
 -11  -1  11-8.40367 27.4907   2
 -11  -1  11 3.65599 22.2679  19
 -11   1  11 4.10099 26.8309   3
 -11  -1  10 1314.78 85.6043   2
 -11  -1  10 1423.67 85.5027  19
 -11   1  10 1362.84 89.5889  19
 -11   1  10 1240.76 75.6294   2
 -11   1  10 1425.23 88.4792   3
 -11  -1   9 6756.34 225.013   2
 -11  -1   9 7207.68 228.314  19
 -11   1   9 7231.21 238.096  19
 -11   1   9 7119.69 214.884   2
 -11   1   9 7116.44 231.261   3
 -11   1   8 330.223 41.9132   2
 -11  -1   8 341.989 48.8685   2
 -11   1   8 415.395 55.6642   3
 -11  -1   8 497.278 56.1067  19
 -11   1   8 346.482 52.6901  19
  11  -1  -7-23.9531 57.2289  25
 -11   1   7 39.2985 23.1252   2
 -11  -1   7 40.4207 28.0578   2
 -11   1   7 25.1447 32.9109   3
 -11  -1   7 49.4770 33.4408  19
 -11   1   7 79.0721 36.3624  19
  11  -1  -6 3069.72 290.575  16
  11  -1  -6 3099.06 291.500  25
  11   1  -6 2925.46 283.103  25
 -11   1   6 3304.89 123.488   2
 -11  -1   6 3297.07 137.660   2
 -11   1   6 3432.01 150.385   3
 -11  -1   6 3357.98 148.765  19
 -11   1   6 3127.05 147.656  19
  11  -1  -5 9732.38 551.214  16
  11  -1  -5 9281.36 529.434  25
  11   1  -5 11993.3 582.900  25
 -11  -1   5 10636.7 296.491   2
 -11  -1   5 10623.9 331.340   3
 -11   1   5 11067.5 319.821   3
 -11   1   5 11069.0 322.747  19
  11  -1  -4 48.6327 95.0566  25
  11   1  -4 218.262 113.595  25
 -11  -1   4 366.981 59.0630   3
 -11   1   4 350.900 53.4283   3
 -11   1   4 343.500 52.9553  19
  11  -1  -4 244.905 95.8816  16
  11  -1  -3-73.0415 121.118  25
  11   1  -3-24.2839 111.129  25
 -11  -1   3 224.431 52.7414   3
 -11   1   3 126.177 42.6977   3
 -11   1   3 229.949 47.6104  19
  11  -1  -3 198.733 95.9654  16
 -11  -1   2 11656.7 361.473   3
 -11   1   2 12144.8 345.792   3
  11  -1  -2 11215.1 575.510  25
  11   1  -2 12491.7 602.533  25
  11  -1  -2 12010.8 641.221  16
 -11  -1   1 11484.4 353.266   3
 -11   1   1 11496.5 332.769   3
  11  -1  -1 11502.2 575.862  25
  11   1  -1 10339.3 550.903  25
  11   1  -1 10791.9 557.315  16
  11  -1  -1 11488.6 633.773  16
 -11  -1   0 2160.09 130.225   3
 -11   1   0 2211.74 119.637   3
  11  -1   0 2371.53 255.718  25
  11   1   0 1528.64 208.065  25
  11  -1   0 2391.01 283.108  16
  11   1   0 1968.60 239.274  16
 -11  -1  -1 10008.2 318.741   3
 -11   1  -1 9816.21 294.643   3
  11   1   1 9199.18 503.963  25
  11  -1   1 9930.02 586.423  16
  11   1   1 8924.52 521.356  16
  11  -1   2 1539.32 225.778  16
  11  -1   2 1284.28 187.711  25
  11   1   2 1313.50 182.759  25
 -11  -1  -2 1236.78 100.639   3
 -11   1  -2 1481.56 96.7917   3
  11  -1   3 1144.32 173.431  25
  11   1   3 729.958 144.451  25
 -11  -1  -3 1009.69 89.5505   3
 -11   1  -3 1053.41 80.9284   3
 -11  -1  -4 440.234 64.0653   3
 -11   1  -4 499.002 58.6070   3
 -11   1  -5 4516.69 170.719   3
  11   1   5 4601.41 166.060  23
 -11  -1  -5 4312.39 185.017   3
 -11   1  -6 1802.32 97.9840   3
  11   1   6 1919.40 97.6153  23
 -11  -1  -6 1610.23 106.441   3
 -11  -1  -7 5.17693 31.9333   3
 -11   1  -7 19.1105 27.3931   3
  11   1   7-7.31421 24.7116  23
  11  -1   8 580.501 57.4387  23
  11   1   8 424.952 45.0384  23
 -11  -1  -8 560.809 59.3732   3
  11  -1   9 1724.15 90.6120  23
  11   1   9 1749.77 80.2483  23
 -11  -1  -9 1781.57 95.5053   3
  11  -1  10 68.4025 25.4377  23
  11   1  10 116.786 22.2988  23
 -11  -1 -10 87.7301 27.0000   3
  11  -1  11 715.140 48.3420  23
  11  -1  12 210.903 23.1772  23
 -11   2  15 1275.89 52.3849  19
 -11   2  14 2.23912 18.0084  19
 -11   2  13 2872.42 108.016  19
 -11   2  13 2812.99 98.0168   2
 -11   2  12 534.809 49.6749  19
 -11   2  12 560.736 43.4574   2
 -11  -2  12 649.683 51.2423   3
  11  -2 -12 506.503 35.4798  22
 -11   2  11 2677.25 114.844  19
 -11   2  11 2660.56 102.480   2
  11  -2 -11 2465.41 92.8216  22
 -11   2  10 845.285 65.7187  19
 -11  -2  10 688.954 60.6150   3
 -11   2  10 786.268 53.6632   2
  11  -2 -10 720.217 49.8895  22
 -11   2   9 1585.06 93.4663  19
 -11   2   9 1623.98 78.7842   2
 -11  -2   9 1778.08 98.6980   3
  11  -2  -9 1676.15 80.0829  22
 -11   2   8 480.103 54.3939  19
 -11  -2   8 635.194 62.7295   3
 -11   2   8 594.582 47.4895   2
  11  -2  -8 571.584 48.5305  22
 -11   2   7 23.0587 29.4980  19
 -11  -2   7 35.6082 37.7867   3
  11  -2  -7 20.1499 20.9777  22
 -11   2   6 220.303 42.7539  19
 -11  -2   6 287.190 50.8581   3
  11  -2  -6 333.990 40.8104  22
 -11   2   5 33.1322 29.9226  19
 -11  -2   5 22.0348 37.2274   3
  11  -2  -5 32.0575 25.0580  22
 -11   2   4 5006.24 184.558  19
 -11  -2   4 4948.65 197.890   3
  11  -2  -4 5051.92 168.113  22
 -11   2   3 9992.29 287.673  19
 -11  -2   3 9619.82 303.794   3
  11  -2  -3 9211.79 262.144  22
 -11  -2   2 4994.00 196.825   3
  11  -2  -2 4449.72 157.638  22
 -11  -2   1 4815.75 196.422   3
  11  -2  -1 4694.81 161.999  22
 -11  -2   0 1763.78 114.218   3
  11  -2   0 1861.80 92.4007  22
 -11  -2  -1 2822.18 146.088   3
  11  -2   1 3082.76 122.199  22
 -11  -2  -2 519.002 66.2042   3
  11  -2   2 429.505 46.4301  22
 -11  -2  -3 28.4751 36.8477   3
  11  -2   3 27.5431 23.9861  22
 -11  -2  -4 9938.41 308.070   3
  11  -2   4 10326.8 272.318  22
 -11  -2  -5 2316.27 124.687   3
  11  -2   5 2513.80 103.792  22
 -11  -2  -6 9065.44 275.778   3
 -11  -2  -6 9484.30 260.384   4
  11  -2   6 8588.99 238.454  22
 -11  -2  -7 1983.32 106.289   3
  11  -2   7 2027.22 101.035  23
  11  -2   7 1969.82 84.0607  22
 -11  -2  -8 4134.97 152.835   3
  11  -2   8 4128.06 146.480  23
 -11  -2  -9 105.552 29.2489   3
  11  -2   9 165.739 31.1758  23
  11  -2  10 13189.0 312.090  23
  11  -2  11 107.032 17.1969  23
  11  -3 -12 974.826 43.7004  22
 -11   3  12 1053.78 48.5923  19
 -11   3  11 55.3669 19.5002  19
  11  -3 -11 51.2725 22.1918   8
  11  -3 -11 25.0464 17.1385  22
  11  -3 -10 981.143 55.1003  22
 -11   3  10 1012.42 57.4105  19
  11  -3 -10 992.415 64.5397   8
 -11   3   9 133.413 27.9528  19
  11  -3  -9 189.113 29.7415  22
 -11   3   8-2.98990 20.2041  19
  11  -3  -8-17.7854 22.5805  22
 -11   3   7 18.7824 22.0226  19
  11  -3  -7 38.0851 24.7688  22
 -11   3   6 6650.71 197.566  19
 -11  -3   6 6909.88 206.875   3
  11  -3  -6 6617.72 199.513  22
 -11  -3   5 741.547 61.6472   3
  11  -3  -5 679.570 55.6916  22
 -11  -3   4 263.113 43.1810   3
  11  -3  -4 310.347 41.2304  22
 -11  -3   3 2794.07 124.128   3
  11  -3  -3 2623.93 112.942  22
 -11  -3   2 5707.50 194.875   3
  11  -3  -2 5637.01 181.473  22
 -11  -3   1 774.496 68.1878   3
  11  -3  -1 801.060 60.6821  22
 -11  -3   0 1617.50 96.1213   3
  11  -3   0 1604.75 84.3089  22
 -11  -3  -1 17.6583 30.4478   3
  11  -3   1 23.9473 24.0640  22
 -11  -3  -2 124.578 38.2640   3
  11  -3   2 145.172 31.4786  22
 -11  -3  -3 12.3484 27.2276   3
  11  -3   3-12.6265 21.5508  22
  11  -3   4 1364.70 70.3323  22
 -11  -3  -4 1025.93 73.1562   3
 -11  -3  -5 95.4870 28.2709   3
  11  -3   5 60.8634 22.6220  22
  11  -3   6 2660.61 102.000  23
  11  -3   6 2457.85 93.3189  22
 -11  -3  -6 2364.46 101.840   3
  11  -3   7 894.495 54.0522  23
  11  -3   7 1120.38 54.6920  22
  11  -3   8 5111.25 138.320  23
  11  -4  -9 230.538 23.0661  22
  11  -4  -8 1112.84 52.0560  22
  11  -4  -7 2288.41 83.0122  22
  11  -4  -7 2083.47 89.2334   8
  11  -4  -6 253.703 29.7778  22
  11  -4  -6 281.422 35.6307   8
  11  -4  -5 1576.16 79.9555   8
  11  -4  -5 1792.39 76.3195  22
  11  -4  -4 1131.30 66.9454   8
  11  -4  -4 1127.37 61.1606  22
  11  -4  -3 642.638 47.3821  22
  11  -4  -2 415.245 39.2305  22
  11  -4  -1 1334.60 66.8523  22
  11  -4   0 560.300 43.3612  22
  11  -4   1 244.010 31.3592  22
  11  -4   2 489.945 37.9585  22
  11  -4   3 3381.64 108.372  22
  11  -4   4 1486.48 62.5789  22
  11  -4   5 2272.18 75.4652  22
 -12   0  14 4426.91 122.885  19
 -12   0  13 4.86201 19.1154   2
 -12   0  13-9.54481 19.6100  19
 -12   0  12 235.433 34.7836   3
 -12   0  12 209.535 31.7395   2
 -12   0  12 241.924 34.7545  19
 -12   0  11 26.4634 27.0962   3
 -12   0  11 12.3097 21.0118   2
 -12   0  11 7.03082 25.1965  19
 -12   0  10 154.433 37.3905   3
 -12   0  10 92.0420 26.3577   2
 -12   0  10 158.302 33.9590  19
 -12   0   9-9.03893 30.5387   3
 -12   0   9-13.5463 23.3555   2
 -12   0   9 8.61635 28.8062  19
 -12   0   8 765.557 69.6491   3
 -12   0   8 746.987 57.9751   2
 -12   0   8 896.185 70.8795  19
 -12   0   7-4.82203 30.1143  19
 -12   0   7-15.1680 33.0798   3
 -12   0   6 3013.71 143.946   3
 -12   0   5 5.42346 33.8696   3
 -12   0   4 4048.69 173.328   3
 -12   0   3-16.8649 40.6630   3
 -12   0   2 33985.4 800.235   3
 -12   0   1-5.71200 36.9536   3
 -12   0   0 4785.14 193.473   3
 -12   0  -1 11.1870 32.2750   3
 -12   0  -2 787.203 74.2234   3
 -12   0  -3 15.6144 32.8993   3
 -12   0  -4 3253.63 144.774   3
 -12   0  -5-13.6750 30.1538   3
 -12   0  -6 1949.43 100.888   3
  12   0   6 1927.66 95.3649  23
 -12   0  -7-10.8449 24.6799   3
  12   0   7 3.31505 22.8621  23
 -12   0  -8 871.477 59.0711   3
  12   0   8 991.087 59.3233  23
  12   0   9 11.5016 17.6669  23
  12   0  10 2867.44 89.1781  23
 -12   1  14 4744.59 132.896  19
 -12   1  12 1414.38 66.3656   2
 -12   1  11 4339.39 143.346   3
 -12   1  11 4084.87 133.475   2
 -12  -1  11 4319.53 144.750   2
 -12   1  10 327.612 41.9888   3
 -12   1  10 283.908 33.8039   2
 -12  -1  10 276.390 39.2426   2
 -12   1  10 232.694 38.5906  19
 -12   1   9 4610.34 161.619   3
 -12  -1   9 4630.01 158.443   2
 -12   1   9 4460.87 165.962  19
 -12   1   8 106.540 34.7226  19
 -12   1   8 143.249 35.1129   3
 -12   1   7 1577.67 94.9011  19
 -12  -1   7 1512.55 98.0114   3
 -12   1   7 1538.73 90.6998   3
 -12   1   6 23.9084 32.9808  19
 -12  -1   6 63.5010 37.2207   3
 -12   1   6 8.93457 27.2142   3
 -12   1   5 3784.24 158.152  19
 -12  -1   5 4002.10 170.343   3
 -12   1   5 3808.63 154.215   3
 -12  -1   4 3027.58 148.204   3
 -12   1   4 3130.19 137.917   3
 -12  -1   3 1080.37 90.4688   3
 -12   1   3 1097.65 81.3053   3
 -12  -1   2 757.774 77.0969   3
 -12   1   2 765.173 68.8722   3
 -12  -1   1 29.2890 39.1691   3
 -12   1   1 14.0894 30.3859   3
 -12  -1   0 1177.94 94.3061   3
 -12   1   0 1206.14 82.9839   3
 -12  -1  -1 80.3551 38.4406   3
 -12   1  -1 144.188 38.6253   3
 -12  -1  -2 440.716 60.6601   3
 -12   1  -2 406.485 51.4509   3
  12   1   3 1511.14 80.6825  23
 -12  -1  -3 1355.49 94.8636   3
 -12   1  -3 1380.68 84.4356   3
  12   1   4 7859.29 223.995  23
 -12  -1  -4 7920.25 255.783   3
 -12   1  -4 8070.42 234.367   3
  12   1   5 3055.32 115.933  23
 -12  -1  -5 3252.65 142.018   3
 -12   1  -5 3272.63 124.260   3
  12  -1   6 4569.57 161.594  23
  12   1   6 4384.32 139.664  23
 -12  -1  -6 4442.92 165.889   3
  12  -1   7 993.624 65.5122  23
  12   1   7 884.258 51.0783  23
 -12  -1  -7 1026.27 70.4945   3
  12  -1   8 430.530 42.8879  23
 -12  -1  -8 418.365 43.2679   3
  12  -1   9 5957.40 167.982  23
  12  -1  10 1718.28 65.5863  23
 -12   2  13 1008.25 48.2625  19
 -12   2  12-9.03838 18.7006  19
 -12   2  11 184.406 29.6563  19
 -12  -2  11 171.164 27.2804   3
 -12   2  10 197.284 31.8967  19
 -12  -2  10 316.849 39.1195   3
 -12   2   9 3318.38 125.268  19
 -12  -2   9 3121.64 124.998   3
 -12   2   8 46.9752 26.1629  19
 -12  -2   8 78.3371 31.2912   3
 -12   2   7 1947.25 96.6233  19
 -12  -2   7 1885.94 100.126   3
  12  -2  -6 477.469 38.1717  22
 -12   2   6 569.353 54.2067  19
 -12  -2   6 625.546 62.0102   3
  12  -2  -5 4418.28 137.706  22
 -12  -2   5 4920.14 178.687   3
  12  -2  -4 2221.84 90.1457  22
 -12  -2   4 2754.22 129.305   3
  12  -2  -3 7904.17 214.971  22
 -12  -2   3 8661.99 263.543   3
  12  -2  -2 1891.80 82.5814  22
 -12  -2   2 2143.22 116.305   3
  12  -2  -1 771.912 50.8984  22
 -12  -2   1 708.427 70.3896   3
  12  -2   0 786.833 52.1443  22
 -12  -2   0 1060.06 82.0563   3
  12  -2   1 6929.46 192.875  22
 -12  -2  -1 7409.99 238.697   3
  12  -2   2 680.077 46.6552  22
 -12  -2  -2 701.804 68.2660   3
  12  -2   3 1038.96 55.9384  22
 -12  -2  -3 934.734 74.4995   3
  12  -2   4 291.247 30.8130  22
 -12  -2  -4 293.198 46.2295   3
  12  -2   5 1069.93 52.0633  22
 -12  -2  -5 1192.42 76.7369   3
 -12  -2  -6 3.55397 25.4714   3
 -12  -2  -7 1337.98 73.0006   3
  12  -2   8 1836.98 75.0175  23
  12  -2   9 548.171 33.7623  23
  12  -3  -9 1261.40 64.3858   8
  12  -3  -9 1042.84 44.1652  22
  12  -3  -8 64.8763 16.1114  22
  12  -3  -7 768.681 43.9254  22
  12  -3  -6 876.095 49.8892  22
  12  -3  -5 6698.03 180.254  22
  12  -3  -4 213.765 30.3002  22
 -12  -3   4 276.596 37.3704   3
  12  -3  -3 104.706 24.4656  22
 -12  -3   3 170.682 32.7383   3
  12  -3  -2 458.609 39.8311  22
 -12  -3   2 589.505 51.4267   3
  12  -3  -1 431.255 37.8316  22
 -12  -3   1 342.144 42.6895   3
  12  -3   0 596.741 42.7966  22
 -12  -3   0 587.358 51.4244   3
  12  -3   1 29.9063 18.2348  22
 -12  -3  -1 19.1235 23.8825   3
  12  -3   2 316.055 31.0983  22
 -12  -3  -2 293.195 36.8388   3
  12  -3   3 2297.24 83.2549  22
 -12  -3  -3 2365.50 96.1953   3
  12  -3   4 145.156 22.2220  22
  12  -3   5 496.920 37.5924  23
  12  -3   5 501.684 31.7835  22
  12  -3   6 667.172 37.2748  23
  12  -4  -5 587.977 30.6474  22
  12  -4  -4 97.9481 17.0701  22
  12  -4  -3 9053.27 210.575  22
  12  -4  -2 3287.76 95.0470  22
  12  -4  -1 1228.04 50.3799  22
  12  -4   0 6223.47 153.172  22
  12  -4   1 454.314 27.8436  22
 -13   0  11 9778.48 249.732   3
 -13   0  10 21.3450 22.6530   3
 -13   0   9 1850.41 90.8088   3
 -13   0   8-3.73644 27.0259   3
 -13   0   7 1673.38 92.7250   3
 -13   0   6-8.47560 28.0329   3
 -13   0   5 2939.37 130.797   3
 -13   0   4-4.55015 30.7460   3
 -13   0   3 378.981 51.7329   3
 -13   0   2-4.62837 31.2745   3
 -13   0   1 579.996 61.2970   3
 -13   0   0-4.51101 28.5129   3
 -13   0  -1-8.71364 29.7451   3
 -13   0  -2 8.26885 27.6447   3
 -13   0  -3 149.814 34.6658   3
 -13   0  -4-3.49076 25.2489   3
  13   0   4 3.00482 21.5355  23
 -13   0  -5 1563.07 80.0465   3
  13   0   5 1754.12 77.8256  23
  13   0   6 9.05881 17.1100  23
  13   0   7 450.216 33.2566  23
 -13   1  10 195.278 30.6594  19
 -13  -1   9 106.666 30.0533   3
 -13   1   9 116.009 25.4884   3
 -13  -1   8 242.487 39.3957   3
 -13   1   8 136.193 27.7487   3
 -13  -1   7 505.137 52.3558   3
 -13   1   7 411.633 43.5845   3
 -13  -1   6 2464.15 115.760   3
 -13   1   6 2435.05 104.017   3
 -13  -1   5 1244.77 85.4931   3
 -13   1   5 1266.66 75.0037   3
 -13  -1   4 3384.84 144.106   3
 -13   1   4 3269.61 128.350   3
 -13  -1   3 6875.90 225.054   3
 -13   1   3 6628.07 203.405   3
 -13  -1   2 75.2515 36.4367   3
 -13   1   2 71.2217 29.7089   3
 -13  -1   1 436.814 55.4432   3
 -13   1   1 544.683 52.4369   3
 -13  -1   0 4781.09 177.512   3
 -13   1   0 4744.99 157.809   3
 -13  -1  -1 1791.95 101.080   3
 -13   1  -1 1849.90 86.9644   3
 -13  -1  -2 332.542 47.4931   3
 -13  -1  -3 794.454 64.0987   3
 -13  -1  -4 3588.18 136.452   3
 -13  -1  -5 84.7290 27.2227   3
  13  -1   5 110.566 27.5794  23
 -13  -1  -6 16.6278 20.0503   3
  13  -1   6 29.9118 18.9930  23
  13  -1   7 326.558 30.4326  23
 -13  -2   8 1758.38 80.4022   3
 -13  -2   7 412.738 42.4182   3
 -13  -2   6 1041.30 65.8283   3
 -13  -2   5 552.041 51.2890   3
 -13  -2   4 22.2060 25.5275   3
 -13  -2   3 1573.65 87.7024   3
 -13  -2   2 30.7024 26.4740   3
 -13  -2   1 19.0958 23.5610   3
 -13  -2   0 502.428 50.3082   3
 -13  -2  -1 72.3298 28.4724   3
 -13  -2  -2-3.42432 22.6514   3
 -13  -2  -3 47.5697 23.3702   3
 -13  -2  -4 4169.98 137.186   3
 -14   0   7-15.8229 20.4172   3
 -14   0   6 577.795 46.1734   3
 -14   0   5-3.00788 21.5575   3
 -14   0   4 7807.81 219.011   3
 -14   0   3-22.0778 23.8312   3
 -14   0   2 78.5426 27.9579   3
 -14   0   1 3.06975 22.8012   3
 -14   0   0 2333.23 96.5220   3
 -14   0  -1-5.44060 21.0587   3
  14   0   2 38.1065 16.5243  23
  14   0   3 12.2839 12.7975  23
 -14  -1   7 2.61310 18.0212   3
 -14  -1   6 48.3877 23.2454   3
 -14  -1   5 411.705 41.5952   3
 -14  -1   4 1357.24 73.9089   3
 -14  -1   3 758.675 56.4811   3
 -14  -1   2 170.949 32.4086   3
 -14  -1   1 2061.86 92.7904   3
 -14  -1   0 593.935 49.3847   3
 -14  -1  -1 14.3328 20.9235   3
 -14  -1  -2 1679.97 76.1979   3
  14  -1   3 100.271 20.6077  23
  14  -1   4 967.489 45.8477  23
  14  -2   2 429.751 31.4279  23
   0   0   0    0.00    0.00   0
;
_shelx_hkl_checksum     65538
_shelx_res_file
;
TITL exp_2309 TNZ-monoclinic
    shelx.res
    created by SHELXL-2019/2 at 10:16:09 on 06-Feb-2025
CELL  1.54184  11.9943   5.5233  16.8454   90.000   97.499   90.000
ZERR     4.00   0.0002   0.0001   0.0002    0.000    0.001    0.000
LATT   1
SYMM  1/2 - X, 1/2 + Y, 1/2 - Z
SFAC  C    H    N    O    S
UNIT  32 52 12 16 4
MERG   2
SHEL 99 0.81
EQIV $1 -x+1, -y+2, -z+1
HTAB C1 O1_$1
SIZE     0.040   0.060   0.270
ACTA
BOND   $H
CONF
LIST   4
L.S.  10
TEMP    21.00
WGHT    0.044800    0.258000
EXTI    0.003230
FVAR       6.59189
S1    5    0.030587    0.160112    0.390696    11.00000    0.04095    0.03379 =
         0.03333   -0.00431   -0.00236   -0.00394
O1    4    0.426521    0.822569    0.430279    11.00000    0.09621    0.06671 =
         0.06539    0.01576    0.02318   -0.02377
O2    4    0.323125    0.519831    0.385025    11.00000    0.07061    0.11246 =
         0.03887    0.00355    0.00455   -0.02881
O3    4    0.045936   -0.092143    0.411301    11.00000    0.07493    0.03190 =
         0.05027   -0.00311    0.00116   -0.00784
O4    4   -0.081507    0.257529    0.383534    11.00000    0.03656    0.06542 =
         0.05320   -0.00756   -0.00594   -0.00174
N1    3    0.380833    0.573717    0.653049    11.00000    0.04526    0.04675 =
         0.04017   -0.00402   -0.00029   -0.00655
[truncated: 825,259 more chars]
