# Supplementary material for: Crystal structures and conformational features of new forms of tinidazole
Source: Acta Crystallogr E Crystallogr Commun. 2025 Nov 21;81(Pt 12):1170–7. doi: 10.1107/S2056989025010126 (PMC12810273; doi:10.1107/S2056989025010126)
Supplement: Supplementary file 2 [file e-81-01170-TNZ-monoclinicsup2.hkl]

data_TNZ-monoclinic                                                             
_shelx_title ' exp_2309 TNZ-monoclinic'                                         
_shelx_refln_list_code          4                                               
_shelx_F_calc_maximum      175.22                                               
_exptl_crystal_F_000       520.00                                               
_reflns_d_resolution_high  0.8102                                               
                                                                                
loop_                                                                           
 _space_group_symop_operation_xyz                                               
 'x, y, z'                                                                      
 '-x+1/2, y+1/2, -z+1/2'                                                        
 '-x, -y, -z'                                                                   
 'x-1/2, -y-1/2, z-1/2'                                                         
                                                                                
_cell_length_a    11.9943                                                       
_cell_length_b     5.5233                                                       
_cell_length_c    16.8454                                                       
_cell_angle_alpha  90.000                                                       
_cell_angle_beta   97.499                                                       
_cell_angle_gamma  90.000                                                       
                                                                                
_shelx_F_squared_multiplier     1.000                                           
                                                                                
loop_                                                                           
 _refln_index_h                                                                 
 _refln_index_k                                                                 
 _refln_index_l                                                                 
 _refln_F_squared_calc                                                          
 _refln_F_squared_meas                                                          
 _refln_F_squared_sigma                                                         
 _refln_observed_status                                                         
   2   0   0       1878.54       1895.75        25.38 o                         
   4   0   0       1028.86       1158.21        18.11 o                         
   6   0   0       1049.93       1168.37        13.32 o                         
   8   0   0         97.99        117.01         2.91 o                         
  10   0   0          7.63          6.71         1.51 o                         
  12   0   0        101.09        110.19         4.46 o                         
  14   0   0         49.37         53.72         2.22 o                         
   1   1   0       5997.50       5909.57        48.11 o                         
   2   1   0       6943.63       6534.12        65.46 o                         
   3   1   0       1951.67       2043.54        30.69 o                         
   4   1   0       2399.10       2346.92        28.60 o                         
   5   1   0       1509.46       1465.28        22.74 o                         
   6   1   0        120.40        140.31         2.37 o                         
   7   1   0        112.10        107.03         1.51 o                         
   8   1   0        195.52        178.23         2.08 o                         
   9   1   0         22.30         17.42         0.62 o                         
  10   1   0        625.33        626.28         7.18 o                         
  11   1   0         41.75         49.37         2.31 o                         
  12   1   0         28.75         27.48         1.43 o                         
  13   1   0        109.61        109.65         2.72 o                         
  14   1   0         16.69         13.67         1.14 o                         
   0   2   0       2074.36       1998.90        21.17 o                         
   1   2   0        227.71        221.02         2.91 o                         
   2   2   0        278.39        267.97         2.70 o                         
   3   2   0        258.92        256.40         3.11 o                         
   4   2   0        336.48        332.83         3.40 o                         
   5   2   0          1.47          2.51         0.28 o                         
   6   2   0       1311.30       1369.70         9.93 o                         
   7   2   0         19.86         22.26         0.72 o                         
   8   2   0         17.88         14.34         0.51 o                         
   9   2   0       1003.91       1023.46         8.58 o                         
  10   2   0          4.80          3.68         0.41 o                         
  11   2   0         41.65         41.99         1.65 o                         
  12   2   0         21.84         20.33         3.14 o                         
  13   2   0         14.44         11.56         1.16 o                         
   1   3   0       1353.26       1324.43         9.43 o                         
   2   3   0        122.25        114.19         1.41 o                         
   3   3   0        420.21        377.78         3.97 o                         
   4   3   0         73.33         64.62         1.15 o                         
   5   3   0        314.20        321.76         3.84 o                         
   6   3   0        608.32        646.11         6.32 o                         
   7   3   0          3.58          4.32         0.47 o                         
   8   3   0          6.71          5.90         0.48 o                         
   9   3   0          0.71          0.40         0.35 o                         
  10   3   0         16.32         16.46         0.89 o                         
  11   3   0         34.21         37.07         1.46 o                         
  12   3   0         15.83         13.65         0.76 o                         
   0   4   0        562.57        554.45         6.66 o                         
   1   4   0         84.70         72.46         1.26 o                         
   2   4   0        173.60        155.58         1.88 o                         
   3   4   0         12.78         12.18         0.53 o                         
   4   4   0          3.54          2.68         0.32 o                         
   5   4   0        816.68        807.61         7.76 o                         
   6   4   0        257.21        257.17         3.08 o                         
   7   4   0        219.39        225.58         3.93 o                         
   8   4   0          3.33          3.01         0.60 o                         
   9   4   0         20.90         21.30         1.20 o                         
  10   4   0          0.17          0.00         0.43 o                         
  11   4   0          9.32         12.90         1.00 o                         
   1   5   0         58.54         57.40         1.19 o                         
   2   5   0         85.56         81.95         2.00 o                         
   3   5   0         87.78         89.98         1.61 o                         
   4   5   0        384.54        360.24         4.08 o                         
   5   5   0          0.13          0.36         0.39 o                         
   6   5   0         64.14         60.23         2.04 o                         
   7   5   0          1.24          1.22         0.70 o                         
   8   5   0         96.31         96.46         3.34 o                         
   9   5   0          6.78          6.09         0.54 o                         
   0   6   0         37.62         38.75         2.17 o                         
   1   6   0        118.91        111.79         2.80 o                         
   2   6   0        177.93        185.95         3.13 o                         
   3   6   0         32.39         29.91         1.45 o                         
   4   6   0         17.38         16.73         0.87 o                         
   5   6   0          0.93          0.88         0.55 o                         
   6   6   0          3.73          7.07         0.62 o                         
 -13   0   1         10.63         13.35         1.41 o                         
 -11   0   1        200.30        201.53         5.24 o                         
  -9   0   1        208.66        223.47         4.12 o                         
  -7   0   1       1656.71       1662.79        24.16 o                         
  -5   0   1        458.28        528.98         5.45 o                         
  -3   0   1       1889.60       2038.38        18.58 o                         
  -1   0   1        589.12        644.16        49.45 o                         
   1   0   1        103.16        122.60        24.75 o                         
   3   0   1      30702.34      31468.47       334.45 o                         
   5   0   1        685.04        620.41         7.38 o                         
   7   0   1        524.06        473.91         4.96 o                         
   9   0   1        220.86        213.21         6.55 o                         
  11   0   1         18.87         17.71         1.49 o                         
  13   0   1          0.68         -0.20         0.68 o                         
 -14   1   1         43.96         47.47         2.14 o                         
 -13   1   1         11.04         11.50         1.24 o                         
 -12   1   1          0.35          0.48         0.55 o                         
 -11   1   1        276.06        260.43         4.28 o                         
 -10   1   1        244.22        258.19         3.69 o                         
  -9   1   1        165.99        146.98         2.93 o                         
  -8   1   1        568.47        601.03         4.46 o                         
  -7   1   1         15.19         11.34         0.48 o                         
  -6   1   1       1435.89       1402.47        11.75 o                         
  -5   1   1        543.32        511.93         6.21 o                         
  -4   1   1       3801.78       3739.59        40.53 o                         
  -3   1   1       4531.65       4727.55        55.46 o                         
  -2   1   1       5859.86       5865.39        87.69 o                         
  -1   1   1       7411.76       6922.47        69.02 o                         
   0   1   1       2211.37       2071.85        13.24 o                         
   1   1   1       1958.93       1943.57        12.52 o                         
   2   1   1       1862.53       1855.12        17.28 o                         
   3   1   1       5612.08       5574.60        50.46 o                         
   4   1   1       3697.67       3689.53        31.22 o                         
   5   1   1        145.55        167.52         2.43 o                         
   6   1   1         21.46         16.86         0.72 o                         
   7   1   1       1116.62       1180.29         9.94 o                         
   8   1   1        173.85        177.07         2.85 o                         
   9   1   1        227.22        220.52         3.85 o                         
  10   1   1         31.36         33.90         1.13 o                         
  11   1   1        225.65        224.01         4.40 o                         
  12   1   1          1.98          2.66         0.73 o                         
  13   1   1         39.88         42.03         1.52 o                         
  14   1   1          0.03          0.33         0.48 o                         
 -13   2   1          0.09          0.44         0.54 o                         
 -12   2   1         18.56         17.29         0.95 o                         
 -11   2   1        107.37        109.26         2.88 o                         
 -10   2   1          0.36          0.91         0.49 o                         
  -9   2   1         17.26         16.03         0.66 o                         
  -8   2   1          3.25          4.69         0.39 o                         
  -7   2   1          2.30          2.72         0.28 o                         
  -6   2   1       4818.38       5029.54        34.61 o                         
  -5   2   1        251.23        229.66         3.77 o                         
  -4   2   1        193.07        190.01         4.58 o                         
  -3   2   1        691.42        710.64         8.38 o                         
  -2   2   1        322.97        366.39         3.40 o                         
  -1   2   1       1763.63       1818.05        12.86 o                         
   0   2   1        127.18        102.91         1.31 o                         
   1   2   1         20.93         24.03         0.68 o                         
   2   2   1        346.71        336.15         2.89 o                         
   3   2   1        236.05        238.22         2.71 o                         
   4   2   1        583.94        657.18         7.22 o                         
   5   2   1          3.04          1.73         0.23 o                         
   6   2   1        658.79        725.41         5.49 o                         
   7   2   1         25.52         21.13         0.62 o                         
   8   2   1        137.13        136.76         1.84 o                         
   9   2   1        155.58        137.06         2.36 o                         
  10   2   1          1.62          1.03         0.33 o                         
  11   2   1         68.23         68.63         3.00 o                         
  12   2   1        170.21        164.20         5.54 o                         
  13   2   1          2.15          1.66         0.66 o                         
 -12   3   1          5.66          9.14         1.03 o                         
 -11   3   1         15.76         18.17         1.04 o                         
 -10   3   1        454.24        463.56         8.48 o                         
  -9   3   1        410.00        403.28         4.51 o                         
  -8   3   1        208.60        210.80         3.46 o                         
  -7   3   1         88.03         97.95         1.65 o                         
  -6   3   1         40.03         44.22         1.04 o                         
  -5   3   1        389.20        395.15         3.69 o                         
  -4   3   1         55.81         52.63         1.04 o                         
  -3   3   1         61.21         83.90         1.75 o                         
  -2   3   1        175.58        190.95         2.54 o                         
  -1   3   1        501.08        549.52         4.82 o                         
   0   3   1        562.75        515.23         4.11 o                         
   1   3   1         37.78         38.62         0.85 o                         
   2   3   1       1008.90        969.84         7.57 o                         
   3   3   1          7.14          1.25         0.31 o                         
   4   3   1       2682.96       2597.72        19.21 o                         
   5   3   1        123.38        135.99         1.96 o                         
   6   3   1        222.15        214.98         2.85 o                         
   7   3   1         47.66         45.79         1.11 o                         
   8   3   1         25.25         22.65         0.77 o                         
   9   3   1        159.74        157.28         2.66 o                         
  10   3   1          0.26          0.16         0.33 o                         
  11   3   1          0.81          0.49         0.43 o                         
  12   3   1          0.41          0.58         0.33 o                         
 -11   4   1         25.60         30.72         1.54 o                         
 -10   4   1         23.27         25.70         2.00 o                         
  -9   4   1        216.46        221.26         3.75 o                         
  -8   4   1        228.18        220.62         9.58 o                         
  -7   4   1         29.72         34.68         1.77 o                         
  -6   4   1        367.36        352.85         4.59 o                         
  -5   4   1        105.15        100.19         1.92 o                         
  -4   4   1        253.79        265.61         3.19 o                         
  -3   4   1        276.96        285.07         3.01 o                         
  -2   4   1        880.45        870.75         6.52 o                         
  -1   4   1         16.65         13.40         0.55 o                         
   0   4   1        281.74        281.38         2.85 o                         
   1   4   1         25.97         15.48         0.59 o                         
   2   4   1         60.88         60.82         1.09 o                         
   3   4   1        932.01        913.91         6.98 o                         
   4   4   1        123.02        111.08         1.61 o                         
   5   4   1        254.96        259.50         3.06 o                         
   6   4   1        156.24        153.13         2.50 o                         
   7   4   1         51.21         48.20         1.34 o                         
   8   4   1         93.79         95.09         2.60 o                         
   9   4   1         11.74         13.13         0.96 o                         
  10   4   1        122.31        133.77         2.99 o                         
  11   4   1          5.61          5.62         0.72 o                         
 -10   5   1          1.61          1.73         0.36 o                         
  -9   5   1         43.07         45.15         1.39 o                         
  -8   5   1          0.06          0.46         0.41 o                         
  -7   5   1        281.76        289.11         7.62 o                         
  -6   5   1          7.47          8.06         0.81 o                         
  -5   5   1        122.80        119.55         2.47 o                         
  -4   5   1        148.94        142.41         2.17 o                         
  -3   5   1        261.66        265.51         3.27 o                         
  -2   5   1        188.55        180.19         3.39 o                         
  -1   5   1        254.89        237.86         4.21 o                         
   0   5   1        146.55        141.42         1.85 o                         
   1   5   1         18.07         22.43         0.76 o                         
   2   5   1         26.95         23.02         0.85 o                         
   3   5   1         32.23         28.30         0.99 o                         
   4   5   1          0.12         -0.46         0.46 o                         
   5   5   1          0.10          0.62         0.40 o                         
   6   5   1         34.95         37.82         2.45 o                         
   7   5   1         14.72         13.61         0.94 o                         
   8   5   1          1.85          1.97         0.64 o                         
   9   5   1         23.89         23.27         1.06 o                         
  -7   6   1         12.88         12.02         0.85 o                         
  -6   6   1          2.44          2.39         0.42 o                         
  -5   6   1          3.96          3.90         0.53 o                         
  -4   6   1          0.88          0.30         0.44 o                         
  -3   6   1         18.23         14.49         0.83 o                         
  -2   6   1          3.20          3.37         0.52 o                         
  -1   6   1          0.81          0.62         0.33 o                         
   0   6   1         54.73         52.59         3.93 o                         
   1   6   1        192.34        190.81         4.03 o                         
   2   6   1         11.58          9.98         0.64 o                         
   3   6   1         26.52         31.22         1.05 o                         
   4   6   1          9.06          9.23         0.59 o                         
   5   6   1         59.35         72.43         2.74 o                         
   6   6   1          8.02          7.46         0.82 o                         
 -14   0   2          4.16          1.81         0.64 o                         
 -12   0   2        722.43        785.52        18.50 o                         
 -10   0   2        797.40        803.92        10.82 o                         
  -8   0   2        215.97        199.29         3.65 o                         
  -6   0   2        881.71        865.75        18.84 o                         
  -4   0   2       1934.77       1990.20        23.91 o                         
  -2   0   2       4210.29       4122.08        36.82 o                         
   0   0   2       9492.92       9077.27       399.89 o                         
   2   0   2       1120.07       1219.12        20.89 o                         
   4   0   2        343.69        348.86         6.56 o                         
   6   0   2       1824.73       1666.22        18.89 o                         
   8   0   2        575.00        560.22         7.18 o                         
  10   0   2        811.76        784.56        15.13 o                         
  12   0   2         13.60         18.12         1.71 o                         
  14   0   2          0.83          0.88         0.38 o                         
 -14   1   2          3.78          3.93         0.75 o                         
 -13   1   2          2.17          1.68         0.53 o                         
 -12   1   2         15.95         17.54         1.18 o                         
 -11   1   2        257.89        274.56         4.68 o                         
 -10   1   2        281.31        264.78         3.74 o                         
  -9   1   2         63.01         68.48         1.21 o                         
  -8   1   2         20.87         20.16         0.51 o                         
  -7   1   2        275.47        269.44         2.76 o                         
  -6   1   2        361.03        407.13         3.23 o                         
  -5   1   2        276.59        263.90         6.49 o                         
  -4   1   2         57.43         81.02         1.96 o                         
  -3   1   2       3101.16       3277.95        29.87 o                         
  -2   1   2      11281.69      10674.67       123.07 o                         
  -1   1   2        315.81        296.00         3.79 o                         
   0   1   2       1452.37       1357.60         9.89 o                         
   1   1   2       2984.53       2974.79        22.71 o                         
   2   1   2       1931.68       1902.56        13.95 o                         
   3   1   2        728.44        741.70         8.96 o                         
   4   1   2        135.99        186.31         4.05 o                         
   5   1   2       2248.38       2353.75        20.87 o                         
   6   1   2          6.46         11.67         0.52 o                         
   7   1   2        111.60        111.91         1.76 o                         
   8   1   2         31.22         25.80         1.08 o                         
   9   1   2         14.01         13.84         0.76 o                         
  10   1   2        123.46        129.21         2.49 o                         
  11   1   2         31.02         31.60         1.37 o                         
  12   1   2         10.06          9.70         0.90 o                         
  13   1   2          6.83          7.65         1.09 o                         
  14   1   2         41.42         38.68         1.75 o                         
 -13   2   2          0.43          0.71         0.61 o                         
 -12   2   2         51.68         45.65         2.89 o                         
 -11   2   2         94.34        107.71         6.27 o                         
 -10   2   2         16.64         17.51         1.04 o                         
  -9   2   2        247.70        226.90         2.75 o                         
  -8   2   2         98.55        101.09         1.44 o                         
  -7   2   2         39.09         32.89         0.74 o                         
  -6   2   2        500.29        451.60         4.29 o                         
  -5   2   2        487.61        529.57         5.20 o                         
  -4   2   2        243.20        249.96         5.07 o                         
  -3   2   2        822.91        810.19         8.27 o                         
  -2   2   2        588.79        617.91         5.46 o                         
  -1   2   2        437.80        400.32         4.60 o                         
   0   2   2        510.41        552.89         4.20 o                         
   1   2   2       1379.00       1358.85         9.33 o                         
   2   2   2         34.31         27.98         1.09 o                         
   3   2   2       1752.39       1786.83        15.90 o                         
   4   2   2        312.77        354.86         3.35 o                         
   5   2   2          4.53         12.23         0.49 o                         
   6   2   2          1.55          0.80         0.24 o                         
   7   2   2         47.08         51.53         1.80 o                         
   8   2   2        123.27        114.35         1.55 o                         
   9   2   2        102.85        110.00         1.90 o                         
  10   2   2         91.84         82.95         2.11 o                         
  11   2   2         10.49         10.65         1.03 o                         
  12   2   2         16.56         15.82         0.89 o                         
  13   2   2          0.35         -0.08         0.52 o                         
 -12   3   2         15.58         11.87         1.51 o                         
 -11   3   2        122.14        130.59         3.06 o                         
 -10   3   2        102.43        106.84         2.30 o                         
  -9   3   2          3.18          2.57         0.50 o                         
  -8   3   2        570.73        549.31         5.42 o                         
  -7   3   2        629.91        622.36         5.93 o                         
  -6   3   2        224.05        239.82         2.66 o                         
  -5   3   2         80.78         71.84         1.22 o                         
  -4   3   2          2.18          1.57         0.38 o                         
  -3   3   2        841.59        876.44         7.54 o                         
  -2   3   2         53.58         55.91         0.95 o                         
  -1   3   2        939.53        939.82         7.52 o                         
   0   3   2        725.16        786.01         6.46 o                         
   1   3   2        202.36        208.44         4.05 o                         
   2   3   2         15.66         11.33         0.54 o                         
   3   3   2        478.84        446.64         5.59 o                         
   4   3   2          0.03          0.35         0.23 o                         
   5   3   2       1787.57       1716.83        13.39 o                         
   6   3   2        357.54        354.50         6.19 o                         
   7   3   2        823.41        785.90         7.28 o                         
   8   3   2         86.98         86.48         1.81 o                         
   9   3   2         26.58         32.16         0.96 o                         
  10   3   2         37.97         40.06         1.14 o                         
  11   3   2          3.56          3.17         0.56 o                         
  12   3   2          8.46          7.06         0.55 o                         
 -11   4   2         13.94          9.56         0.90 o                         
 -10   4   2          0.39          0.81         0.36 o                         
  -9   4   2         15.06         13.87         0.83 o                         
  -8   4   2        124.28        116.28         5.76 o                         
  -7   4   2         16.45         12.31         1.03 o                         
  -6   4   2        440.21        413.26         5.06 o                         
  -5   4   2        354.83        338.33         4.20 o                         
  -4   4   2        133.50        131.66         2.23 o                         
  -3   4   2         92.56         86.04         1.57 o                         
  -2   4   2        232.30        249.00         2.52 o                         
  -1   4   2        620.82        628.98         4.91 o                         
   0   4   2        607.34        589.62         4.96 o                         
   1   4   2        903.60        899.08         7.34 o                         
   2   4   2        536.54        528.74         5.04 o                         
   3   4   2        856.71        841.31         7.30 o                         
   4   4   2         13.61         13.15         0.51 o                         
   5   4   2         89.83         86.71         1.67 o                         
   6   4   2        330.35        306.71         3.69 o                         
   7   4   2        176.12        157.01         3.95 o                         
   8   4   2         70.68         70.76         2.21 o                         
   9   4   2         59.78         53.05         2.16 o                         
  10   4   2          4.24          7.16         1.33 o                         
  11   4   2          5.99         11.28         0.87 o                         
 -10   5   2         16.11         15.02         0.80 o                         
  -9   5   2          2.68          2.01         0.43 o                         
  -8   5   2          1.16          0.95         0.43 o                         
  -7   5   2          2.12          1.62         0.74 o                         
  -6   5   2         16.20         17.27         1.14 o                         
  -5   5   2          7.51          5.86         0.59 o                         
  -4   5   2        844.33        830.92         8.72 o                         
  -3   5   2         12.44         11.59         0.60 o                         
  -2   5   2        457.18        451.47         4.64 o                         
  -1   5   2          2.33          1.78         0.39 o                         
   0   5   2        103.83         97.61         1.95 o                         
   1   5   2        194.18        195.96         3.41 o                         
   2   5   2         19.67         21.26         1.04 o                         
   3   5   2         91.33         92.97         1.87 o                         
   4   5   2         42.09         46.44         1.28 o                         
   5   5   2         52.40         55.43         2.37 o                         
   6   5   2         89.13         90.74         2.55 o                         
   7   5   2         15.23         12.83         0.91 o                         
   8   5   2          0.03         -0.35         0.51 o                         
   9   5   2          8.10          9.70         1.00 o                         
  -7   6   2          4.00          3.38         0.52 o                         
  -6   6   2         73.75         67.72         1.76 o                         
  -5   6   2          0.36          0.64         0.39 o                         
  -4   6   2        126.18        129.90         2.96 o                         
  -3   6   2         85.67         89.02         2.33 o                         
  -2   6   2          6.28          5.44         0.52 o                         
  -1   6   2         47.07         45.95         1.45 o                         
   0   6   2         11.17         10.61         1.16 o                         
   1   6   2          0.93          0.89         0.45 o                         
   2   6   2         12.00         10.84         1.08 o                         
   3   6   2          5.52          7.74         0.67 o                         
   4   6   2         54.19         55.87         1.41 o                         
   5   6   2          4.87          4.88         0.66 o                         
   6   6   2         18.38         22.49         0.99 o                         
 -13   0   3          7.30          8.72         1.19 o                         
 -11   0   3        122.30        119.10         7.65 o                         
  -9   0   3        809.35        794.86        11.26 o                         
  -7   0   3       1082.98        968.52        10.84 o                         
  -5   0   3         81.66         84.61         2.18 o                         
  -3   0   3       3138.78       3134.59        29.05 o                         
  -1   0   3       2524.79       2559.44        42.66 o                         
   1   0   3       1648.76       1610.59        24.39 o                         
   3   0   3        811.31        790.05        15.26 o                         
   5   0   3        798.55        840.36         8.05 o                         
   7   0   3       1059.00       1057.51         9.94 o                         
   9   0   3       3040.05       3074.73        38.19 o                         
  11   0   3        160.73        169.97        10.13 o                         
  13   0   3          3.22          3.45         0.80 o                         
 -14   1   3         17.76         17.46         1.30 o                         
 -13   1   3        154.95        155.31         3.48 o                         
 -12   1   3         24.58         25.09         1.39 o                         
 -11   1   3          2.23          3.71         1.07 o                         
 -10   1   3          3.11          2.91         0.88 o                         
  -9   1   3        191.29        203.87         2.30 o                         
  -8   1   3        913.16        937.58         6.85 o                         
  -7   1   3        260.41        280.23         2.45 o                         
  -6   1   3        473.02        488.43         3.97 o                         
  -5   1   3         41.35         36.91         1.28 o                         
  -4   1   3       1184.09       1256.97        14.34 o                         
  -3   1   3          9.74          9.15         0.60 o                         
  -2   1   3        699.68        662.30        13.31 o                         
  -1   1   3       2628.11       2636.31        22.24 o                         
   0   1   3         39.98         40.55         0.80 o                         
   1   1   3       2597.39       2460.92        20.63 o                         
   2   1   3          1.50          0.91         0.24 o                         
   3   1   3         26.86         14.82         0.64 o                         
   4   1   3        369.15        416.10         4.12 o                         
   5   1   3        358.23        352.50         3.53 o                         
   6   1   3        303.73        292.05         3.49 o                         
   7   1   3        264.65        230.04         2.95 o                         
   8   1   3        298.56        307.87         3.95 o                         
   9   1   3        202.06        181.67         2.46 o                         
  10   1   3        120.56        126.03         2.43 o                         
  11   1   3         23.55         23.39         1.52 o                         
  12   1   3         29.55         32.84         1.14 o                         
  13   1   3         15.97         18.29         1.48 o                         
  14   1   3          1.32          2.31         0.47 o                         
 -13   2   3         32.28         36.22         2.02 o                         
 -12   2   3        182.63        189.47         8.73 o                         
 -11   2   3        230.81        221.07         4.39 o                         
 -10   2   3         14.71         18.51         1.31 o                         
  -9   2   3         55.41         50.24         1.31 o                         
  -8   2   3        329.69        357.04         3.27 o                         
  -7   2   3         22.51         22.28         0.59 o                         
  -6   2   3       1230.58       1210.52        11.28 o                         
  -5   2   3          0.75          0.77         0.21 o                         
  -4   2   3        182.34        187.86         3.17 o                         
  -3   2   3          8.15          7.90         0.49 o                         
  -2   2   3       1067.51       1141.73         9.99 o                         
  -1   2   3        615.57        636.81         5.85 o                         
   0   2   3        256.32        210.61         2.82 o                         
   1   2   3        634.53        613.97         4.72 o                         
   2   2   3          5.95          3.74         0.30 o                         
   3   2   3         36.04         46.94         1.48 o                         
   4   2   3       1634.04       1703.91        14.25 o                         
   5   2   3        242.53        265.51         3.75 o                         
   6   2   3        493.16        495.47         4.73 o                         
   7   2   3         19.45         19.54         0.65 o                         
   8   2   3        201.90        192.49         2.39 o                         
   9   2   3        436.08        410.15         4.35 o                         
  10   2   3         11.11          9.59         0.61 o                         
  11   2   3          1.07          0.64         0.46 o                         
  12   2   3         25.66         23.11         1.20 o                         
  13   2   3          1.41          1.09         0.54 o                         
 -12   3   3          4.96          3.13         0.76 o                         
 -11   3   3         64.48         62.25         1.96 o                         
 -10   3   3        375.86        365.70         6.69 o                         
  -9   3   3         11.82         11.40         1.11 o                         
  -8   3   3        774.67        759.84         6.96 o                         
  -7   3   3          4.07          3.14         0.37 o                         
  -6   3   3        194.40        197.69         2.77 o                         
  -5   3   3        245.51        268.20         3.30 o                         
  -4   3   3         56.00         53.86         1.68 o                         
  -3   3   3        511.51        525.53         5.52 o                         
  -2   3   3          6.67          9.05         0.42 o                         
  -1   3   3        144.33        179.88         2.35 o                         
   0   3   3       1108.13       1148.66        10.77 o                         
   1   3   3        278.74        290.15         3.05 o                         
   2   3   3        745.36        804.14         7.82 o                         
   3   3   3        217.32        212.98         2.78 o                         
   4   3   3        157.52        173.34         2.64 o                         
   5   3   3        131.10        131.58         1.78 o                         
   6   3   3         57.53         54.86         1.23 o                         
   7   3   3         29.51         32.86         1.06 o                         
   8   3   3        444.61        429.68         4.59 o                         
   9   3   3         26.31         27.38         0.90 o                         
  10   3   3        312.39        322.16         4.26 o                         
  11   3   3          0.01         -0.04         0.39 o                         
  12   3   3         48.31         53.57         1.45 o                         
 -11   4   3         17.55         14.79         1.09 o                         
 -10   4   3        152.78        145.84         2.63 o                         
  -9   4   3         97.45         88.07         2.48 o                         
  -8   4   3         27.17         22.00         1.99 o                         
  -7   4   3          1.32          1.66         0.56 o                         
  -6   4   3        234.98        232.22         3.27 o                         
  -5   4   3        796.86        765.67         8.01 o                         
  -4   4   3         23.00         22.65         0.77 o                         
  -3   4   3        861.36        828.65         7.50 o                         
  -2   4   3          1.10          1.30         0.29 o                         
  -1   4   3         20.13         20.37         0.67 o                         
   0   4   3         26.59         24.82         0.78 o                         
   1   4   3          3.97          8.87         0.50 o                         
   2   4   3        587.71        596.58         6.12 o                         
   3   4   3        823.32        808.92         8.52 o                         
   4   4   3        929.88        931.08         8.38 o                         
   5   4   3         21.76         19.85         0.77 o                         
   6   4   3        176.12        171.35         2.59 o                         
   7   4   3          0.31         -0.13         0.42 o                         
   8   4   3         86.85         86.12         2.49 o                         
   9   4   3         52.42         59.67         1.63 o                         
  10   4   3         32.47         36.94         1.36 o                         
  11   4   3         73.87         77.87         2.50 o                         
 -10   5   3         11.68          9.21         0.61 o                         
  -9   5   3          2.87          3.62         0.37 o                         
  -8   5   3         37.31         38.84         1.42 o                         
  -7   5   3          2.32          2.15         0.74 o                         
  -6   5   3         10.36          9.64         0.73 o                         
  -5   5   3          2.60          1.10         0.46 o                         
  -4   5   3        198.16        188.41         2.69 o                         
  -3   5   3          2.90          2.93         0.37 o                         
  -2   5   3          7.98          7.79         0.42 o                         
  -1   5   3        422.05        406.12         8.00 o                         
   0   5   3          6.23          6.63         0.53 o                         
   1   5   3        484.49        491.37         7.81 o                         
   2   5   3         53.21         52.16         2.08 o                         
   3   5   3        166.75        170.54         2.25 o                         
   4   5   3         98.27        100.48         2.25 o                         
   5   5   3        111.42        122.28         2.50 o                         
   6   5   3         16.99         17.06         1.06 o                         
   7   5   3        101.20        106.28         2.69 o                         
   8   5   3          2.37          3.19         0.66 o                         
   9   5   3         11.54         11.77         0.66 o                         
  -6   6   3          3.93          3.61         0.59 o                         
  -5   6   3         38.06         38.28         1.32 o                         
  -4   6   3          0.05          0.35         0.40 o                         
  -3   6   3        140.87        148.20         6.54 o                         
  -2   6   3          0.15          0.05         0.38 o                         
  -1   6   3        100.67         98.27         1.66 o                         
   0   6   3         68.88         63.28         1.80 o                         
   1   6   3          8.04          7.02         0.98 o                         
   2   6   3          3.39          2.67         0.40 o                         
   3   6   3          0.83          0.49         0.33 o                         
   4   6   3          7.61          7.22         0.53 o                         
   5   6   3          9.81         11.25         0.78 o                         
   6   6   3          9.57          9.82         0.87 o                         
 -14   0   4        184.36        179.94         5.05 o                         
 -12   0   4         94.47         93.23         3.99 o                         
 -10   0   4         70.27         68.02         2.02 o                         
  -8   0   4         12.33         24.07         0.99 o                         
  -6   0   4       1813.52       1677.17        17.77 o                         
  -4   0   4         39.98         26.35         1.85 o                         
  -2   0   4       1075.18       1063.12        11.81 o                         
   0   0   4       6514.61       6390.40       123.98 o                         
   2   0   4       5503.03       5783.09        75.29 o                         
   4   0   4        295.88        277.20         5.41 o                         
   6   0   4        130.32        136.03         2.03 o                         
   8   0   4        931.40        983.77        11.27 o                         
  10   0   4         95.82         92.77         3.64 o                         
  12   0   4         61.21         74.91         3.33 o                         
 -14   1   4         30.61         31.24         1.70 o                         
 -13   1   4         76.28         76.48         2.21 o                         
 -12   1   4         74.06         70.99         2.32 o                         
 -11   1   4          8.19          7.26         0.94 o                         
 -10   1   4        231.24        221.11         2.68 o                         
  -9   1   4        125.06        130.96         1.59 o                         
  -8   1   4        115.66        110.47         1.24 o                         
  -7   1   4        271.88        247.44         2.11 o                         
  -6   1   4        246.08        242.11         2.12 o                         
  -5   1   4       1796.19       1819.63        15.36 o                         
  -4   1   4        270.11        280.19         3.79 o                         
  -3   1   4         49.70         32.93         0.87 o                         
  -2   1   4         54.47         50.23         1.22 o                         
  -1   1   4       5708.22       5800.57        52.33 o                         
   0   1   4        107.12        112.81         2.20 o                         
   1   1   4       3222.76       3314.85        27.73 o                         
   2   1   4       1020.18       1129.83        14.01 o                         
   3   1   4         17.86         13.91         0.90 o                         
   4   1   4        869.55        837.47         9.91 o                         
   5   1   4        626.87        631.91         7.72 o                         
   6   1   4        165.53        153.27         1.95 o                         
   7   1   4        322.24        355.98         3.28 o                         
   8   1   4       1303.17       1262.51         8.88 o                         
   9   1   4         24.84         23.03         0.79 o                         
  10   1   4        102.58        102.22         2.25 o                         
  11   1   4          9.92         10.91         1.00 o                         
  12   1   4        177.27        183.16         3.15 o                         
  13   1   4         77.58         82.62         3.14 o                         
 -13   2   4          0.47          0.51         0.59 o                         
 -12   2   4         61.82         55.76         6.13 o                         
 -11   2   4        114.72        115.33         2.42 o                         
 -10   2   4          2.72          2.45         0.44 o                         
  -9   2   4        317.90        311.25         3.00 o                         
  -8   2   4          0.71          0.41         0.21 o                         
  -7   2   4         51.63         53.77         0.86 o                         
  -6   2   4        281.51        299.05         2.69 o                         
  -5   2   4        333.41        374.02         7.80 o                         
  -4   2   4         28.31         36.24         1.10 o                         
  -3   2   4         58.87         70.74         1.62 o                         
  -2   2   4       1328.62       1373.78        12.77 o                         
  -1   2   4        259.21        314.39         4.11 o                         
   0   2   4        197.53        199.52         2.58 o                         
   1   2   4         40.99         67.57         1.33 o                         
   2   2   4       2033.51       2044.31        13.16 o                         
   3   2   4       2709.05       2744.98        20.08 o                         
   4   2   4         58.95         66.94         1.44 o                         
   5   2   4        273.23        261.81         3.22 o                         
   6   2   4         51.26         44.53         1.15 o                         
   7   2   4         44.04         40.48         1.07 o                         
   8   2   4         30.98         31.29         0.97 o                         
   9   2   4          2.92          2.24         0.38 o                         
  10   2   4         26.04         21.58         1.37 o                         
  11   2   4        234.88        234.16         4.70 o                         
  12   2   4          6.31          6.72         0.59 o                         
  13   2   4         86.73         96.04         3.16 o                         
 -12   3   4          5.49          5.58         0.72 o                         
 -11   3   4          8.88          6.67         0.69 o                         
 -10   3   4         33.11         30.09         1.30 o                         
  -9   3   4          4.40          4.60         0.44 o                         
  -8   3   4        116.27        109.66         1.63 o                         
  -7   3   4        405.94        373.37         3.91 o                         
  -6   3   4         22.28         18.41         0.80 o                         
  -5   3   4        674.93        643.31         7.26 o                         
  -4   3   4         29.40         30.17         1.20 o                         
  -3   3   4        588.19        583.10         5.75 o                         
  -2   3   4         35.22         41.29         1.07 o                         
  -1   3   4        875.35        898.91         8.94 o                         
   0   3   4        905.73        948.06         9.56 o                         
   1   3   4        157.21        160.28         2.73 o                         
   2   3   4         95.38        108.17         1.60 o                         
   3   3   4        670.49        621.91         5.13 o                         
   4   3   4          4.68          5.76         0.59 o                         
   5   3   4        172.38        163.00         2.29 o                         
   6   3   4         30.46         30.03         0.93 o                         
   7   3   4          5.92          5.77         0.45 o                         
   8   3   4        126.21        125.34         2.02 o                         
   9   3   4          0.79          1.16         0.40 o                         
  10   3   4          0.18         -0.10         0.33 o                         
  11   3   4         28.71         28.22         3.90 o                         
  12   3   4          4.48          3.34         0.51 o                         
 -11   4   4         21.25         25.99         1.04 o                         
 -10   4   4         10.78         10.92         0.84 o                         
  -9   4   4        186.79        195.14         3.47 o                         
  -8   4   4          0.09          0.00         0.54 o                         
  -7   4   4        294.13        285.53         5.55 o                         
  -6   4   4        337.60        310.35         7.09 o                         
  -5   4   4          8.81         10.97         0.78 o                         
  -4   4   4        371.02        380.45         4.15 o                         
  -3   4   4         13.08         16.07         0.68 o                         
  -2   4   4        370.77        356.33         3.70 o                         
  -1   4   4        105.16         99.20         1.51 o                         
   0   4   4        149.48        156.54         2.27 o                         
   1   4   4        212.04        232.63         3.32 o                         
   2   4   4         14.28         14.47         0.62 o                         
   3   4   4        612.36        608.85         7.78 o                         
   4   4   4         71.76         78.28         1.79 o                         
   5   4   4        152.76        150.03         2.94 o                         
   6   4   4         96.34         94.63         1.79 o                         
   7   4   4         74.34         72.72         2.08 o                         
   8   4   4          6.00          6.62         0.76 o                         
   9   4   4         62.32         64.34         1.64 o                         
  10   4   4         19.91         21.42         1.16 o                         
  11   4   4         34.86         34.22         1.44 o                         
  -9   5   4          5.11          5.15         0.49 o                         
  -8   5   4         61.35         60.91         1.29 o                         
  -7   5   4          4.08          5.60         0.73 o                         
  -6   5   4        155.50        155.82         3.64 o                         
  -5   5   4          1.83          0.90         0.38 o                         
  -4   5   4        117.27        118.94         2.14 o                         
  -3   5   4          2.59          2.66         0.36 o                         
  -2   5   4          7.35          8.39         0.44 o                         
  -1   5   4          1.53          3.57         0.58 o                         
   0   5   4         12.19          8.17         0.55 o                         
   1   5   4         20.09         22.59         1.05 o                         
   2   5   4        378.60        373.87         5.95 o                         
   3   5   4         20.76         22.86         0.97 o                         
   4   5   4        236.54        233.95         3.84 o                         
   5   5   4          7.18          6.56         0.58 o                         
   6   5   4        240.20        245.71         4.90 o                         
   7   5   4         90.99         91.52         2.40 o                         
   8   5   4         61.75         61.76         2.31 o                         
   9   5   4          4.00          6.43         0.48 o                         
  -6   6   4         16.22         18.68         1.11 o                         
  -5   6   4         14.33         13.75         0.77 o                         
  -4   6   4        116.91        123.25         2.73 o                         
  -3   6   4         30.35         32.96         1.82 o                         
  -2   6   4         58.96         56.57         1.38 o                         
  -1   6   4          3.54          3.06         0.51 o                         
   0   6   4         35.63         33.95         1.31 o                         
   1   6   4          0.38          1.28         0.51 o                         
   2   6   4         35.40         33.34         1.79 o                         
   3   6   4          0.05          0.29         0.31 o                         
   4   6   4         32.72         37.15         2.54 o                         
   5   6   4          4.92          4.34         0.74 o                         
   6   6   4         40.85         45.31         1.75 o                         
 -13   0   5         62.41         67.67         3.01 o                         
 -11   0   5        425.54        416.65         9.40 o                         
  -9   0   5         24.07         24.91         1.47 o                         
  -7   0   5        290.00        287.19         3.50 o                         
  -5   0   5        695.40        650.97         6.77 o                         
  -3   0   5      16772.73      16951.37       167.39 o                         
  -1   0   5       4043.99       4079.22        41.37 o                         
   1   0   5        790.97        834.11        11.11 o                         
   3   0   5        214.74        190.29         3.46 o                         
   5   0   5        108.92         98.57         1.64 o                         
   7   0   5       1959.10       2058.67        22.76 o                         
   9   0   5         58.21         60.98         1.73 o                         
  11   0   5        128.20        141.17         5.18 o                         
  13   0   5         35.80         38.37         2.20 o                         
 -14   1   5          8.70          9.48         0.96 o                         
 -13   1   5         30.77         28.94         1.30 o                         
 -12   1   5         84.97         88.87         2.13 o                         
 -11   1   5        257.67        247.99         6.20 o                         
 -10   1   5         32.86         29.42         0.86 o                         
  -9   1   5        294.53        277.80         2.59 o                         
  -8   1   5         85.34         83.08         1.02 o                         
  -7   1   5       1139.54       1131.77         7.43 o                         
  -6   1   5        432.99        459.09         3.56 o                         
  -5   1   5         20.86         30.28         0.66 o                         
  -4   1   5        206.37        166.22         2.19 o                         
  -3   1   5          9.98          4.76         0.37 o                         
  -2   1   5       1706.52       1672.62        21.68 o                         
  -1   1   5       4223.67       4261.81        39.04 o                         
   0   1   5        629.83        632.48         5.93 o                         
   1   1   5       1845.99       1962.80        25.78 o                         
   2   1   5       4765.32       4971.45        45.81 o                         
   3   1   5       1981.23       2058.34        20.01 o                         
   4   1   5        119.15        105.02         1.52 o                         
   5   1   5        740.32        815.19         6.40 o                         
   6   1   5        139.39        134.62         1.56 o                         
   7   1   5       1517.27       1524.41        11.66 o                         
   8   1   5          2.28          2.53         0.29 o                         
   9   1   5       1095.58       1065.08        10.29 o                         
  10   1   5        129.70        141.78         2.24 o                         
  11   1   5        104.33        103.41         2.31 o                         
  12   1   5         78.01         73.34         1.68 o                         
  13   1   5          2.39          2.28         0.45 o                         
 -13   2   5         12.53         12.71         1.18 o                         
 -12   2   5        111.81        106.35         5.78 o                         
 -11   2   5          0.95          0.68         0.39 o                         
 -10   2   5         69.38         61.92         1.48 o                         
  -9   2   5         80.90         81.47         1.20 o                         
  -8   2   5        116.67        109.42         1.30 o                         
  -7   2   5          1.00          0.79         0.19 o                         
  -6   2   5         44.37         41.04         0.91 o                         
  -5   2   5        242.36        247.47         3.44 o                         
  -4   2   5        154.59        114.57         1.84 o                         
  -3   2   5          7.85         11.45         0.52 o                         
  -2   2   5       1369.18       1450.73        18.82 o                         
  -1   2   5        366.13        319.76         5.17 o                         
   0   2   5        106.05        127.11         2.11 o                         
   1   2   5        145.98        172.21         1.90 o                         
   2   2   5        322.66        351.54         3.06 o                         
   3   2   5        217.78        239.72         2.68 o                         
   4   2   5         41.56         42.57         0.98 o                         
   5   2   5        229.23        218.43         2.82 o                         
   6   2   5        107.27        116.84         1.87 o                         
   7   2   5         48.27         44.33         1.26 o                         
   8   2   5        699.18        706.90         6.63 o                         
   9   2   5         35.01         30.91         0.93 o                         
  10   2   5        204.76        196.03         4.78 o                         
  11   2   5         54.29         56.10         2.27 o                         
  12   2   5         23.35         25.58         1.41 o                         
 -12   3   5        154.49        154.32         4.15 o                         
 -11   3   5         15.43         16.31         0.95 o                         
 -10   3   5         89.67         98.66         2.15 o                         
  -9   3   5         75.87         82.81         1.42 o                         
  -8   3   5          5.52          6.84         0.60 o                         
  -7   3   5         54.16         54.47         1.30 o                         
  -6   3   5         97.24         92.84         2.33 o                         
  -5   3   5        160.59        149.90         3.21 o                         
  -4   3   5         10.93          6.61         1.11 o                         
  -3   3   5        112.06        105.15         2.12 o                         
  -2   3   5        408.23        390.49         5.88 o                         
  -1   3   5        137.01        150.03         2.25 o                         
   0   3   5        385.55        393.14         4.50 o                         
   1   3   5        835.45        888.92         7.69 o                         
   2   3   5       1104.00       1130.85         8.77 o                         
   3   3   5          3.23          3.00         0.31 o                         
   4   3   5        651.36        664.68         6.19 o                         
   5   3   5         64.70         60.98         1.32 o                         
   6   3   5        550.55        548.29         8.08 o                         
   7   3   5        167.30        167.83         3.42 o                         
   8   3   5         18.58         15.74         0.65 o                         
   9   3   5         29.60         34.64         1.29 o                         
  10   3   5          0.76          1.23         0.34 o                         
  11   3   5          1.89          1.78         0.41 o                         
  12   3   5         11.97         11.50         0.56 o                         
 -11   4   5         38.19         39.05         2.49 o                         
 -10   4   5        137.08        138.16         3.17 o                         
  -9   4   5          2.16          2.06         0.46 o                         
  -8   4   5        256.25        278.04         5.96 o                         
  -7   4   5          4.94          5.56         0.67 o                         
  -6   4   5        191.87        186.34         2.98 o                         
  -5   4   5          0.98          1.42         0.60 o                         
  -4   4   5         86.97         89.70         2.88 o                         
  -3   4   5        336.82        332.01         3.81 o                         
  -2   4   5        114.17        115.76         1.85 o                         
  -1   4   5        216.38        206.58         2.90 o                         
   0   4   5         51.75         57.14         1.35 o                         
   1   4   5        320.01        310.63         3.57 o                         
   2   4   5         71.62         69.12         2.33 o                         
   3   4   5         44.86         48.89         1.77 o                         
   4   4   5        276.68        270.87         3.82 o                         
   5   4   5        389.71        382.94         5.23 o                         
   6   4   5        294.23        277.54         4.32 o                         
   7   4   5         11.56         13.60         1.06 o                         
   8   4   5        129.62        135.81         5.75 o                         
   9   4   5         21.37         24.53         0.92 o                         
  10   4   5         16.69         15.71         0.64 o                         
  -9   5   5         16.74         17.39         1.06 o                         
  -8   5   5          1.66          1.39         0.30 o                         
  -7   5   5        120.02        115.88         2.37 o                         
  -6   5   5         68.34         75.31         1.64 o                         
  -5   5   5        426.28        438.71         5.59 o                         
  -4   5   5         34.89         31.76         1.25 o                         
  -3   5   5        145.57        152.71         2.50 o                         
  -2   5   5         19.84         25.47         0.76 o                         
  -1   5   5         25.96         27.61         0.90 o                         
   0   5   5         83.00         79.98         1.58 o                         
   1   5   5         28.26         27.48         0.98 o                         
   2   5   5        156.30        156.67         3.34 o                         
   3   5   5          7.21         10.42         0.70 o                         
   4   5   5         87.92         97.04         2.14 o                         
   5   5   5        189.53        176.59         3.09 o                         
   6   5   5         51.77         53.72         3.88 o                         
   7   5   5        138.45        145.91         3.19 o                         
   8   5   5          0.85          1.20         0.32 o                         
  -6   6   5          6.32          6.53         0.66 o                         
  -5   6   5         25.42         29.16         1.07 o                         
  -4   6   5          2.71          2.98         0.38 o                         
  -3   6   5         72.41         82.52         2.13 o                         
  -2   6   5          4.00          3.92         0.74 o                         
  -1   6   5          5.30          5.71         0.61 o                         
   0   6   5          2.56          2.34         0.36 o                         
   1   6   5          3.42          3.37         0.59 o                         
   2   6   5         10.80          9.29         0.65 o                         
   3   6   5         74.24         78.01         1.94 o                         
   4   6   5          1.53          2.19         0.68 o                         
   5   6   5        221.99        230.42         4.51 o                         
 -14   0   6         11.90         13.30         1.06 o                         
 -12   0   6         62.37         69.38         3.31 o                         
 -10   0   6        363.16        332.38         4.23 o                         
  -8   0   6       3259.67       3224.27        29.99 o                         
  -6   0   6        212.70        215.85         2.90 o                         
  -4   0   6        455.92        443.09         5.11 o                         
  -2   0   6      13266.00      13779.64       236.66 o                         
   0   0   6       2985.09       2952.10        35.62 o                         
   2   0   6       2779.68       2574.48        27.46 o                         
   4   0   6        656.82        607.64         6.33 o                         
   6   0   6        258.40        243.76         2.96 o                         
   8   0   6         79.69         79.08         2.13 o                         
  10   0   6        281.30        300.63         7.43 o                         
  12   0   6         45.84         44.61         1.60 o                         
 -14   1   6          2.07          1.11         0.53 o                         
 -13   1   6         48.40         56.36         1.78 o                         
 -12   1   6          1.05          0.68         0.42 o                         
 -11   1   6         75.74         75.38         1.35 o                         
 -10   1   6          5.18          7.46         0.44 o                         
  -9   1   6        356.42        339.34         3.05 o                         
  -8   1   6         27.55         17.81         0.52 o                         
  -7   1   6          1.40          1.05         0.20 o                         
  -6   1   6         28.18         25.26         0.58 o                         
  -5   1   6         27.68         33.78         0.66 o                         
  -4   1   6       1492.01       1574.60        10.61 o                         
  -3   1   6        111.43        106.99         1.78 o                         
  -2   1   6       1358.18       1276.88        19.23 o                         
  -1   1   6        189.77        183.12         3.41 o                         
   0   1   6       1762.57       1699.58        15.40 o                         
   1   1   6         31.85         18.84         0.94 o                         
   2   1   6        550.36        557.54         7.83 o                         
   3   1   6       1946.51       2113.15        21.26 o                         
   4   1   6          2.98          2.18         0.26 o                         
   5   1   6        880.23        884.82         6.03 o                         
   6   1   6         62.46         57.56         0.97 o                         
   7   1   6          3.26          4.01         0.55 o                         
   8   1   6        131.08        118.49         2.30 o                         
   9   1   6         27.00         24.02         1.02 o                         
  10   1   6         33.35         31.92         1.07 o                         
  11   1   6         36.14         41.33         1.72 o                         
  12   1   6        100.54        102.69         2.05 o                         
  13   1   6          0.01          0.54         0.32 o                         
 -13   2   6         20.22         23.97         1.52 o                         
 -12   2   6         12.91         12.40         0.97 o                         
 -11   2   6          4.91          6.68         0.63 o                         
 -10   2   6          0.99          0.92         0.28 o                         
  -9   2   6        193.66        185.66         2.08 o                         
  -8   2   6        370.97        362.79         3.36 o                         
  -7   2   6        277.40        268.65         3.64 o                         
  -6   2   6         67.68         67.76         1.62 o                         
  -5   2   6          9.91          8.22         0.40 o                         
  -4   2   6         80.43         97.24         1.67 o                         
  -3   2   6         63.18         55.55         1.06 o                         
  -2   2   6        577.12        601.40         5.55 o                         
  -1   2   6         80.91         50.68         0.94 o                         
   0   2   6          0.24          1.45         0.50 o                         
   1   2   6       1503.43       1544.04        11.61 o                         
   2   2   6        393.30        382.80         3.54 o                         
   3   2   6        142.21        147.86         1.93 o                         
   4   2   6        679.20        731.24         6.98 o                         
   5   2   6         45.93         39.08         0.99 o                         
   6   2   6        151.78        157.75         2.91 o                         
   7   2   6          2.11          1.43         0.34 o                         
   8   2   6        373.93        363.30         3.94 o                         
   9   2   6         13.68         14.16         0.66 o                         
  10   2   6         76.67         75.59         1.62 o                         
  11   2   6        212.18        208.16         5.04 o                         
  12   2   6          0.04          0.08         0.59 o                         
 -12   3   6         24.05         20.17         1.15 o                         
 -11   3   6        157.63        154.89         2.68 o                         
 -10   3   6          0.03          0.14         0.36 o                         
  -9   3   6        230.02        242.64         2.85 o                         
  -8   3   6          0.02          0.42         0.27 o                         
  -7   3   6         48.84         48.57         1.21 o                         
  -6   3   6         11.37         11.96         0.80 o                         
  -5   3   6          2.70          1.74         0.58 o                         
  -4   3   6         27.12         24.95         1.18 o                         
  -3   3   6          6.77          9.92         0.53 o                         
  -2   3   6        121.34        136.51         2.47 o                         
  -1   3   6        121.22        117.78         1.78 o                         
   0   3   6         32.14         30.64         0.76 o                         
   1   3   6       1012.39       1031.28         8.97 o                         
   2   3   6         39.46         42.63         1.11 o                         
   3   3   6        520.92        519.97         5.29 o                         
   4   3   6         40.93         39.01         1.03 o                         
   5   3   6          1.87          2.50         0.39 o                         
   6   3   6         19.49         19.60         0.93 o                         
   7   3   6        278.30        285.43         5.20 o                         
   8   3   6         76.97         67.89         1.66 o                         
   9   3   6        276.69        280.03         3.91 o                         
  10   3   6         17.53         19.08         0.74 o                         
  11   3   6         50.99         57.50         1.82 o                         
 -11   4   6          5.65          6.12         0.53 o                         
 -10   4   6         11.83         10.13         0.80 o                         
  -9   4   6         46.99         52.52         2.17 o                         
  -8   4   6         15.81         15.85         0.71 o                         
  -7   4   6        218.33        222.44         3.93 o                         
  -6   4   6         85.50         78.56         1.80 o                         
  -5   4   6         56.20         59.13         2.58 o                         
  -4   4   6          0.58          0.71         0.40 o                         
  -3   4   6        632.55        623.53         8.14 o                         
  -2   4   6        149.64        167.59         2.43 o                         
  -1   4   6        311.17        341.19         4.12 o                         
   0   4   6        243.38        238.95         3.38 o                         
   1   4   6         77.51         76.50         1.32 o                         
   2   4   6        378.24        370.97         4.47 o                         
   3   4   6        211.01        210.27         3.00 o                         
   4   4   6        615.21        600.02         6.19 o                         
   5   4   6         70.28         67.85         1.87 o                         
   6   4   6         41.21         43.70         1.40 o                         
   7   4   6         22.53         25.99         1.26 o                         
   8   4   6         48.74         44.02         2.00 o                         
   9   4   6         42.77         42.64         1.81 o                         
  10   4   6         18.20         18.88         0.83 o                         
  -9   5   6          0.37          0.43         0.36 o                         
  -8   5   6          7.10          6.92         0.51 o                         
  -7   5   6         39.80         43.64         1.75 o                         
  -6   5   6         84.59         84.94         1.98 o                         
  -5   5   6         21.74         25.82         0.95 o                         
  -4   5   6        244.15        247.05         3.59 o                         
  -3   5   6         25.23         22.68         0.90 o                         
  -2   5   6        392.42        396.36         5.07 o                         
  -1   5   6          6.58          5.31         0.46 o                         
   0   5   6        204.11        209.76         3.48 o                         
   1   5   6          0.38          1.30         0.66 o                         
   2   5   6          0.43          0.59         0.54 o                         
   3   5   6          8.20          7.09         0.76 o                         
   4   5   6          6.87          8.19         0.53 o                         
   5   5   6          0.45          0.62         0.35 o                         
   6   5   6          5.66          5.50         0.53 o                         
   7   5   6         39.88         43.78         1.22 o                         
   8   5   6         46.27         41.50         2.17 o                         
  -4   6   6         33.99         29.14         1.33 o                         
  -3   6   6          2.32          2.65         0.45 o                         
  -2   6   6          0.53          1.01         0.40 o                         
  -1   6   6         78.91         77.23         2.02 o                         
   0   6   6         91.06         90.73         1.75 o                         
   1   6   6          3.34          2.54         0.45 o                         
   2   6   6         22.92         24.55         0.97 o                         
   3   6   6          0.73          1.07         0.27 o                         
   4   6   6         44.20         48.05         1.91 o                         
 -13   0   7         31.58         38.52         2.13 o                         
 -11   0   7         56.53         58.27         1.38 o                         
  -9   0   7       1143.08       1132.47        11.55 o                         
  -7   0   7        949.86        904.15         9.55 o                         
  -5   0   7        543.25        540.95         5.56 o                         
  -3   0   7        101.07        111.44         1.49 o                         
  -1   0   7        512.44        535.15         8.97 o                         
   1   0   7        897.06       1040.67        12.38 o                         
   3   0   7        330.48        385.47         6.12 o                         
   5   0   7        685.18        617.72         8.41 o                         
   7   0   7       2636.58       2639.40        23.51 o                         
   9   0   7        367.50        369.71         6.75 o                         
  11   0   7        164.21        175.45         3.96 o                         
  13   0   7         13.00         10.36         0.77 o                         
 -14   1   7          0.05          0.06         0.41 o                         
 -13   1   7          9.64         10.46         1.08 o                         
 -12   1   7         29.05         35.54         1.25 o                         
 -11   1   7          1.25          0.89         0.30 o                         
 -10   1   7        161.06        161.28         2.15 o                         
  -9   1   7        235.70        237.28         2.36 o                         
  -8   1   7        365.69        346.42         3.42 o                         
  -7   1   7         11.81         12.54         0.71 o                         
  -6   1   7        139.46        126.54         3.00 o                         
  -5   1   7          0.33          0.65         0.19 o                         
  -4   1   7         77.29         85.75         1.10 o                         
  -3   1   7        561.91        576.23         5.18 o                         
  -2   1   7        733.76        767.12        11.89 o                         
  -1   1   7         15.62         11.34         0.89 o                         
   0   1   7        527.49        588.11         6.64 o                         
   1   1   7       1386.87       1384.43        14.34 o                         
   2   1   7       1361.72       1470.76        12.68 o                         
   3   1   7        828.80        805.43         7.22 o                         
   4   1   7         76.07         79.49         1.24 o                         
   5   1   7        555.42        590.90         4.89 o                         
   6   1   7        330.73        368.56         3.13 o                         
   7   1   7         78.32         75.59         1.56 o                         
   8   1   7        167.09        163.77         1.99 o                         
   9   1   7         37.86         36.75         0.91 o                         
  10   1   7        117.87        115.74         1.75 o                         
  11   1   7          0.17          0.12         0.37 o                         
  12   1   7         22.29         21.97         0.98 o                         
  13   1   7          7.55          7.52         0.70 o                         
 -13   2   7         11.98          9.50         0.98 o                         
 -12   2   7         46.38         44.16         1.60 o                         
 -11   2   7          0.42          0.57         0.36 o                         
 -10   2   7         54.22         55.28         1.39 o                         
  -9   2   7        256.91        246.19         2.42 o                         
  -8   2   7         17.28         18.65         0.50 o                         
  -7   2   7          6.07          6.71         0.53 o                         
  -6   2   7         32.38         28.83         0.68 o                         
  -5   2   7         33.37         34.56         0.76 o                         
  -4   2   7        122.51        118.55         1.43 o                         
  -3   2   7       1192.49       1306.75        11.73 o                         
  -2   2   7        333.67        306.82         2.94 o                         
  -1   2   7         65.25         71.22         1.08 o                         
   0   2   7        582.13        576.95         7.30 o                         
   1   2   7       3051.33       3259.49        28.63 o                         
   2   2   7        259.98        258.73         2.88 o                         
   3   2   7        321.45        323.67         3.08 o                         
   4   2   7         99.04         98.75         1.58 o                         
   5   2   7        161.68        167.21         2.94 o                         
   6   2   7        468.92        487.22         5.07 o                         
   7   2   7        233.93        213.89         2.85 o                         
   8   2   7        137.94        115.38         2.13 o                         
   9   2   7        157.52        153.71         3.83 o                         
  10   2   7         27.98         23.88         0.86 o                         
  11   2   7         46.20         45.83         1.27 o                         
  12   2   7         36.01         30.80         1.68 o                         
 -12   3   7         16.47         17.69         1.01 o                         
 -11   3   7          0.41          0.64         0.38 o                         
 -10   3   7        178.97        179.47         3.13 o                         
  -9   3   7         37.99         36.34         0.98 o                         
  -8   3   7        478.25        450.04         4.85 o                         
  -7   3   7          0.74          0.88         0.36 o                         
  -6   3   7        620.90        640.81        13.33 o                         
  -5   3   7         12.23         10.39         0.74 o                         
  -4   3   7        497.43        476.15        12.40 o                         
  -3   3   7        192.19        187.21         2.34 o                         
  -2   3   7         33.70         31.31         0.81 o                         
  -1   3   7         50.39         63.98         1.38 o                         
   0   3   7          0.02          1.84         0.25 o                         
   1   3   7         27.09         25.08         1.11 o                         
   2   3   7        243.06        229.26         2.74 o                         
   3   3   7          6.97          6.85         0.47 o                         
   4   3   7        382.57        382.59         4.16 o                         
   5   3   7         15.50         24.52         2.06 o                         
   6   3   7        160.92        158.31         4.31 o                         
   7   3   7        143.61        132.07         2.42 o                         
   8   3   7         42.74         41.78         1.27 o                         
   9   3   7          9.11         11.25         0.64 o                         
  10   3   7        183.13        182.03         2.63 o                         
  11   3   7         25.16         23.45         2.60 o                         
 -11   4   7         43.08         50.60         2.36 o                         
 -10   4   7        110.50        111.18         2.65 o                         
  -9   4   7         16.23         13.82         0.96 o                         
  -8   4   7          6.65          7.35         0.65 o                         
  -7   4   7        138.13        128.15         5.13 o                         
  -6   4   7         95.59         91.69         1.65 o                         
  -5   4   7         83.84         91.13         3.62 o                         
  -4   4   7        627.63        642.02         7.13 o                         
  -3   4   7         84.72         75.44         1.69 o                         
  -2   4   7        193.46        184.71         2.59 o                         
  -1   4   7          3.47          3.38         0.40 o                         
   0   4   7        163.09        158.57         2.83 o                         
   1   4   7          3.64          2.60         0.36 o                         
   2   4   7        421.96        447.99         5.82 o                         
   3   4   7        129.85        126.30         2.90 o                         
   4   4   7        101.34        105.31         2.00 o                         
   5   4   7        305.97        298.14         4.37 o                         
   6   4   7          4.24          1.51         0.46 o                         
   7   4   7         74.77         78.99         3.55 o                         
   8   4   7          0.06          0.46         0.30 o                         
   9   4   7          8.38          9.19         0.54 o                         
  10   4   7          9.46          7.87         0.50 o                         
  -8   5   7         56.15         56.05         1.31 o                         
  -7   5   7         24.96         27.02         0.78 o                         
  -6   5   7          0.06         -0.03         0.35 o                         
  -5   5   7        226.26        237.93         3.91 o                         
  -4   5   7          1.73          0.98         0.37 o                         
  -3   5   7         41.43         43.24         1.31 o                         
  -2   5   7         27.65         26.00         1.00 o                         
  -1   5   7          0.95          0.68         0.38 o                         
   0   5   7         92.49         87.66         2.45 o                         
   1   5   7        103.92        105.89         2.29 o                         
   2   5   7         11.24         13.10         1.00 o                         
   3   5   7        733.48        724.44        11.80 o                         
   4   5   7          4.91          4.81         0.54 o                         
   5   5   7        122.48        134.53         2.50 o                         
   6   5   7          0.67          0.17         0.24 o                         
   7   5   7          0.57          0.73         0.26 o                         
   8   5   7         13.92         15.57         0.67 o                         
  -4   6   7          3.60          4.69         0.66 o                         
  -3   6   7          0.23          0.03         0.30 o                         
  -2   6   7         14.20         14.78         0.83 o                         
  -1   6   7         19.01         19.09         0.89 o                         
   0   6   7          4.55          5.66         0.41 o                         
   1   6   7        105.88        102.12         2.21 o                         
   2   6   7         56.14         56.70         1.48 o                         
   3   6   7          2.96          2.76         0.53 o                         
 -12   0   8         14.07         18.41         1.00 o                         
 -10   0   8          3.08          3.16         0.44 o                         
  -8   0   8         59.01         56.78         1.50 o                         
  -6   0   8       2800.67       2840.08        30.21 o                         
  -4   0   8       4637.44       4744.18        39.17 o                         
  -2   0   8         10.95         20.64         0.67 o                         
   0   0   8        685.07        682.43        10.85 o                         
   2   0   8        532.35        569.59        11.68 o                         
   4   0   8        726.58        749.03         7.15 o                         
   6   0   8        172.07        153.90         2.28 o                         
   8   0   8        822.50        779.38        10.40 o                         
  10   0   8         10.61         12.42         1.02 o                         
  12   0   8         21.65         21.52         1.38 o                         
 -13   1   8          3.87          4.28         1.22 o                         
 -12   1   8          3.76          2.93         0.57 o                         
 -11   1   8          7.17          8.88         0.64 o                         
 -10   1   8        284.20        279.61         2.86 o                         
  -9   1   8          7.40          7.94         0.39 o                         
  -8   1   8        461.21        461.92         4.17 o                         
  -7   1   8        108.32        108.90         1.51 o                         
  -6   1   8        727.39        758.87         8.46 o                         
  -5   1   8       1657.34       1686.89        11.76 o                         
  -4   1   8       1009.88       1104.64         7.46 o                         
  -3   1   8          8.21          7.69         0.37 o                         
  -2   1   8       1269.91       1342.44        24.73 o                         
  -1   1   8          1.24          0.62         0.29 o                         
   0   1   8        528.85        501.53         6.23 o                         
   1   1   8        767.30        841.60         8.48 o                         
   2   1   8         56.68         60.30         1.51 o                         
   3   1   8        306.71        346.84         3.20 o                         
   4   1   8         50.81         45.32         1.28 o                         
   5   1   8         71.14         71.78         1.07 o                         
   6   1   8        440.09        420.09         3.89 o                         
   7   1   8         13.09         13.81         0.56 o                         
   8   1   8         34.97         36.66         0.97 o                         
   9   1   8        128.33        130.10         2.44 o                         
  10   1   8        403.04        415.70         4.35 o                         
  11   1   8          9.64         11.85         1.09 o                         
  12   1   8          9.02          9.77         0.70 o                         
 -13   2   8         37.76         40.48         1.85 o                         
 -12   2   8          1.84          1.41         0.46 o                         
 -11   2   8         11.42         13.20         0.60 o                         
 -10   2   8         18.45         17.31         0.63 o                         
  -9   2   8         10.83          9.77         0.42 o                         
  -8   2   8         79.63         78.83         1.23 o                         
  -7   2   8        327.84        318.78         4.46 o                         
  -6   2   8         27.95         29.50         0.67 o                         
  -5   2   8        183.61        154.79         1.83 o                         
  -4   2   8         39.34         52.65         1.81 o                         
  -3   2   8          4.65          4.84         0.30 o                         
  -2   2   8        394.27        381.13         3.60 o                         
  -1   2   8         86.95         97.84         1.36 o                         
   0   2   8        116.02        128.86         2.33 o                         
   1   2   8        277.99        277.90         3.58 o                         
   2   2   8          5.93          4.30         0.32 o                         
   3   2   8        268.96        243.19         2.65 o                         
   4   2   8        288.78        305.96         4.43 o                         
   5   2   8        735.78        749.75         6.77 o                         
   6   2   8          2.47          5.40         0.57 o                         
   7   2   8         83.92         83.70         1.53 o                         
   8   2   8         27.50         25.31         0.89 o                         
   9   2   8        146.41        145.21         2.86 o                         
  10   2   8          7.03          6.58         0.51 o                         
  11   2   8         98.01         95.14         2.44 o                         
  12   2   8         43.77         42.29         1.73 o                         
 -12   3   8          1.87          1.49         0.37 o                         
 -11   3   8          0.49         -0.23         0.35 o                         
 -10   3   8         45.51         38.06         0.99 o                         
  -9   3   8         42.34         47.61         1.04 o                         
  -8   3   8         31.92         29.55         0.73 o                         
  -7   3   8          5.98          6.41         0.62 o                         
  -6   3   8          4.23          6.30         0.49 o                         
  -5   3   8        482.84        464.17         6.24 o                         
  -4   3   8          4.22          5.34         0.45 o                         
  -3   3   8       2493.24       2494.14        22.46 o                         
  -2   3   8        414.75        434.40         4.62 o                         
  -1   3   8        792.03        797.72         8.18 o                         
   0   3   8        303.57        300.23         5.29 o                         
   1   3   8          0.65          0.67         0.25 o                         
   2   3   8         17.10         18.07         0.66 o                         
   3   3   8         40.34         38.87         1.01 o                         
   4   3   8        680.62        690.43         7.12 o                         
   5   3   8          0.86          0.69         0.36 o                         
   6   3   8         28.25         28.88         1.23 o                         
   7   3   8         36.46         38.95         1.28 o                         
   8   3   8         45.60         48.97         1.19 o                         
   9   3   8         59.04         60.12         1.36 o                         
  10   3   8          3.94          4.35         0.37 o                         
  11   3   8        118.70        117.76         3.19 o                         
 -11   4   8         20.58         25.62         1.20 o                         
 -10   4   8          0.16          0.34         0.52 o                         
  -9   4   8          2.08          1.31         0.57 o                         
  -8   4   8         73.28         77.49         1.73 o                         
  -7   4   8         33.44         37.82         3.53 o                         
  -6   4   8        255.01        245.20         2.86 o                         
  -5   4   8        428.60        406.57         6.08 o                         
  -4   4   8        385.76        382.66         4.35 o                         
  -3   4   8          1.32          2.01         0.38 o                         
  -2   4   8         22.22         28.57         0.90 o                         
  -1   4   8        875.87        872.49        16.99 o                         
   0   4   8          6.76          7.39         0.51 o                         
   1   4   8        915.14        896.74        12.11 o                         
   2   4   8         28.88         28.10         0.93 o                         
   3   4   8         63.46         57.60         2.33 o                         
   4   4   8          6.26          2.99         0.44 o                         
   5   4   8         10.92         10.40         0.76 o                         
   6   4   8         26.68         25.01         1.08 o                         
   7   4   8        137.42        144.46         2.35 o                         
   8   4   8         63.05         61.25         1.88 o                         
   9   4   8         34.07         34.81         0.96 o                         
  -8   5   8         38.55         31.94         1.63 o                         
  -7   5   8         38.55         37.92         1.27 o                         
  -6   5   8          3.62          4.36         0.85 o                         
  -5   5   8          8.64          9.85         0.51 o                         
  -4   5   8          0.00          0.28         0.34 o                         
  -3   5   8         66.72         63.71         1.35 o                         
  -2   5   8         87.09         81.89         4.31 o                         
  -1   5   8        117.70        108.09         2.26 o                         
   0   5   8        133.29        134.41         2.62 o                         
   1   5   8         25.48         25.13         0.89 o                         
   2   5   8         37.38         38.90         1.30 o                         
   3   5   8          0.04          0.67         0.34 o                         
   4   5   8        218.33        228.33         5.69 o                         
   5   5   8        101.92        111.79         3.74 o                         
   6   5   8        221.52        216.98         2.81 o                         
   7   5   8         11.19         10.20         0.80 o                         
  -3   6   8         14.85         13.75         0.99 o                         
  -2   6   8         97.84         98.43         2.12 o                         
  -1   6   8          5.76          4.18         0.50 o                         
   0   6   8          4.71          5.84         0.45 o                         
   1   6   8          0.07          0.16         0.25 o                         
   2   6   8          4.64          4.99         0.59 o                         
 -13   0   9         38.79         42.60         2.09 o                         
 -11   0   9        133.81        124.21         2.19 o                         
  -9   0   9         45.79         50.12         1.34 o                         
  -7   0   9          7.94          6.56         0.62 o                         
  -5   0   9         18.37         20.95         1.01 o                         
  -3   0   9       3130.98       3120.70        26.86 o                         
  -1   0   9       7825.42       7642.02       149.76 o                         
   1   0   9       1849.78       1720.03        27.07 o                         
   3   0   9        121.83        122.72         2.24 o                         
   5   0   9          5.78          6.15         0.56 o                         
   7   0   9        652.04        653.42         7.76 o                         
   9   0   9         56.13         54.32         2.02 o                         
  11   0   9        189.23        184.28         3.98 o                         
 -13   1   9          4.55          2.58         0.45 o                         
 -12   1   9        105.16        105.27         2.15 o                         
 -11   1   9        160.90        163.25         2.34 o                         
 -10   1   9         33.78         36.59         0.82 o                         
  -9   1   9        391.44        388.21         3.71 o                         
  -8   1   9        256.27        261.26         3.42 o                         
  -7   1   9        105.71        105.40         2.06 o                         
  -6   1   9          6.88          6.47         0.41 o                         
  -5   1   9        262.75        268.93         2.60 o                         
  -4   1   9         51.56         41.60         0.75 o                         
  -3   1   9        207.29        202.33         2.11 o                         
  -2   1   9       1943.88       2180.10        15.66 o                         
  -1   1   9         49.25         47.81         0.90 o                         
   0   1   9         94.35        102.34         1.77 o                         
   1   1   9          0.36          1.12         0.36 o                         
   2   1   9         66.45         79.25         1.94 o                         
   3   1   9        308.45        307.68         2.77 o                         
   4   1   9         42.55         57.11         0.97 o                         
   5   1   9         36.46         32.39         0.69 o                         
   6   1   9          0.58          1.47         0.31 o                         
   7   1   9        580.52        556.65         5.59 o                         
   8   1   9         48.45         50.78         0.97 o                         
   9   1   9        260.26        261.12         3.11 o                         
  10   1   9         35.11         37.47         0.89 o                         
  11   1   9         43.60         40.31         1.17 o                         
  12   1   9        132.62        137.27         3.87 o                         
 -12   2   9         69.98         74.20         2.26 o                         
 -11   2   9         40.64         38.28         1.00 o                         
 -10   2   9        414.91        416.51         4.28 o                         
  -9   2   9         80.15         77.83         1.25 o                         
  -8   2   9          2.89          1.37         0.26 o                         
  -7   2   9          2.02          1.23         0.26 o                         
  -6   2   9          2.81          1.93         0.26 o                         
  -5   2   9        192.61        214.98         2.51 o                         
  -4   2   9        690.99        709.11         8.98 o                         
  -3   2   9         13.91          9.67         0.41 o                         
  -2   2   9        129.48        119.39         1.54 o                         
  -1   2   9        143.78        129.46         1.85 o                         
   0   2   9         10.76          9.80         0.42 o                         
   1   2   9        855.75        872.52         7.56 o                         
   2   2   9        267.12        274.60         2.39 o                         
   3   2   9         43.64         49.67         0.83 o                         
   4   2   9         26.22         26.72         0.72 o                         
   5   2   9         35.32         31.56         0.72 o                         
   6   2   9         41.97         41.25         0.91 o                         
   7   2   9         68.57         58.88         1.38 o                         
   8   2   9        797.22        777.92         7.59 o                         
   9   2   9         28.32         30.54         1.00 o                         
  10   2   9        170.52        181.68         4.22 o                         
  11   2   9          4.25          3.23         0.69 o                         
 -12   3   9         27.64         25.83         2.52 o                         
 -11   3   9          3.67          3.78         0.64 o                         
 -10   3   9          0.90          0.85         0.30 o                         
  -9   3   9         26.87         28.28         0.90 o                         
  -8   3   9         27.22         25.29         0.67 o                         
  -7   3   9        250.71        237.13         3.42 o                         
  -6   3   9        162.33        176.23         2.63 o                         
  -5   3   9         93.66         86.13         1.94 o                         
  -4   3   9          8.29          5.85         0.52 o                         
  -3   3   9        379.93        392.44         4.80 o                         
  -2   3   9        351.25        350.81         3.65 o                         
  -1   3   9         52.38         50.45         1.01 o                         
   0   3   9       1126.21       1106.16        10.45 o                         
   1   3   9          0.45          1.54         0.29 o                         
   2   3   9        105.26        104.26         1.71 o                         
   3   3   9         43.92         47.76         1.15 o                         
   4   3   9        249.93        259.04         3.95 o                         
   5   3   9         47.67         35.02         0.87 o                         
   6   3   9         92.02         98.82         1.73 o                         
   7   3   9         27.91         25.76         0.73 o                         
   8   3   9          0.40          0.17         0.27 o                         
   9   3   9         26.89         20.75         0.70 o                         
  10   3   9         40.89         42.93         1.64 o                         
 -10   4   9         61.95         63.07         4.74 o                         
  -9   4   9          0.33          0.31         0.28 o                         
  -8   4   9         90.73         93.62         1.73 o                         
  -7   4   9        128.04        125.13         2.40 o                         
  -6   4   9         81.68         78.52         1.67 o                         
  -5   4   9         82.05         87.58         3.17 o                         
  -4   4   9          1.93          2.56         0.37 o                         
  -3   4   9          5.95          6.98         0.51 o                         
  -2   4   9         28.86         28.38         1.07 o                         
  -1   4   9        426.31        447.69        17.38 o                         
   0   4   9          2.43          4.21         0.59 o                         
   1   4   9          0.62          1.21         0.35 o                         
   2   4   9        149.03        145.79         2.25 o                         
   3   4   9         55.78         63.45         1.45 o                         
   4   4   9         88.24         79.54         1.73 o                         
   5   4   9         34.54         32.74         1.03 o                         
   6   4   9        220.64        227.89         3.60 o                         
   7   4   9          0.43          0.34         0.26 o                         
   8   4   9         15.04         13.62         1.06 o                         
   9   4   9         13.22         12.61         0.94 o                         
  -8   5   9          0.45          0.53         0.43 o                         
  -7   5   9        120.17        115.27        10.01 o                         
  -6   5   9          0.81          0.50         0.58 o                         
  -5   5   9         32.85         25.79         1.93 o                         
  -4   5   9         15.49         16.89         0.83 o                         
  -3   5   9          4.76          5.94         0.50 o                         
  -2   5   9         46.61         49.16         1.34 o                         
  -1   5   9         18.64         18.39         0.84 o                         
   0   5   9          0.41          0.60         0.34 o                         
   1   5   9          8.88          8.73         0.61 o                         
   2   5   9         99.26         97.26         1.80 o                         
   3   5   9        189.36        191.59         3.93 o                         
   4   5   9          8.90         11.28         0.65 o                         
   5   5   9        137.06        139.17         2.38 o                         
   6   5   9         51.63         54.05         1.44 o                         
   0   6   9          4.16          3.71         0.47 o                         
   1   6   9        159.11        152.13         3.82 o                         
   2   6   9          3.14          1.98         0.40 o                         
 -12   0  10          3.93          3.09         0.47 o                         
 -10   0  10        347.49        350.07         4.67 o                         
  -8   0  10        393.98        389.72         7.20 o                         
  -6   0  10         17.90         14.14         0.78 o                         
  -4   0  10        542.24        591.50         5.41 o                         
  -2   0  10        143.71        135.60         2.32 o                         
   0   0  10        950.85        986.53        12.06 o                         
   2   0  10       2144.33       2225.90        46.29 o                         
   4   0  10        681.02        671.97         7.20 o                         
   6   0  10         14.55         12.84         0.74 o                         
   8   0  10          5.25          4.81         0.52 o                         
  10   0  10         21.10         19.80         1.28 o                         
 -13   1  10          4.94          4.49         0.71 o                         
 -12   1  10          6.28          6.50         0.44 o                         
 -11   1  10         30.83         31.08         0.87 o                         
 -10   1  10         10.18          8.94         0.45 o                         
  -9   1  10        275.59        273.39         2.92 o                         
  -8   1  10        112.95        110.72         1.83 o                         
  -7   1  10         49.84         48.20         1.14 o                         
  -6   1  10        145.87        156.59         1.85 o                         
  -5   1  10        139.25        136.29         1.52 o                         
  -4   1  10         12.09         10.76         0.45 o                         
  -3   1  10        748.37        775.05         5.23 o                         
  -2   1  10        507.98        515.29         4.79 o                         
  -1   1  10        442.40        389.58         3.93 o                         
   0   1  10       1957.30       1931.64        17.51 o                         
   1   1  10        477.65        505.24         4.38 o                         
   2   1  10        284.33        282.31         2.92 o                         
   3   1  10         51.45         58.32         1.23 o                         
   4   1  10          6.23          6.06         0.34 o                         
   5   1  10          7.55          6.62         0.37 o                         
   6   1  10       1173.35       1173.01         8.71 o                         
   7   1  10          9.73         11.31         0.55 o                         
   8   1  10          8.37          8.72         0.50 o                         
   9   1  10          0.05         -0.26         0.31 o                         
  10   1  10        190.14        188.33         2.50 o                         
  11   1  10          3.71          2.24         0.33 o                         
 -12   2  10          5.70          5.96         1.38 o                         
 -11   2  10         20.67         17.47         0.74 o                         
 -10   2  10          3.44          3.40         0.35 o                         
  -9   2  10         23.57         22.36         0.65 o                         
  -8   2  10         49.26         47.88         1.29 o                         
  -7   2  10        723.12        737.03         6.26 o                         
  -6   2  10        339.49        337.78         4.36 o                         
  -5   2  10        431.60        428.99         5.48 o                         
  -4   2  10         55.20         59.23         1.04 o                         
  -3   2  10        445.12        465.72         4.16 o                         
  -2   2  10         67.31         74.33         1.46 o                         
  -1   2  10        320.41        311.45         3.52 o                         
   0   2  10        469.71        459.43         4.45 o                         
   1   2  10         29.70         32.11         0.81 o                         
   2   2  10        102.57         89.76         1.19 o                         
   3   2  10        201.80        224.30         2.13 o                         
   4   2  10          0.66          0.77         0.27 o                         
   5   2  10        130.12        124.35         1.57 o                         
   6   2  10         30.15         28.68         0.88 o                         
   7   2  10          2.01          1.81         0.34 o                         
   8   2  10         80.44         82.45         1.54 o                         
   9   2  10         21.78         20.90         1.11 o                         
  10   2  10         91.77         98.13         1.97 o                         
  11   2  10        318.59        304.42         7.20 o                         
 -11   3  10         25.14         22.91         0.78 o                         
 -10   3  10         64.46         57.20         1.38 o                         
  -9   3  10         24.79         27.08         1.01 o                         
  -8   3  10         64.35         60.24         1.32 o                         
  -7   3  10        281.49        257.95         3.25 o                         
  -6   3  10         95.18         84.02         1.95 o                         
  -5   3  10         32.98         33.85         1.19 o                         
  -4   3  10        275.48        258.73         3.60 o                         
  -3   3  10        525.09        532.07         7.54 o                         
  -2   3  10         17.76         18.07         0.72 o                         
  -1   3  10        164.33        158.80         3.49 o                         
   0   3  10         45.73         39.27         0.92 o                         
   1   3  10        883.81        854.57         7.22 o                         
   2   3  10        367.18        386.21         3.85 o                         
   3   3  10        201.12        193.24         2.51 o                         
   4   3  10          1.22          1.40         0.35 o                         
   5   3  10         63.02         76.27         1.81 o                         
   6   3  10          4.66          6.29         0.51 o                         
   7   3  10        119.67        113.85         2.24 o                         
   8   3  10          2.02          1.17         0.28 o                         
   9   3  10         61.78         61.18         2.48 o                         
 -10   4  10         48.20         44.82         1.32 o                         
  -9   4  10          9.61          7.61         0.51 o                         
  -8   4  10          9.60         10.78         0.65 o                         
  -7   4  10          6.39          8.57         0.68 o                         
  -6   4  10         18.79         25.52         1.07 o                         
  -5   4  10        561.17        579.28        14.32 o                         
  -4   4  10        188.16        180.74         5.69 o                         
  -3   4  10        350.48        338.68         7.81 o                         
  -2   4  10         10.54         11.29         0.70 o                         
  -1   4  10         59.08         58.67         2.22 o                         
   0   4  10         15.86         15.24         0.80 o                         
   1   4  10         71.85         71.96         1.51 o                         
   2   4  10        654.44        707.02         9.60 o                         
   3   4  10         46.05         40.71         1.51 o                         
   4   4  10         40.68         46.53         1.66 o                         
   5   4  10          0.41          0.86         0.39 o                         
   6   4  10         36.58         34.21         1.09 o                         
   7   4  10          3.08          3.07         0.37 o                         
  -7   5  10         12.62         12.64         0.67 o                         
  -6   5  10        190.82        201.04         3.54 o                         
  -5   5  10         49.29         49.26         1.24 o                         
  -4   5  10         67.48         65.83         2.01 o                         
  -3   5  10          0.45         -0.08         0.37 o                         
  -2   5  10        100.13        101.58         2.32 o                         
  -1   5  10        136.35        136.19         2.46 o                         
   0   5  10          5.23          7.81         0.60 o                         
   1   5  10          5.71          5.08         0.58 o                         
   2   5  10         11.30         12.67         0.68 o                         
   3   5  10         45.39         42.76         1.20 o                         
   4   5  10         53.87         52.28         1.55 o                         
   5   5  10         74.21         75.40         1.57 o                         
   6   5  10         37.81         37.02         1.01 o                         
 -13   0  11        214.75        225.44         5.76 o                         
 -11   0  11        306.96        313.43         4.13 o                         
  -9   0  11        239.65        246.98         4.03 o                         
  -7   0  11        164.96        149.93         3.36 o                         
  -5   0  11        165.47        163.87         2.23 o                         
  -3   0  11         10.58         14.22         0.82 o                         
  -1   0  11         19.27         17.44         0.63 o                         
   1   0  11        357.62        391.99         8.26 o                         
   3   0  11         11.98         13.36         0.91 o                         
   5   0  11       1376.33       1366.04        12.53 o                         
   7   0  11         92.82         90.72         3.18 o                         
   9   0  11        193.29        200.05         4.48 o                         
  11   0  11         60.45         54.78         2.11 o                         
 -12   1  11         98.17         97.71         1.86 o                         
 -11   1  11          0.03         -0.04         0.28 o                         
 -10   1  11          2.72          2.69         0.36 o                         
  -9   1  11        198.61        209.87         2.81 o                         
  -8   1  11         73.82         68.25         1.26 o                         
  -7   1  11         89.29         84.30         1.37 o                         
  -6   1  11        127.84        136.52         1.84 o                         
  -5   1  11        158.25        163.40         1.85 o                         
  -4   1  11         99.34        106.33         1.25 o                         
  -3   1  11          5.49          5.83         0.52 o                         
  -2   1  11         34.21         32.05         0.71 o                         
  -1   1  11        911.65        874.42         7.58 o                         
   0   1  11       1325.50       1335.10        11.77 o                         
   1   1  11        852.08        871.19         6.89 o                         
   2   1  11        163.52        139.69         1.92 o                         
   3   1  11        432.64        417.15         3.64 o                         
   4   1  11        182.48        171.38         1.92 o                         
   5   1  11          2.89          1.37         0.30 o                         
   6   1  11        119.95        126.51         1.95 o                         
   7   1  11          8.48          6.57         0.59 o                         
   8   1  11          1.08          0.84         0.31 o                         
   9   1  11         79.31         75.34         1.28 o                         
  10   1  11         18.30         19.49         0.91 o                         
  11   1  11         17.35         16.46         1.11 o                         
 -12   2  11          3.47          4.08         0.46 o                         
 -11   2  11         60.31         59.63         1.53 o                         
 -10   2  11         98.43         92.99         1.74 o                         
  -9   2  11         95.09         91.64         1.62 o                         
  -8   2  11         52.10         46.79         1.25 o                         
  -7   2  11          0.93          1.05         0.34 o                         
  -6   2  11        134.71        140.73         1.89 o                         
  -5   2  11         16.20         11.87         0.61 o                         
  -4   2  11        629.03        674.09         5.27 o                         
  -3   2  11         14.01         16.32         0.64 o                         
  -2   2  11        337.01        331.34         3.61 o                         
  -1   2  11          7.29          8.08         0.64 o                         
   0   2  11        901.60        901.06         8.18 o                         
   1   2  11          2.85          3.42         0.34 o                         
   2   2  11        315.71        309.15         3.31 o                         
   3   2  11          0.14          0.19         0.24 o                         
   4   2  11        103.81        108.59         1.50 o                         
   5   2  11        141.47        129.46         1.63 o                         
   6   2  11        136.21        145.33         3.26 o                         
   7   2  11          8.14          8.84         0.59 o                         
   8   2  11        128.70        126.04         2.17 o                         
   9   2  11         70.27         73.39         1.47 o                         
  10   2  11         58.22         67.04         1.82 o                         
 -11   3  11          2.18          0.98         0.26 o                         
 -10   3  11         20.99         21.96         0.70 o                         
  -9   3  11          0.00          0.28         0.30 o                         
  -8   3  11         14.77         12.35         0.71 o                         
  -7   3  11         13.55         14.64         0.96 o                         
  -6   3  11        206.87        216.63         4.04 o                         
  -5   3  11          2.34          2.25         0.50 o                         
  -4   3  11        300.08        291.96         4.40 o                         
  -3   3  11         67.13         66.59         1.90 o                         
  -2   3  11         35.94         34.05         1.68 o                         
  -1   3  11        318.80        327.66         6.12 o                         
   0   3  11        275.91        273.56         3.03 o                         
   1   3  11         85.56         98.37         1.46 o                         
   2   3  11          2.17          2.36         0.33 o                         
   3   3  11         26.82         24.74         0.78 o                         
   4   3  11        538.77        509.75         5.03 o                         
   5   3  11        259.07        247.22         3.13 o                         
   6   3  11        359.51        362.85         4.59 o                         
   7   3  11         21.70         20.77         0.80 o                         
   8   3  11        140.85        159.24         2.43 o                         
   9   3  11         15.39         13.83         0.74 o                         
 -10   4  11          0.05          0.12         0.34 o                         
  -9   4  11         45.93         43.38         1.61 o                         
  -8   4  11          6.05          7.38         0.59 o                         
  -7   4  11         69.50         67.83         2.28 o                         
  -6   4  11         24.84         22.75         1.13 o                         
  -5   4  11         21.03         25.70         1.24 o                         
  -4   4  11         81.89         84.34         2.39 o                         
  -3   4  11         51.25         45.28         1.72 o                         
  -2   4  11        263.81        266.45         5.26 o                         
  -1   4  11        314.87        304.40         5.67 o                         
   0   4  11        156.39        146.18         3.33 o                         
   1   4  11         30.02         32.63         1.01 o                         
   2   4  11         56.85         57.28         1.64 o                         
   3   4  11         66.07         75.11         2.33 o                         
   4   4  11        141.83        157.62         4.68 o                         
   5   4  11        184.70        184.43         3.85 o                         
   6   4  11          5.29          3.33         0.47 o                         
   7   4  11          1.68         -0.08         0.60 o                         
  -7   5  11         80.17         80.50         2.49 o                         
  -6   5  11         79.26         77.46         1.48 o                         
  -5   5  11         87.12         86.09         2.26 o                         
  -4   5  11          0.60          1.13         0.37 o                         
  -3   5  11        198.40        224.13         6.18 o                         
  -2   5  11         84.99         90.41         3.09 o                         
  -1   5  11         20.33         21.63         1.12 o                         
   0   5  11          5.21          5.20         0.43 o                         
   1   5  11        124.11        130.31         4.02 o                         
   2   5  11         22.47         20.65         0.95 o                         
   3   5  11         15.47         14.92         0.64 o                         
   4   5  11          6.42          7.10         0.43 o                         
   5   5  11         25.52         25.85         1.22 o                         
 -12   0  12          5.98          5.26         0.45 o                         
 -10   0  12        674.45        690.56        16.09 o                         
  -8   0  12         25.12         26.89         1.14 o                         
  -6   0  12        645.94        652.85         7.58 o                         
  -4   0  12        108.25         91.93         2.39 o                         
  -2   0  12        172.56        173.75         3.59 o                         
   0   0  12        269.87        288.13         4.21 o                         
   2   0  12        233.21        239.56         6.58 o                         
   4   0  12        515.47        509.23        11.10 o                         
   6   0  12          2.10          1.65         0.72 o                         
   8   0  12        579.83        579.45         9.87 o                         
  10   0  12         68.89         68.98         1.85 o                         
 -12   1  12         31.89         32.56         1.53 o                         
 -11   1  12         32.86         37.02         1.21 o                         
 -10   1  12         80.61         84.77         1.49 o                         
  -9   1  12         36.24         37.70         0.93 o                         
  -8   1  12        119.56        118.24         1.63 o                         
  -7   1  12         11.59         11.49         0.53 o                         
  -6   1  12          8.35         15.21         0.60 o                         
  -5   1  12        669.92        663.78         5.27 o                         
  -4   1  12        106.84        103.71         1.28 o                         
  -3   1  12         11.57         10.06         0.44 o                         
  -2   1  12        742.89        724.43         5.19 o                         
  -1   1  12          6.37          6.61         0.33 o                         
   0   1  12       1305.00       1272.56        10.01 o                         
   1   1  12          0.02         -0.03         0.27 o                         
   2   1  12        293.71        277.74         3.14 o                         
   3   1  12        452.67        441.79         3.55 o                         
   4   1  12        103.78        102.37         2.08 o                         
   5   1  12         17.25         16.99         0.62 o                         
   6   1  12          2.22          2.53         0.36 o                         
   7   1  12        118.09        119.07         2.15 o                         
   8   1  12        132.85        139.19         2.30 o                         
   9   1  12        152.47        162.75         3.03 o                         
  10   1  12         41.15         41.71         1.81 o                         
 -12   2  12          0.01         -0.21         0.43 o                         
 -11   2  12         11.12         12.80         0.56 o                         
 -10   2  12         23.26         24.40         0.70 o                         
  -9   2  12         75.28         76.05         1.42 o                         
  -8   2  12          3.21          4.69         0.49 o                         
  -7   2  12          0.09         -0.03         0.28 o                         
  -6   2  12         33.95         32.43         0.88 o                         
  -5   2  12         11.73         10.74         0.53 o                         
  -4   2  12          1.56          1.50         0.28 o                         
  -3   2  12         26.89         29.61         0.77 o                         
  -2   2  12       1096.83       1050.77        12.65 o                         
  -1   2  12        857.66        859.42         7.69 o                         
   0   2  12          3.51          1.33         0.32 o                         
   1   2  12         36.93         34.06         0.88 o                         
   2   2  12         25.15         24.88         0.87 o                         
   3   2  12        443.33        447.48         5.25 o                         
   4   2  12        126.82        126.13         1.66 o                         
   5   2  12        358.83        364.71         4.04 o                         
   6   2  12         68.27         64.04         1.72 o                         
   7   2  12        120.90        126.29         2.49 o                         
   8   2  12          0.62          0.83         0.30 o                         
   9   2  12         34.16         34.01         0.80 o                         
  10   2  12         17.32         16.78         1.01 o                         
 -11   3  12         27.67         23.29         0.91 o                         
 -10   3  12         21.57         22.92         0.76 o                         
  -9   3  12         59.42         70.95         1.42 o                         
  -8   3  12         13.24         12.64         0.67 o                         
  -7   3  12        129.87        130.08         4.60 o                         
  -6   3  12         19.98         18.54         0.83 o                         
  -5   3  12        141.86        135.99         4.48 o                         
  -4   3  12         76.92         79.44         2.44 o                         
  -3   3  12        140.95        144.99         2.72 o                         
  -2   3  12          6.45          6.66         0.75 o                         
  -1   3  12         93.07         87.56         2.09 o                         
   0   3  12         30.75         30.74         0.92 o                         
   1   3  12          0.07         -0.20         0.27 o                         
   2   3  12         28.62         25.72         0.79 o                         
   3   3  12          3.17          2.27         0.44 o                         
   4   3  12        135.15        145.72         3.16 o                         
   5   3  12          0.33          0.73         0.38 o                         
   6   3  12         55.73         53.01         1.45 o                         
   7   3  12        126.38        116.11         2.27 o                         
   8   3  12         11.60          9.41         0.49 o                         
  -9   4  12          2.13          2.28         0.53 o                         
  -8   4  12         59.48         59.97         1.37 o                         
  -7   4  12         26.14         21.05         2.11 o                         
  -6   4  12         35.95         32.57         1.11 o                         
  -5   4  12         60.66         67.14         2.00 o                         
  -4   4  12        200.76        207.20         4.94 o                         
  -3   4  12          9.19          9.98         0.94 o                         
  -2   4  12          4.92          7.10         0.76 o                         
  -1   4  12        131.29        131.72         3.14 o                         
   0   4  12         52.31         53.43         2.58 o                         
   1   4  12         80.94         83.01         1.92 o                         
   2   4  12        346.70        335.73         6.31 o                         
   3   4  12        129.96        137.96         2.65 o                         
   4   4  12         17.59         21.33         0.88 o                         
   5   4  12         29.72         29.75         1.27 o                         
   6   4  12          1.81          2.47         0.42 o                         
   7   4  12         31.91         30.36         1.55 o                         
  -6   5  12          6.92          7.02         0.67 o                         
  -5   5  12          0.10          0.15         0.21 o                         
  -4   5  12          0.55          0.23         0.28 o                         
  -3   5  12         81.56         75.67         3.46 o                         
  -2   5  12         41.77         37.17         1.39 o                         
  -1   5  12         10.37         10.87         1.00 o                         
   0   5  12        242.50        248.33         7.96 o                         
   1   5  12         10.62          9.26         0.95 o                         
   2   5  12        198.63        212.48         3.85 o                         
   3   5  12         44.67         39.51         2.24 o                         
   4   5  12         77.00         78.45         2.28 o                         
 -11   0  13         31.22         30.82         0.87 o                         
  -9   0  13         30.21         33.26         1.07 o                         
  -7   0  13        723.56        780.19        10.34 o                         
  -5   0  13        181.71        186.90         2.91 o                         
  -3   0  13        296.30        283.85         4.80 o                         
  -1   0  13        486.09        498.52         6.49 o                         
   1   0  13       1098.34       1020.54        21.35 o                         
   3   0  13        571.30        562.88         7.03 o                         
   5   0  13        972.21        942.39        11.33 o                         
   7   0  13         98.10         89.32         2.64 o                         
   9   0  13         14.36         12.57         0.65 o                         
 -11   1  13        187.59        187.34         5.17 o                         
 -10   1  13         20.95         19.94         0.68 o                         
  -9   1  13         10.34         12.75         0.87 o                         
  -8   1  13         96.86         95.56         2.57 o                         
  -7   1  13         54.95         52.25         1.21 o                         
  -6   1  13        106.80        105.14         1.76 o                         
  -5   1  13         10.10         17.06         0.71 o                         
  -4   1  13         31.94         32.71         0.81 o                         
  -3   1  13         66.02         59.98         0.99 o                         
  -2   1  13        398.57        418.67         4.42 o                         
  -1   1  13        363.60        348.48         3.62 o                         
   0   1  13          0.55          0.39         0.33 o                         
   1   1  13         29.46         26.53         0.77 o                         
   2   1  13        346.66        331.91         3.62 o                         
   3   1  13        724.85        695.31         5.77 o                         
   4   1  13          4.27          3.53         0.37 o                         
   5   1  13        262.56        262.07         3.28 o                         
   6   1  13        379.24        373.75         4.37 o                         
   7   1  13        142.13        145.51         2.76 o                         
   8   1  13          9.59         10.19         0.59 o                         
   9   1  13         95.44        100.03         1.97 o                         
  10   1  13         20.80         22.36         1.23 o                         
 -11   2  13         64.23         65.39         1.67 o                         
 -10   2  13         29.37         26.88         0.69 o                         
  -9   2  13          5.19          4.28         0.38 o                         
  -8   2  13        119.35        126.44         2.52 o                         
  -7   2  13          6.93          4.58         0.39 o                         
  -6   2  13        219.82        214.43         2.79 o                         
  -5   2  13         61.68         60.33         1.11 o                         
  -4   2  13         11.48         11.61         0.47 o                         
  -3   2  13          8.87          6.85         0.42 o                         
  -2   2  13         11.80         12.75         0.61 o                         
  -1   2  13        442.37        422.28         4.95 o                         
   0   2  13        107.19        105.97         2.09 o                         
   1   2  13        747.98        723.97         7.59 o                         
   2   2  13        594.93        576.55         7.42 o                         
   3   2  13         33.99         32.99         0.83 o                         
   4   2  13        367.19        378.14         4.23 o                         
   5   2  13          0.10          0.75         0.42 o                         
   6   2  13        267.38        259.84         4.15 o                         
   7   2  13         52.70         55.01         1.41 o                         
   8   2  13         76.75         81.64         1.71 o                         
   9   2  13         67.89         68.05         1.39 o                         
 -10   3  13          2.95          2.88         0.30 o                         
  -9   3  13          1.28          1.42         0.28 o                         
  -8   3  13         22.23         22.14         0.86 o                         
  -7   3  13          5.64          8.67         0.64 o                         
  -6   3  13        480.11        477.85         6.62 o                         
  -5   3  13         18.23         18.57         1.04 o                         
  -4   3  13        122.27        126.38         3.42 o                         
  -3   3  13         55.25         59.50         1.70 o                         
  -2   3  13        148.27        149.90         2.85 o                         
  -1   3  13        164.26        162.76         2.27 o                         
   0   3  13         32.53         31.38         1.57 o                         
   1   3  13         31.82         34.47         0.94 o                         
   2   3  13        197.10        193.64         2.98 o                         
   3   3  13         54.05         58.28         2.04 o                         
   4   3  13         77.70         88.53         1.97 o                         
   5   3  13         13.56         15.76         0.75 o                         
   6   3  13         13.85         12.83         0.77 o                         
   7   3  13          1.22          0.64         0.29 o                         
   8   3  13         34.94         36.07         1.67 o                         
  -8   4  13         89.51         87.91         4.12 o                         
  -7   4  13        114.48        112.64         2.47 o                         
  -6   4  13          2.73          2.10         0.27 o                         
  -5   4  13         47.57         51.77         1.29 o                         
  -4   4  13          0.47          1.06         0.68 o                         
  -3   4  13         30.42         34.03         1.95 o                         
  -2   4  13         73.32         73.34         2.08 o                         
  -1   4  13         72.26         81.33         3.10 o                         
   0   4  13         36.40         39.15         1.42 o                         
   1   4  13          2.55          1.53         0.36 o                         
   2   4  13          2.32          1.76         0.40 o                         
   3   4  13         16.64         16.18         0.75 o                         
   4   4  13        108.16        116.15         2.13 o                         
   5   4  13         35.82         34.10         0.92 o                         
   6   4  13        135.62        141.07         4.05 o                         
  -4   5  13          2.10          2.53         0.42 o                         
  -3   5  13          2.66          2.34         0.26 o                         
  -2   5  13          0.91          1.20         0.44 o                         
  -1   5  13          3.44          2.88         0.63 o                         
   0   5  13         28.69         25.74         1.30 o                         
   2   5  13         52.43         55.36         1.90 o                         
 -12   0  14        111.04        101.99         2.83 o                         
 -10   0  14          8.84          8.22         0.59 o                         
  -8   0  14          4.91          5.66         1.00 o                         
  -6   0  14          3.38          8.65         1.20 o                         
  -4   0  14        619.88        666.84         7.41 o                         
  -2   0  14        756.35        737.86         9.87 o                         
   0   0  14        725.61        696.46        10.28 o                         
   2   0  14         65.93         66.49         2.38 o                         
   4   0  14         18.26         19.28         0.97 o                         
   6   0  14        286.33        284.91         5.73 o                         
   8   0  14          0.18         -0.14         0.33 o                         
 -11   1  14          0.77          1.36         0.35 o                         
 -10   1  14         28.14         31.59         1.05 o                         
  -9   1  14          4.54          5.90         0.54 o                         
  -8   1  14        183.21        202.39         2.69 o                         
  -7   1  14         39.00         36.82         1.15 o                         
  -6   1  14          0.69          0.77         0.31 o                         
  -5   1  14         17.61         19.41         0.69 o                         
  -4   1  14        204.00        192.86         2.34 o                         
  -3   1  14        141.06        141.28         1.76 o                         
  -2   1  14         76.00         66.27         1.45 o                         
  -1   1  14        193.83        191.79         2.78 o                         
   0   1  14         12.30         11.49         0.66 o                         
   1   1  14         49.26         51.54         1.30 o                         
   2   1  14        192.62        182.46         2.33 o                         
   3   1  14          0.42          0.42         0.31 o                         
   4   1  14         11.17          8.15         0.45 o                         
   5   1  14        349.86        351.33         5.84 o                         
   6   1  14         94.89         89.97         2.18 o                         
   7   1  14          4.08          3.16         0.46 o                         
   8   1  14        332.41        330.75         4.81 o                         
   9   1  14        143.61        139.71         3.73 o                         
 -11   2  14          0.53          0.05         0.41 o                         
 -10   2  14          0.14          0.22         0.21 o                         
  -9   2  14          8.61         10.23         0.62 o                         
  -8   2  14          0.39          0.99         0.32 o                         
  -7   2  14        117.33        114.12         1.80 o                         
  -6   2  14          2.68          1.56         0.45 o                         
  -5   2  14        204.38        212.13         2.66 o                         
  -4   2  14          0.40          0.44         0.25 o                         
  -3   2  14        655.08        620.99         5.93 o                         
  -2   2  14          4.04          4.91         0.40 o                         
  -1   2  14         17.84         13.89         0.52 o                         
   0   2  14         41.89         38.07         1.06 o                         
   1   2  14          9.49         10.58         0.49 o                         
   2   2  14        202.20        193.13         2.68 o                         
   3   2  14        114.55        111.45         1.66 o                         
   4   2  14         37.46         39.92         1.67 o                         
   5   2  14        252.05        259.55         4.12 o                         
   6   2  14          1.93          1.41         0.36 o                         
   7   2  14        252.34        255.31         5.31 o                         
   8   2  14         81.64         86.96         1.75 o                         
 -10   3  14          9.66          9.29         0.47 o                         
  -9   3  14         15.87         13.57         0.58 o                         
  -8   3  14          0.22          0.04         0.22 o                         
  -7   3  14         32.31         29.28         0.95 o                         
  -6   3  14         17.17         14.10         0.70 o                         
  -5   3  14         57.49         62.82         1.85 o                         
  -4   3  14        171.30        170.70         2.92 o                         
  -3   3  14        347.35        344.15         6.89 o                         
  -2   3  14         22.68         24.73         1.14 o                         
  -1   3  14         77.35         70.33         1.52 o                         
   0   3  14        182.30        183.93         3.34 o                         
   1   3  14        205.76        206.29         3.58 o                         
   2   3  14          1.16          1.43         0.42 o                         
   3   3  14        202.29        219.57         3.59 o                         
   4   3  14         10.27         10.42         0.63 o                         
   5   3  14         87.56         88.24         2.69 o                         
   6   3  14         27.88         27.22         0.89 o                         
  -7   4  14        122.85        116.11         3.23 o                         
  -6   4  14          6.90          5.38         0.31 o                         
  -5   4  14         93.49         95.81         2.65 o                         
  -4   4  14        123.79        128.66         2.70 o                         
  -3   4  14          4.33          3.65         0.73 o                         
  -2   4  14         24.22         20.34         1.38 o                         
  -1   4  14          4.59          5.02         0.73 o                         
   0   4  14         65.77         67.55         1.80 o                         
   1   4  14          1.57          1.00         0.56 o                         
   2   4  14         51.28         53.39         1.31 o                         
   3   4  14         52.45         55.67         1.29 o                         
   4   4  14          1.39          1.39         0.38 o                         
   5   4  14         33.51         31.50         1.51 o                         
 -11   0  15         67.30         64.70         2.18 o                         
  -9   0  15        341.57        343.76         6.16 o                         
  -7   0  15          0.30          0.26         0.43 o                         
  -5   0  15         60.99         61.05         1.79 o                         
  -3   0  15         13.64          6.30         0.71 o                         
  -1   0  15        261.49        260.35         4.28 o                         
   1   0  15        400.91        388.04        12.50 o                         
   3   0  15        694.79        676.18        14.34 o                         
   5   0  15         28.58         27.02         1.39 o                         
   7   0  15        125.95        132.98         4.42 o                         
 -11   1  15         13.59         11.31         0.90 o                         
 -10   1  15         57.31         55.92         1.15 o                         
  -9   1  15         61.33         70.89         1.29 o                         
  -8   1  15         23.88         22.73         0.95 o                         
  -7   1  15         13.83         15.42         0.70 o                         
  -6   1  15        153.15        149.65         2.44 o                         
  -5   1  15         43.45         47.20         1.09 o                         
  -4   1  15         24.65         25.19         0.72 o                         
  -3   1  15         66.97         67.30         1.54 o                         
  -2   1  15         48.93         46.18         1.62 o                         
  -1   1  15        778.20        762.82         7.99 o                         
   0   1  15          1.29          0.51         0.33 o                         
   1   1  15        463.19        437.74         4.98 o                         
   2   1  15        212.03        216.84         2.82 o                         
   3   1  15          7.59          6.77         0.52 o                         
   4   1  15        125.72        125.72         2.48 o                         
   5   1  15          4.28          3.79         0.54 o                         
   6   1  15          4.58          4.65         0.54 o                         
   7   1  15         28.06         23.97         1.14 o                         
   8   1  15         29.36         28.46         0.87 o                         
 -10   2  15         37.56         32.22         5.36 o                         
  -9   2  15          8.32          8.29         0.45 o                         
  -8   2  15         58.70         58.95         1.72 o                         
  -7   2  15          0.59          0.31         0.34 o                         
  -6   2  15        146.78        154.13         2.43 o                         
  -5   2  15          8.07          6.54         0.49 o                         
  -4   2  15          0.83          1.12         0.33 o                         
  -3   2  15          6.21          7.26         0.46 o                         
  -2   2  15          4.51          5.90         0.47 o                         
  -1   2  15         84.83         78.60         2.12 o                         
   0   2  15        833.96        809.92        10.06 o                         
   1   2  15         62.08         62.34         1.39 o                         
   2   2  15        203.14        211.54         3.20 o                         
   3   2  15         25.49         22.25         0.96 o                         
   4   2  15          0.48          0.39         0.35 o                         
   5   2  15         27.12         29.54         0.99 o                         
   6   2  15          0.42          0.34         0.28 o                         
   7   2  15        181.97        187.06         3.58 o                         
  -9   3  15          2.61          2.83         0.36 o                         
  -8   3  15         26.16         22.70         0.65 o                         
  -7   3  15          1.28          1.48         0.38 o                         
  -6   3  15         15.49         15.38         1.15 o                         
  -5   3  15         46.58         50.36         1.56 o                         
  -4   3  15         18.69         19.81         0.95 o                         
  -3   3  15         15.31         12.78         2.47 o                         
  -2   3  15         20.65         20.35         0.81 o                         
  -1   3  15         85.46         86.74         1.62 o                         
   0   3  15         16.17         17.10         0.77 o                         
   1   3  15         33.82         29.61         0.88 o                         
   2   3  15         97.29         96.88         1.50 o                         
   3   3  15         84.66         92.77         2.39 o                         
   4   3  15        345.45        350.99         6.09 o                         
   5   3  15          1.65          2.65         0.40 o                         
   6   3  15        102.48        112.64         3.51 o                         
  -6   4  15         16.61         19.20         0.78 o                         
  -5   4  15         23.85         23.64         0.74 o                         
  -4   4  15         26.75         25.34         1.24 o                         
  -3   4  15         17.23         12.58         0.65 o                         
  -2   4  15         61.39         62.59         1.53 o                         
  -1   4  15         43.04         47.10         1.89 o                         
   0   4  15          0.27          0.25         0.37 o                         
   1   4  15         96.42         91.58         4.46 o                         
   2   4  15        110.82        104.44        12.24 o                         
   3   4  15         58.48         51.79         3.99 o                         
   4   4  15          7.04          5.94         0.61 o                         
 -10   0  16         37.17         39.09         0.99 o                         
  -8   0  16          8.64         11.17         0.66 o                         
  -6   0  16        334.81        347.19        14.07 o                         
  -4   0  16        191.69        189.93         3.05 o                         
  -2   0  16        126.42        130.51         4.50 o                         
   0   0  16          7.04          3.11         0.94 o                         
   2   0  16         42.98         36.53         2.33 o                         
   4   0  16          8.64          9.97         0.90 o                         
   6   0  16        205.07        202.84         4.07 o                         
 -10   1  16         18.97         19.99         0.59 o                         
  -9   1  16          4.40          4.53         0.34 o                         
  -8   1  16         20.16         17.51         0.78 o                         
  -7   1  16         61.32         61.96         1.34 o                         
  -6   1  16          0.07          0.29         0.29 o                         
  -5   1  16        114.10        110.19         1.92 o                         
  -4   1  16         41.06         46.07         1.16 o                         
  -3   1  16        113.85         99.29         2.11 o                         
  -2   1  16        644.85        648.79         7.22 o                         
  -1   1  16         74.76         76.02         2.25 o                         
   0   1  16         25.39         25.74         1.54 o                         
   1   1  16         12.18         13.41         0.75 o                         
   2   1  16        301.11        299.68         4.22 o                         
   3   1  16          1.04          1.52         0.39 o                         
   4   1  16         26.97         26.21         1.11 o                         
   5   1  16         14.73         16.04         1.11 o                         
   6   1  16        100.02        102.57         3.19 o                         
   7   1  16         54.02         51.14         1.06 o                         
  -9   2  16         46.27         45.89         0.99 o                         
  -8   2  16        110.58        120.56         2.59 o                         
  -7   2  16         36.76         39.64         1.87 o                         
  -6   2  16          2.62          2.22         0.38 o                         
  -5   2  16         42.98         47.72         1.30 o                         
  -4   2  16          0.08          0.53         0.32 o                         
  -3   2  16        331.66        318.75         4.77 o                         
  -2   2  16          1.59          1.28         0.47 o                         
  -1   2  16         16.27         18.77         1.08 o                         
   0   2  16         50.36         52.49         1.56 o                         
   1   2  16         45.91         51.62         1.28 o                         
   2   2  16          3.02          3.46         0.40 o                         
   3   2  16        348.20        353.02         5.08 o                         
   4   2  16         28.16         26.66         1.20 o                         
   5   2  16        103.47         95.98         5.11 o                         
   6   2  16         50.26         46.32         2.47 o                         
  -8   3  16          5.10          5.72         0.47 o                         
  -7   3  16        301.90        304.60         5.05 o                         
  -6   3  16         40.35         37.16         1.64 o                         
  -5   3  16         25.78         22.64         0.94 o                         
  -4   3  16          0.20          0.31         0.32 o                         
  -3   3  16          0.95          0.69         0.28 o                         
  -2   3  16         14.23         16.21         1.08 o                         
  -1   3  16          2.81          2.57         0.47 o                         
   0   3  16          3.67          5.01         0.45 o                         
   1   3  16          0.22          0.55         0.24 o                         
   2   3  16          2.12          2.82         0.37 o                         
   3   3  16         51.60         55.72         1.59 o                         
   4   3  16         77.74         68.94         2.60 o                         
   5   3  16         56.35         55.31         2.14 o                         
  -5   4  16        102.80        101.27         2.92 o                         
  -4   4  16          0.73          1.13         0.30 o                         
  -3   4  16         17.26         16.87         0.99 o                         
  -2   4  16         18.02         21.01         1.10 o                         
  -1   4  16          0.71          0.88         0.36 o                         
   0   4  16         12.47         10.66         0.85 o                         
  -9   0  17        115.62        113.77         2.43 o                         
  -7   0  17         79.27         84.49         2.19 o                         
  -5   0  17          0.81          1.69         0.55 o                         
  -3   0  17        358.48        358.17         6.59 o                         
  -1   0  17         32.15         35.50         2.41 o                         
   1   0  17         52.47         54.80         2.82 o                         
   3   0  17         13.28         14.22         1.36 o                         
   5   0  17         12.32         11.54         0.80 o                         
  -9   1  17         41.13         39.91         0.77 o                         
  -8   1  17        195.44        196.00         2.37 o                         
  -7   1  17          4.36          5.61         0.40 o                         
  -6   1  17          2.82          4.57         0.39 o                         
  -5   1  17         16.58         15.24         0.72 o                         
  -4   1  17         11.86         12.85         0.76 o                         
  -3   1  17        117.36        121.07         3.38 o                         
  -2   1  17         16.24         14.96         0.83 o                         
  -1   1  17          8.14          9.27         0.65 o                         
   0   1  17          2.48          1.55         0.41 o                         
   1   1  17        150.08        141.29         2.44 o                         
   2   1  17          5.80          5.40         0.48 o                         
   3   1  17          2.19          3.39         0.48 o                         
   4   1  17          0.57          0.72         0.37 o                         
   5   1  17        195.36        201.62         3.26 o                         
   6   1  17         28.89         27.34         0.85 o                         
  -8   2  17         36.67         41.82         1.36 o                         
  -7   2  17          0.56          0.43         0.31 o                         
  -6   2  17          1.60          2.57         0.41 o                         
  -5   2  17         48.71         51.79         1.52 o                         
  -4   2  17          1.95          3.46         0.45 o                         
  -3   2  17         10.80         11.84         1.09 o                         
  -2   2  17          1.53          0.63         0.41 o                         
  -1   2  17          0.30          0.26         0.33 o                         
   0   2  17         81.21         80.52         2.44 o                         
   1   2  17         40.04         36.64         2.65 o                         
   2   2  17        232.91        244.00         6.85 o                         
   3   2  17          2.62          4.14         0.82 o                         
   4   2  17        188.99        205.56         5.50 o                         
   5   2  17         38.67         35.64         1.48 o                         
  -7   3  17         19.78         20.81         0.78 o                         
  -5   3  17          9.31          9.41         0.71 o                         
  -4   3  17        159.89        165.53         3.99 o                         
  -3   3  17        107.53        101.81         3.15 o                         
  -2   3  17         35.66         34.02         1.18 o                         
  -1   3  17          2.66          2.27         0.39 o                         
   0   3  17        164.90        149.79         3.35 o                         
   1   3  17         22.40         21.92         0.89 o                         
   2   3  17         15.81         15.13         1.14 o                         
  -8   0  18          5.69          4.28         0.64 o                         
  -6   0  18         19.68         17.88         1.45 o                         
  -4   0  18        390.26        404.56         9.62 o                         
  -2   0  18        185.41        202.63         6.35 o                         
   0   0  18        260.53        254.27         5.14 o                         
   2   0  18         31.41         29.67         1.82 o                         
   4   0  18         26.96         25.27         1.45 o                         
  -8   1  18         66.10         64.71         1.31 o                         
  -7   1  18         14.20         13.23         0.58 o                         
  -6   1  18        156.74        165.90         2.64 o                         
  -5   1  18         88.11         85.31         2.10 o                         
  -4   1  18         27.50         24.89         1.04 o                         
  -3   1  18         10.17         12.99         1.42 o                         
  -2   1  18         16.60         14.04         0.72 o                         
  -1   1  18         60.91         61.71         1.41 o                         
   0   1  18         51.62         53.63         1.29 o                         
   1   1  18          1.68          1.46         0.32 o                         
   2   1  18          2.52          3.69         0.48 o                         
   3   1  18          6.42          5.51         0.49 o                         
   4   1  18          0.70          1.07         0.31 o                         
   5   1  18          4.53          3.56         0.42 o                         
  -7   2  18         19.37         18.84         1.07 o                         
  -6   2  18          0.26          0.60         0.40 o                         
  -5   2  18         61.79         62.00         1.53 o                         
  -4   2  18        208.61        199.47         5.23 o                         
  -3   2  18          9.28          9.62         0.89 o                         
  -2   2  18         40.01         41.17         2.31 o                         
  -1   2  18          3.96          4.17         0.63 o                         
   0   2  18         12.41         12.21         1.48 o                         
   1   2  18         35.60         42.52         1.51 o                         
   2   2  18          2.40          4.14         0.74 o                         
   3   2  18         41.67         42.96         1.85 o                         
   4   2  18          3.62          2.38         0.45 o                         
  -5   0  19         30.46         31.49         1.48 o                         
  -3   0  19         79.43         76.12         3.07 o                         
  -1   0  19         24.24         22.87         1.14 o                         
   1   0  19         95.48        105.27         2.57 o                         
  -7   1  19         18.82         19.91         1.09 o                         
  -6   1  19          0.38          0.40         0.38 o                         
  -5   1  19        122.03        116.11         3.39 o                         
  -4   1  19         51.56         49.66         1.94 o                         
  -3   1  19         59.56         63.27         2.19 o                         
  -2   1  19          8.51          6.65         0.52 o                         
  -1   1  19         67.14         63.01         1.48 o                         
   0   1  19         33.34         38.00         1.14 o                         
   1   1  19         37.87         44.16         1.21 o                         
   2   1  19         69.99         71.44         1.54 o                         
   3   1  19          0.59          0.25         0.34 o                         
  -4   2  19         40.19         40.90         1.80 o                         
  -3   2  19         16.90         16.48         1.19 o                         
  -2   2  19         70.73         77.63         2.80 o                         
  -1   2  19        108.80        105.08         3.42 o                         
   0   2  19         49.08         46.77         1.44 o                         
   1   2  19         16.42         15.46         0.81 o                         
   2   2  19          1.76          2.12         0.44 o                         
  -2   0  20        143.25        154.18         4.35 o                         
   0   0  20          5.06          4.18         0.68 o                         
   2   0  20          3.29          3.28         0.56 o                         
  -4   1  20        141.44        148.80         4.15 o                         
  -3   1  20          3.15          2.73         0.57 o                         
  -2   1  20         73.75         81.41         2.81 o                         
  -1   1  20         35.53         37.07         1.25 o                         
   0   1  20         63.70         60.89         1.64 o                         
   1   1  20         18.41         17.84         1.14 o                         
                                                                                
