# Supplementary material for: Crystal structures and conformational features of new forms of tinidazole
Source: Acta Crystallogr E Crystallogr Commun. 2025 Nov 21;81(Pt 12):1170–7. doi: 10.1107/S2056989025010126 (PMC12810273; doi:10.1107/S2056989025010126)
Supplement: Supplementary file 3 [file e-81-01170-TNZ-triclinicsup3.hkl]

data_TNZ-triclinic                                                              
_shelx_title ' exp_2305 TNZ-triclinic'                                          
_shelx_refln_list_code          4                                               
_shelx_F_calc_maximum      200.54                                               
_exptl_crystal_F_000       520.00                                               
_reflns_d_resolution_high  0.8101                                               
                                                                                
loop_                                                                           
 _space_group_symop_operation_xyz                                               
 'x, y, z'                                                                      
 '-x, -y, -z'                                                                   
                                                                                
_cell_length_a     5.7208                                                       
_cell_length_b    13.2759                                                       
_cell_length_c    15.5932                                                       
_cell_angle_alpha  77.101                                                       
_cell_angle_beta   85.407                                                       
_cell_angle_gamma  77.923                                                       
                                                                                
_shelx_F_squared_multiplier     1.000                                           
                                                                                
loop_                                                                           
 _refln_index_h                                                                 
 _refln_index_k                                                                 
 _refln_index_l                                                                 
 _refln_F_squared_calc                                                          
 _refln_F_squared_meas                                                          
 _refln_F_squared_sigma                                                         
 _refln_observed_status                                                         
   1   0   0        194.48        215.26         9.10 o                         
   2   0   0        892.48        901.94        24.80 o                         
   3   0   0        759.12        816.31        22.54 o                         
   4   0   0       2561.08       2691.98        34.44 o                         
   5   0   0         12.99         13.87         1.42 o                         
   6   0   0         36.45         36.28         2.24 o                         
  -6   1   0          1.74          3.26         1.58 o                         
  -5   1   0        275.24        270.40         8.80 o                         
  -4   1   0        209.52        202.83         3.42 o                         
  -3   1   0        194.35        198.49         5.99 o                         
  -2   1   0        154.81        169.01         7.42 o                         
  -1   1   0       4056.66       3983.36       152.23 o                         
   0   1   0        158.88        151.81         6.16 o                         
   1   1   0       2308.60       2309.57        43.94 o                         
   2   1   0        214.80        234.11         5.95 o                         
   3   1   0         84.38         85.41         6.74 o                         
   4   1   0         81.26         83.92         2.09 o                         
   5   1   0        220.16        210.83         3.87 o                         
   6   1   0         79.15         83.98         3.32 o                         
  -6   2   0         32.20         29.32         1.86 o                         
  -5   2   0         59.91         57.26         2.46 o                         
  -4   2   0          0.43          1.82         1.30 o                         
  -3   2   0         81.25         86.39         3.12 o                         
  -2   2   0        492.90        538.26        21.73 o                         
  -1   2   0       2658.06       2806.76       107.74 o                         
   0   2   0         66.21         82.18         3.01 o                         
   1   2   0          1.45          3.39         2.36 o                         
   2   2   0       1438.17       1466.69        28.41 o                         
   3   2   0          3.44          3.82         1.98 o                         
   4   2   0        104.10        100.23         1.95 o                         
   5   2   0          7.56          6.99         1.32 o                         
   6   2   0         47.09         45.20         2.48 o                         
  -6   3   0         30.27         34.62         2.37 o                         
  -5   3   0         49.92         46.88         2.06 o                         
  -4   3   0        499.43        505.35         9.18 o                         
  -3   3   0        152.58        169.18         3.67 o                         
  -2   3   0          9.02          4.23         2.85 o                         
  -1   3   0        208.36        229.59        10.29 o                         
   0   3   0       2977.40       2888.93        78.55 o                         
   1   3   0       2274.11       2410.52        92.68 o                         
   2   3   0         59.79         55.10         2.05 o                         
   3   3   0         16.70         19.53         1.95 o                         
   4   3   0          7.95          7.91         1.33 o                         
   5   3   0        127.33        124.55         2.87 o                         
   6   3   0         35.86         37.69         1.81 o                         
  -6   4   0          1.04          2.38         1.73 o                         
  -5   4   0        114.10        109.53         4.15 o                         
  -4   4   0         28.30         31.70         1.59 o                         
  -3   4   0       1466.27       1506.09        25.96 o                         
  -2   4   0        236.20        243.40        11.61 o                         
  -1   4   0          1.12          7.41         3.60 o                         
   0   4   0       6592.56       6732.96       257.92 o                         
   1   4   0      40215.83      44762.54      1707.21 o                         
   2   4   0        586.60        699.90        38.20 o                         
   3   4   0         38.59         47.41         2.17 o                         
   4   4   0        983.31       1048.97        24.13 o                         
   5   4   0        773.11        800.12        15.71 o                         
   6   4   0        301.79        293.46         6.97 o                         
  -6   5   0        108.35        102.56         4.74 o                         
  -5   5   0          0.05          0.86         1.79 o                         
  -4   5   0        451.99        443.54         8.27 o                         
  -3   5   0         67.08         83.98         3.73 o                         
  -2   5   0         81.65         66.40         3.16 o                         
  -1   5   0        270.92        272.24         8.37 o                         
   0   5   0       3111.96       3075.06       118.97 o                         
   1   5   0        179.62        182.89         9.09 o                         
   2   5   0         41.95         44.50         4.27 o                         
   3   5   0          9.68         12.22         2.27 o                         
   4   5   0        227.12        220.66         5.12 o                         
   5   5   0         96.82        106.62         4.13 o                         
   6   5   0          8.01         10.80         1.48 o                         
  -5   6   0          3.31          4.48         2.77 o                         
  -4   6   0          0.17          4.92         2.17 o                         
  -3   6   0        162.96        176.87        11.90 o                         
  -2   6   0         39.63         36.19         1.58 o                         
  -1   6   0        131.69        132.86         3.73 o                         
   0   6   0        313.84        359.90        10.72 o                         
   1   6   0        104.49        147.08         3.45 o                         
   2   6   0        178.27        187.18         4.82 o                         
   3   6   0        184.47        202.27         4.41 o                         
   4   6   0         17.05         23.38         1.98 o                         
   5   6   0         10.26          8.44         1.23 o                         
   6   6   0         89.74         88.43         3.25 o                         
  -5   7   0         70.20         77.86         7.86 o                         
  -4   7   0        180.28        183.30         9.15 o                         
  -3   7   0         49.14         52.53         3.91 o                         
  -2   7   0        105.35        109.56         2.42 o                         
  -1   7   0          0.60          4.81         1.15 o                         
   0   7   0        340.46        320.84         6.79 o                         
   1   7   0        144.80        138.16         3.49 o                         
   2   7   0        574.05        677.74        15.71 o                         
   3   7   0         55.53         54.84         2.02 o                         
   4   7   0         36.74         49.62         2.43 o                         
   5   7   0         15.11         13.69         1.34 o                         
   6   7   0         56.17         58.46         2.07 o                         
  -5   8   0          5.41          8.66         4.05 o                         
  -4   8   0         63.86         76.47         4.70 o                         
  -3   8   0         30.27         28.68         2.72 o                         
  -2   8   0        131.06        145.36         4.57 o                         
  -1   8   0          5.28          5.83         1.14 o                         
   0   8   0        167.93        180.85         4.28 o                         
   1   8   0       1588.60       1678.29        32.39 o                         
   2   8   0       3215.82       3267.65        55.90 o                         
   3   8   0        543.99        615.10        11.31 o                         
   4   8   0         14.15         11.87         2.87 o                         
   5   8   0        399.47        416.98        12.26 o                         
   6   8   0          1.63          2.91         1.17 o                         
  -4   9   0         44.83         43.01         3.63 o                         
  -3   9   0         68.18         72.54         4.72 o                         
  -2   9   0        206.70        221.54         7.02 o                         
  -1   9   0         37.12         30.90         1.67 o                         
   0   9   0         26.71         22.82         2.19 o                         
   1   9   0        441.98        466.42         9.75 o                         
   2   9   0       1591.19       1563.34        27.14 o                         
   3   9   0         69.85         70.31         2.84 o                         
   4   9   0          7.90          6.12         2.63 o                         
   5   9   0         64.42         62.63         3.23 o                         
   6   9   0        236.86        238.19         5.71 o                         
  -4  10   0         11.51         12.59         2.66 o                         
  -3  10   0          3.51         11.65         4.52 o                         
  -2  10   0         77.56         86.97         4.86 o                         
  -1  10   0         16.27          8.59         2.88 o                         
   0  10   0         26.46         25.12         1.90 o                         
   1  10   0         48.87         46.14         2.94 o                         
   2  10   0        292.86        291.74         9.69 o                         
   3  10   0         74.15         69.32         3.92 o                         
   4  10   0         28.02         25.14         2.91 o                         
   5  10   0         20.43         20.91         1.81 o                         
   6  10   0         34.51         34.00         2.20 o                         
  -4  11   0          4.60         10.80         1.84 o                         
  -3  11   0        143.05        162.55         5.81 o                         
  -2  11   0          4.82         10.32         3.45 o                         
  -1  11   0        231.01        200.87         7.82 o                         
   0  11   0          1.26          1.49         2.09 o                         
   1  11   0        766.54        756.95        17.93 o                         
   2  11   0         42.14         46.85         8.97 o                         
   3  11   0        154.53        140.86         6.78 o                         
   4  11   0          3.10          4.14         2.52 o                         
   5  11   0        104.83         97.84         4.80 o                         
  -3  12   0         66.07         61.37         4.56 o                         
  -2  12   0        101.25        111.71         7.93 o                         
  -1  12   0         55.79         58.83         6.71 o                         
   0  12   0        133.22        112.46         5.11 o                         
   1  12   0         35.54         33.10         2.63 o                         
   2  12   0        227.14        188.35         7.06 o                         
   3  12   0         21.89         19.66         3.06 o                         
   4  12   0         52.45         55.92         3.46 o                         
   5  12   0          9.50          9.52         1.03 o                         
  -2  13   0          4.73         11.25         2.36 o                         
  -1  13   0        111.98        116.05         6.03 o                         
   0  13   0         10.14         10.90         2.08 o                         
   1  13   0         31.42         32.00         2.84 o                         
   2  13   0         14.41         17.82         2.28 o                         
   3  13   0        274.84        283.02         8.54 o                         
   4  13   0          0.99         -0.27         1.58 o                         
   5  13   0          1.24          1.07         1.06 o                         
  -2  14   0          0.35          2.63         1.81 o                         
  -1  14   0         55.63         61.95         4.81 o                         
   0  14   0         19.22         18.40         2.66 o                         
   1  14   0         12.25          9.86         4.90 o                         
   2  14   0         81.07         84.27         6.76 o                         
   3  14   0          0.53          1.27         1.79 o                         
   4  14   0         11.95          4.67         1.67 o                         
  -1  15   0         25.31         23.95         2.68 o                         
   0  15   0         45.83         43.18         2.75 o                         
   1  15   0         33.63         42.62         3.56 o                         
   2  15   0        134.03        137.75         4.49 o                         
   3  15   0         52.64         48.16         3.42 o                         
  -3 -15   1         68.80         57.99         3.49 o                         
  -2 -15   1         37.52         41.21         8.43 o                         
  -1 -15   1          9.96         13.56         2.97 o                         
   0 -15   1         13.82         14.70         1.86 o                         
  -4 -14   1          0.13          1.00         0.87 o                         
  -3 -14   1        116.83        121.34         3.54 o                         
  -2 -14   1         16.40         18.80         2.77 o                         
  -1 -14   1         14.06         18.22         4.01 o                         
   0 -14   1         54.89         55.84         3.62 o                         
   1 -14   1         14.99         14.44         2.43 o                         
  -4 -13   1        195.91        196.51         8.71 o                         
  -3 -13   1          7.55          5.78         2.10 o                         
  -2 -13   1         67.44         65.02         3.06 o                         
  -1 -13   1          0.14          1.27         1.74 o                         
   0 -13   1         25.83         23.80         2.02 o                         
   1 -13   1          1.20          1.51         3.33 o                         
   2 -13   1          9.54         15.10         2.34 o                         
  -5 -12   1        121.62        107.94         3.67 o                         
  -4 -12   1         47.68         47.62         2.62 o                         
  -3 -12   1         15.63         15.80         1.76 o                         
  -2 -12   1         63.14         59.88         2.64 o                         
  -1 -12   1        318.85        276.67        12.74 o                         
   0 -12   1        111.84        121.18         6.95 o                         
   1 -12   1        140.15        129.46         4.68 o                         
   2 -12   1         15.75         23.37         3.14 o                         
   3 -12   1         54.57         52.24         4.12 o                         
  -5 -11   1         60.31         61.45         6.46 o                         
  -4 -11   1         10.61          9.78         2.33 o                         
  -3 -11   1          0.74          2.44         1.79 o                         
  -2 -11   1        784.14        748.98        21.85 o                         
  -1 -11   1          5.13          6.13         2.53 o                         
   0 -11   1        127.95        108.90         6.95 o                         
   1 -11   1         31.29         37.16         3.24 o                         
   2 -11   1        142.91        153.08         5.94 o                         
   3 -11   1         24.89         29.23         3.22 o                         
  -6 -10   1         13.48         14.01         1.13 o                         
  -5 -10   1          3.17          2.65         2.07 o                         
  -4 -10   1          3.47          4.61         3.03 o                         
  -3 -10   1         68.54         67.94         2.15 o                         
  -2 -10   1        288.59        284.36         7.50 o                         
  -1 -10   1         39.72         43.59         2.77 o                         
   0 -10   1         33.99         25.71         3.59 o                         
   1 -10   1        436.33        431.43        12.58 o                         
   2 -10   1         29.83         23.28         1.99 o                         
   3 -10   1         16.13         21.00         5.45 o                         
   4 -10   1          0.55          5.13         2.44 o                         
  -6  -9   1         18.05         19.67         1.31 o                         
  -5  -9   1        116.00        111.10         4.18 o                         
  -4  -9   1         24.91         19.33         3.54 o                         
  -3  -9   1        794.28        812.08        13.61 o                         
  -2  -9   1        312.70        325.30         8.32 o                         
  -1  -9   1         26.14         29.53         1.75 o                         
   0  -9   1         32.85         29.00         1.64 o                         
   1  -9   1         11.15          7.63         2.14 o                         
   2  -9   1         37.00         34.64         2.24 o                         
   3  -9   1        113.07        130.89         6.00 o                         
   4  -9   1         73.44         72.26         4.02 o                         
  -6  -8   1        155.85        161.92         4.19 o                         
  -5  -8   1         19.50         19.12         2.29 o                         
  -4  -8   1         93.58        100.19         4.11 o                         
  -3  -8   1        131.20        122.54         3.76 o                         
  -2  -8   1        629.11        694.02        14.00 o                         
  -1  -8   1         75.10         83.76         2.46 o                         
   0  -8   1        290.87        276.60         6.08 o                         
   1  -8   1        408.01        418.50         8.65 o                         
   2  -8   1         20.25         19.52         2.13 o                         
   3  -8   1        186.06        193.48         7.08 o                         
   4  -8   1         29.47         38.39         4.09 o                         
   5  -8   1         10.42         15.99         1.98 o                         
  -6  -7   1          0.36          2.66         1.48 o                         
  -5  -7   1        127.13        135.43         5.51 o                         
  -4  -7   1          6.78          2.98         1.38 o                         
  -3  -7   1        182.33        197.25         3.83 o                         
  -2  -7   1        404.79        406.03         9.76 o                         
  -1  -7   1       3378.16       3254.94        71.80 o                         
   0  -7   1        194.16        179.18         5.59 o                         
   1  -7   1         62.20         70.49         1.84 o                         
   2  -7   1        492.24        506.90        10.92 o                         
   3  -7   1       1593.64       1599.82        41.46 o                         
   4  -7   1         11.12         14.73         3.25 o                         
   5  -7   1          1.60          4.27         2.53 o                         
  -6  -6   1         23.16         22.13         1.74 o                         
  -5  -6   1          1.37          3.62         1.38 o                         
  -4  -6   1        193.60        199.79         5.61 o                         
  -3  -6   1        148.70        160.88         4.89 o                         
  -2  -6   1         34.99         25.96         1.67 o                         
  -1  -6   1        271.83        291.01         8.29 o                         
   0  -6   1       1417.20       1530.34        41.86 o                         
   1  -6   1        720.92        742.27        14.64 o                         
   2  -6   1       2422.37       2328.86        44.74 o                         
   3  -6   1         15.31         15.63         4.26 o                         
   4  -6   1         19.20         16.52         2.27 o                         
   5  -6   1         41.62         50.13         9.59 o                         
  -6  -5   1         13.65         12.95         1.31 o                         
  -5  -5   1        333.37        332.24         8.17 o                         
  -4  -5   1         48.96         40.46         1.90 o                         
  -3  -5   1        645.26        732.79        13.39 o                         
  -2  -5   1       1530.68       1562.90        42.98 o                         
  -1  -5   1        435.40        367.24        15.97 o                         
   0  -5   1        203.89        207.66        10.28 o                         
   1  -5   1         54.20         41.85         2.35 o                         
   2  -5   1        304.51        354.37         7.56 o                         
   3  -5   1        516.77        524.57         9.48 o                         
   4  -5   1         71.31         63.42         2.54 o                         
   5  -5   1        134.66        155.53        24.27 o                         
   6  -5   1          0.88          6.47         3.05 o                         
  -6  -4   1         40.04         46.63         2.81 o                         
  -5  -4   1        437.13        450.71         8.28 o                         
  -4  -4   1         13.07         21.44         1.58 o                         
  -3  -4   1         19.12         17.33         1.70 o                         
  -2  -4   1         64.69         58.44         7.57 o                         
  -1  -4   1       2396.47       2638.52       101.89 o                         
   0  -4   1       6905.92       7213.18       276.34 o                         
   1  -4   1          6.94         12.03         3.68 o                         
   2  -4   1        534.70        552.31        13.02 o                         
   3  -4   1         44.22         43.07         1.47 o                         
   4  -4   1        110.29        113.78         2.62 o                         
   5  -4   1         23.65         22.77         2.31 o                         
   6  -4   1          2.43          4.54         1.97 o                         
  -6  -3   1         72.78         77.22         2.49 o                         
  -5  -3   1          8.88         10.83         1.30 o                         
  -4  -3   1         33.03         42.36         1.92 o                         
  -3  -3   1        493.67        544.61        15.81 o                         
  -2  -3   1       1025.44        991.10        19.57 o                         
  -1  -3   1       4050.17       4006.59       153.64 o                         
   0  -3   1       4972.91       5002.00       191.70 o                         
   1  -3   1        819.82        767.04        30.58 o                         
   2  -3   1         86.96         78.98         1.95 o                         
   3  -3   1       1203.91       1319.71        19.29 o                         
   4  -3   1        595.33        615.42        10.06 o                         
   5  -3   1        244.65        233.48         6.05 o                         
   6  -3   1         18.29         18.57         4.09 o                         
  -6  -2   1         20.50         20.97         1.52 o                         
  -5  -2   1        190.90        197.25         4.47 o                         
  -4  -2   1        521.54        533.21        10.61 o                         
  -3  -2   1       1346.18       1325.11        30.07 o                         
  -2  -2   1       1059.50       1142.29        22.40 o                         
  -1  -2   1         78.62         82.78         4.33 o                         
   0  -2   1         33.14         43.82         2.46 o                         
   1  -2   1        797.85        762.22        30.04 o                         
   2  -2   1       2471.49       2689.59        66.07 o                         
   3  -2   1       2106.45       2130.93        47.29 o                         
   4  -2   1        376.12        342.46         5.41 o                         
   5  -2   1         64.46         56.72         3.30 o                         
   6  -2   1         88.27         88.33         5.61 o                         
  -6  -1   1        220.74        209.59         6.49 o                         
  -5  -1   1        134.31        130.96         2.69 o                         
  -4  -1   1        778.05        800.48        12.83 o                         
  -3  -1   1          0.14          1.47         2.04 o                         
  -2  -1   1       2977.90       3142.71        85.40 o                         
  -1  -1   1        871.99        868.51        19.48 o                         
   0  -1   1       2120.93       1932.49        52.38 o                         
   1  -1   1         10.63          9.91         2.21 o                         
   2  -1   1       4053.75       4042.38       154.56 o                         
   3  -1   1         15.54         21.47         1.64 o                         
   4  -1   1        313.12        293.29         4.09 o                         
   5  -1   1          6.99          8.06         1.24 o                         
   6  -1   1         77.30         77.71         4.50 o                         
  -6   0   1         57.76         52.79         2.69 o                         
  -5   0   1        633.94        658.19        12.53 o                         
  -4   0   1        286.98        297.84         5.61 o                         
  -3   0   1        739.45        779.84        45.11 o                         
  -2   0   1          3.72          1.18         0.97 o                         
  -1   0   1      15358.29      15754.06       601.03 o                         
   0   0   1       1093.93        986.10        26.76 o                         
   1   0   1       4869.98       4591.34       175.29 o                         
   2   0   1          5.72          3.79         3.43 o                         
   3   0   1        286.98        291.19         8.41 o                         
   4   0   1          4.05          4.01         0.69 o                         
   5   0   1         25.85         29.48         1.79 o                         
   6   0   1          0.45          2.21         1.63 o                         
  -6   1   1         47.48         45.02         5.40 o                         
  -5   1   1        306.48        299.16         6.42 o                         
  -4   1   1         55.94         58.70         1.70 o                         
  -3   1   1          0.33          2.06         1.03 o                         
  -2   1   1        152.60        128.36         5.62 o                         
  -1   1   1       2000.45       1809.12        69.43 o                         
   0   1   1       1784.23       1624.25        62.26 o                         
   1   1   1        970.10       1030.50        33.99 o                         
   2   1   1        213.34        177.40         8.84 o                         
   3   1   1        348.55        385.05        11.61 o                         
   4   1   1        317.00        339.69         5.26 o                         
   5   1   1        101.03        100.32         2.38 o                         
   6   1   1        199.83        188.43         8.18 o                         
  -6   2   1         24.12         26.32         1.86 o                         
  -5   2   1          5.06          5.08         1.53 o                         
  -4   2   1        200.96        223.35         5.08 o                         
  -3   2   1         18.06         11.95         1.71 o                         
  -2   2   1       2774.35       2758.92       106.03 o                         
  -1   2   1       4005.82       3627.90       139.02 o                         
   0   2   1        163.08        157.39         6.88 o                         
   1   2   1       1254.95       1335.16        51.41 o                         
   2   2   1         91.52         83.99         3.45 o                         
   3   2   1        537.03        606.91        14.32 o                         
   4   2   1        168.21        181.40         3.24 o                         
   5   2   1        644.86        657.10        10.62 o                         
   6   2   1         15.69         11.14         2.28 o                         
  -6   3   1          2.23          4.89         1.74 o                         
  -5   3   1        824.94        791.20        18.04 o                         
  -4   3   1          0.83          0.93         1.61 o                         
  -3   3   1         48.22         40.54         1.69 o                         
  -2   3   1         56.26         68.71         3.42 o                         
  -1   3   1        958.63        963.02        37.86 o                         
   0   3   1       1707.03       1633.88        63.25 o                         
   1   3   1       2092.80       2193.26        59.71 o                         
   2   3   1          7.21          9.19         1.59 o                         
   3   3   1          1.10          3.17         1.71 o                         
   4   3   1        251.70        252.17         4.16 o                         
   5   3   1        316.47        329.56         6.14 o                         
   6   3   1          0.75         -0.04         1.74 o                         
  -6   4   1         53.09         57.72         3.42 o                         
  -5   4   1          0.52          0.92         1.78 o                         
  -4   4   1        778.54        760.97        15.16 o                         
  -3   4   1         74.62         88.29         9.92 o                         
  -2   4   1       1018.93       1063.41        29.80 o                         
  -1   4   1        456.51        505.05        20.92 o                         
   0   4   1       6874.77       7195.36       275.52 o                         
   1   4   1      13680.38      14968.43       404.25 o                         
   2   4   1       4543.00       5221.65       201.12 o                         
   3   4   1        406.21        414.12         8.83 o                         
   4   4   1        677.55        770.03        15.51 o                         
   5   4   1        136.91        148.61         4.87 o                         
   6   4   1         46.23         48.80         2.52 o                         
  -6   5   1         74.86         61.32         3.19 o                         
  -5   5   1        101.14         88.92         3.73 o                         
  -4   5   1        105.54        100.78         3.80 o                         
  -3   5   1        416.41        402.78         7.40 o                         
  -2   5   1        393.76        378.98        11.35 o                         
  -1   5   1        524.01        551.18        13.21 o                         
   0   5   1       1396.31       1506.67        41.86 o                         
   1   5   1        209.55        238.95        11.03 o                         
   2   5   1         14.99         16.52         2.53 o                         
   3   5   1         42.70         34.39         2.35 o                         
   4   5   1        123.94        130.26         3.01 o                         
   5   5   1          1.02          2.51         1.19 o                         
   6   5   1         40.78         41.18         2.05 o                         
  -5   6   1         11.59         12.29         1.78 o                         
  -4   6   1         88.15         90.96         3.64 o                         
  -3   6   1        135.65        122.70         5.45 o                         
  -2   6   1        374.23        415.13         7.63 o                         
  -1   6   1        792.70        813.40        15.95 o                         
   0   6   1       1212.74       1091.31        30.00 o                         
   1   6   1          3.20          7.44         1.23 o                         
   2   6   1       1234.93       1226.60        33.48 o                         
   3   6   1         24.56         23.23         1.68 o                         
   4   6   1         63.30         64.37         2.16 o                         
   5   6   1          6.67          9.91         1.23 o                         
   6   6   1        271.72        262.99         8.04 o                         
  -5   7   1         27.51         34.26         3.75 o                         
  -4   7   1        320.93        336.35        12.44 o                         
  -3   7   1        110.14        119.56         4.60 o                         
  -2   7   1         89.18         86.24         2.56 o                         
  -1   7   1        147.09        146.15         3.54 o                         
   0   7   1         33.99         43.14         1.67 o                         
   1   7   1       1154.60       1221.07        23.67 o                         
   2   7   1         22.90         28.53         1.98 o                         
   3   7   1          7.76         13.44         1.44 o                         
   4   7   1          8.10          7.05         1.74 o                         
   5   7   1        209.89        197.69         4.27 o                         
   6   7   1          1.99          3.91         1.15 o                         
  -5   8   1         18.47         22.10         2.56 o                         
  -4   8   1         34.86         41.78         5.56 o                         
  -3   8   1         45.65         49.98         3.02 o                         
  -2   8   1        606.61        588.25        11.99 o                         
  -1   8   1        859.91        902.99        16.86 o                         
   0   8   1        102.35        125.62         3.21 o                         
   1   8   1        865.44        866.24        15.22 o                         
   2   8   1       8055.53       8610.57       164.77 o                         
   3   8   1        136.81        147.87         4.59 o                         
   4   8   1        665.89        717.40        21.43 o                         
   5   8   1         66.92         64.80         3.23 o                         
   6   8   1        188.43        171.48         5.47 o                         
  -4   9   1         60.86         72.40         5.61 o                         
  -3   9   1         65.23         71.27         5.47 o                         
  -2   9   1        380.73        376.57         9.57 o                         
  -1   9   1         45.73         42.10         1.77 o                         
   0   9   1        139.89        155.62         5.94 o                         
   1   9   1        173.50        155.48         4.29 o                         
   2   9   1        477.41        485.83        11.73 o                         
   3   9   1         18.23         22.18         2.23 o                         
   4   9   1        270.86        270.16         9.40 o                         
   5   9   1         16.64         21.05         1.86 o                         
   6   9   1         17.97         16.86         1.18 o                         
  -4  10   1          4.49          5.99         3.56 o                         
  -3  10   1         57.99         64.07         4.20 o                         
  -2  10   1        185.34        190.15         7.93 o                         
  -1  10   1         52.74         62.80         3.49 o                         
   0  10   1        109.24        119.85         4.87 o                         
   1  10   1       1381.71       1445.24        33.19 o                         
   2  10   1          9.58          8.12         2.00 o                         
   3  10   1        710.48        707.03        25.45 o                         
   4  10   1         45.66         42.05         3.20 o                         
   5  10   1         12.52         13.44         1.63 o                         
   6  10   1         37.25         34.00         2.17 o                         
  -4  11   1         76.41         66.27        13.12 o                         
  -3  11   1        147.13        153.76         9.65 o                         
  -2  11   1         77.58         73.89         8.29 o                         
  -1  11   1         33.15         30.55         2.87 o                         
   0  11   1        105.41        108.59         3.84 o                         
   1  11   1         44.35         39.79         2.57 o                         
   2  11   1        305.47        309.11         8.13 o                         
   3  11   1         24.20         21.48         3.10 o                         
   4  11   1          1.07          0.56         2.35 o                         
   5  11   1          0.37         -0.34         1.28 o                         
   6  11   1         18.18         19.38         0.97 o                         
  -3  12   1         16.10         19.01         3.19 o                         
  -2  12   1          7.08          8.42         2.58 o                         
  -1  12   1         68.61         69.24         9.05 o                         
   0  12   1        183.70        173.61         7.71 o                         
   1  12   1          0.08         -0.03         2.03 o                         
   2  12   1          0.73          5.29         2.71 o                         
   3  12   1        626.80        700.33        28.08 o                         
   4  12   1          4.03          3.77         1.90 o                         
   5  12   1         31.27         23.95         1.15 o                         
  -2  13   1         83.00         95.67         5.97 o                         
  -1  13   1         62.36         61.31         2.74 o                         
   0  13   1          0.18          2.03         2.13 o                         
   1  13   1         34.97         38.90         2.93 o                         
   2  13   1        146.41        130.02         6.69 o                         
   3  13   1          0.10          1.23         2.52 o                         
   4  13   1         17.20         10.87         1.69 o                         
   5  13   1          3.66          4.87         1.85 o                         
  -2  14   1         38.30         40.42         2.39 o                         
  -1  14   1          8.70         12.26         3.92 o                         
   0  14   1          9.77          8.95         1.66 o                         
   1  14   1         42.51         40.26         9.33 o                         
   2  14   1        110.08        108.27         3.36 o                         
   3  14   1         34.82         32.24         2.29 o                         
   4  14   1         19.39         13.82         4.60 o                         
  -1  15   1         11.27          9.42         1.82 o                         
   0  15   1          5.88          4.99         1.85 o                         
   1  15   1         38.60         43.83         3.64 o                         
   2  15   1         45.23         41.85         2.37 o                         
  -2 -15   2         19.03         21.20         1.62 o                         
   0 -15   2         61.09         61.52         3.76 o                         
  -4 -14   2         47.74         25.16         2.47 o                         
  -3 -14   2          3.35          7.37         1.65 o                         
  -2 -14   2          5.20          1.98         2.29 o                         
  -1 -14   2         32.44         47.51         4.37 o                         
   0 -14   2        121.96        135.03         6.20 o                         
   1 -14   2          0.10          4.05         2.18 o                         
  -4 -13   2          2.94          2.03         3.05 o                         
  -3 -13   2          3.40          8.90         2.05 o                         
  -2 -13   2          2.96          1.97         2.80 o                         
  -1 -13   2         56.05         53.95         3.92 o                         
   0 -13   2          5.83          2.90         2.04 o                         
   1 -13   2         22.31         22.43         2.03 o                         
   2 -13   2         39.41         39.37         2.30 o                         
  -5 -12   2         38.87         35.00         1.36 o                         
  -4 -12   2          4.92          7.79         1.96 o                         
  -3 -12   2          3.66          3.67         1.90 o                         
  -2 -12   2        109.97        102.28         3.99 o                         
  -1 -12   2          4.20          3.75         2.36 o                         
   0 -12   2          4.47          6.45         2.49 o                         
   1 -12   2          0.26         -0.29         2.10 o                         
   2 -12   2        245.71        250.41        10.95 o                         
   3 -12   2         20.78         20.56         2.16 o                         
  -5 -11   2         37.54         34.43         2.96 o                         
  -4 -11   2          4.30          4.32         2.27 o                         
  -3 -11   2         30.72         24.61         1.97 o                         
  -2 -11   2         34.97         33.89         2.73 o                         
  -1 -11   2         10.95         10.43         2.16 o                         
   0 -11   2         21.83         19.34         5.03 o                         
   1 -11   2        117.15        120.08         4.31 o                         
   2 -11   2          1.97         -0.08         4.60 o                         
   3 -11   2         13.65         18.48         2.82 o                         
  -6 -10   2          5.57          7.67         0.95 o                         
  -5 -10   2          2.26          3.10         2.49 o                         
  -4 -10   2         19.28         17.19         2.61 o                         
  -3 -10   2         93.25         91.50         2.98 o                         
  -2 -10   2        127.98        114.43         5.45 o                         
  -1 -10   2         60.59         52.28         3.33 o                         
   0 -10   2        470.58        472.85        14.79 o                         
   1 -10   2          5.79          8.36         2.41 o                         
   2 -10   2          0.18         -1.95         3.08 o                         
   3 -10   2         57.82         62.26         2.94 o                         
   4 -10   2         84.89         87.44         6.42 o                         
  -6  -9   2        156.80        147.09         4.43 o                         
  -5  -9   2          0.55          3.90         2.89 o                         
  -4  -9   2         32.81         32.41         3.78 o                         
  -3  -9   2        339.49        330.60         8.60 o                         
  -2  -9   2        113.89        116.62         4.86 o                         
  -1  -9   2        377.98        330.66        14.47 o                         
   0  -9   2         90.53         76.78         2.20 o                         
   1  -9   2        224.07        220.04         6.62 o                         
   2  -9   2         26.97         29.47         2.88 o                         
   3  -9   2         62.92         69.16         4.72 o                         
   4  -9   2          0.54          4.73         2.87 o                         
  -6  -8   2         31.40         37.19         1.74 o                         
  -5  -8   2        128.86        151.30         7.57 o                         
  -4  -8   2         81.25         67.77         3.29 o                         
  -3  -8   2        439.22        425.85         8.22 o                         
  -2  -8   2        221.19        202.31         6.63 o                         
  -1  -8   2       1184.25       1159.73        30.42 o                         
   0  -8   2        103.49        100.67         2.47 o                         
   1  -8   2          4.58          2.06         2.09 o                         
   2  -8   2         92.29         84.35         3.12 o                         
   3  -8   2        704.25        671.25        27.61 o                         
   4  -8   2          0.12          1.73         3.47 o                         
   5  -8   2         53.47         52.66         4.30 o                         
  -6  -7   2        108.20        110.99         4.43 o                         
  -5  -7   2         50.38         60.99         2.94 o                         
  -4  -7   2        591.87        593.93        12.07 o                         
  -3  -7   2          0.93          0.96         1.06 o                         
  -2  -7   2        576.29        560.96        13.38 o                         
  -1  -7   2         10.84         14.09         1.57 o                         
   0  -7   2        274.10        269.78         6.71 o                         
   1  -7   2          4.73          4.85         1.94 o                         
   2  -7   2        756.05        734.64        13.06 o                         
   3  -7   2          2.07          5.37         3.30 o                         
   4  -7   2         16.29         17.08         3.12 o                         
   5  -7   2          0.26          1.94         2.44 o                         
  -6  -6   2        195.67        190.96        12.56 o                         
  -5  -6   2        107.41        114.66         5.87 o                         
  -4  -6   2         24.93         27.30         2.25 o                         
  -3  -6   2         73.41         80.35         2.51 o                         
  -2  -6   2        188.62        182.84        12.16 o                         
  -1  -6   2       1100.52       1019.99        37.46 o                         
   0  -6   2        176.22        186.53         6.19 o                         
   1  -6   2       1340.41       1319.16        29.83 o                         
   2  -6   2         38.08         39.17         3.08 o                         
   3  -6   2          1.28          0.83         2.02 o                         
   4  -6   2        143.96        157.14         8.54 o                         
   5  -6   2         84.74        109.50        16.42 o                         
  -6  -5   2         82.88         79.23         3.43 o                         
  -5  -5   2        418.77        422.11        17.42 o                         
  -4  -5   2          0.00         -1.69         1.69 o                         
  -3  -5   2          3.22          2.41         1.44 o                         
  -2  -5   2        425.12        363.74         8.89 o                         
  -1  -5   2       1062.96       1027.64        28.23 o                         
   0  -5   2          9.84         17.41         4.46 o                         
   1  -5   2        498.81        478.52        11.20 o                         
   2  -5   2         16.76         24.63         2.50 o                         
   3  -5   2        178.99        166.83         3.25 o                         
   4  -5   2          6.73          9.30         1.66 o                         
   5  -5   2          7.34          9.57         6.59 o                         
   6  -5   2          0.64          3.64         1.55 o                         
  -6  -4   2        842.05        828.84        18.81 o                         
  -5  -4   2         14.10         15.25         1.68 o                         
  -4  -4   2          4.20          3.68         1.69 o                         
  -3  -4   2        122.20        117.18         4.87 o                         
  -2  -4   2       3098.78       3249.76        62.09 o                         
  -1  -4   2        227.25        241.84         7.83 o                         
   0  -4   2       1246.63       1254.18        49.40 o                         
   1  -4   2       1369.46       1376.58        54.20 o                         
   2  -4   2         15.36         18.07         1.66 o                         
   3  -4   2        207.53        210.48         3.51 o                         
   4  -4   2         29.58         31.44         1.57 o                         
   5  -4   2         12.23         10.99         3.89 o                         
   6  -4   2          0.13          4.21         2.22 o                         
  -6  -3   2         71.59         72.09         2.40 o                         
  -5  -3   2        127.08        138.10         4.10 o                         
  -4  -3   2        399.27        411.63         9.75 o                         
  -3  -3   2       1497.75       1631.09        36.93 o                         
  -2  -3   2        738.23        820.97        16.34 o                         
  -1  -3   2        853.87        841.47        23.55 o                         
   0  -3   2       1711.38       1680.23        46.08 o                         
   1  -3   2        148.06        131.68         6.94 o                         
   2  -3   2         46.42         47.89         2.39 o                         
   3  -3   2        188.72        221.49         4.62 o                         
   4  -3   2        447.72        421.92         6.55 o                         
   5  -3   2        149.77        140.88        22.60 o                         
   6  -3   2         12.80         21.26         4.48 o                         
  -6  -2   2         75.16         76.46         3.49 o                         
  -5  -2   2          2.82          3.90         1.35 o                         
  -4  -2   2        252.86        238.94         5.99 o                         
  -3  -2   2        194.18        224.58         6.01 o                         
  -2  -2   2        117.25        135.44         5.57 o                         
  -1  -2   2        237.63        220.55        16.58 o                         
   0  -2   2       2260.72       2313.80        63.01 o                         
   1  -2   2         14.11         17.59         3.01 o                         
   2  -2   2       1783.95       1705.40        46.50 o                         
   3  -2   2       1233.00       1269.68        21.93 o                         
   4  -2   2         94.46         90.67         1.92 o                         
   5  -2   2          2.98          3.12         1.68 o                         
   6  -2   2         10.36         21.55         4.25 o                         
  -6  -1   2          8.52          9.19         1.77 o                         
  -5  -1   2        202.23        211.84         5.53 o                         
  -4  -1   2        285.70        291.42         5.47 o                         
  -3  -1   2         74.78         93.00         5.65 o                         
  -2  -1   2         50.21         45.17         3.99 o                         
  -1  -1   2       5847.64       5281.49       201.87 o                         
   0  -1   2       1040.73        907.11        35.23 o                         
   1  -1   2       5678.47       5281.54       201.94 o                         
   2  -1   2        269.54        279.30        11.41 o                         
   3  -1   2          9.52         17.44         1.22 o                         
   4  -1   2         39.45         38.37         1.14 o                         
   5  -1   2         28.53         23.87         2.72 o                         
   6  -1   2         24.46         23.35         2.85 o                         
  -6   0   2         82.26         77.40         4.46 o                         
  -5   0   2        879.96        862.51        15.12 o                         
  -4   0   2        336.54        384.72         7.93 o                         
  -3   0   2          5.09          6.01         1.47 o                         
  -2   0   2         54.92         44.42         9.66 o                         
  -1   0   2       1946.70       1997.58        76.61 o                         
   0   0   2       5892.61       5341.48       144.28 o                         
   1   0   2       1207.61       1107.02        42.80 o                         
   2   0   2       1331.37       1221.45        48.11 o                         
   3   0   2         34.81         39.65         1.77 o                         
   4   0   2          2.48          3.75         0.68 o                         
   5   0   2         24.99         25.20         1.59 o                         
   6   0   2         17.43         14.31         1.98 o                         
  -6   1   2         58.73         59.56         3.82 o                         
  -5   1   2         10.92         11.04         1.22 o                         
  -4   1   2         74.65         86.85         2.24 o                         
  -3   1   2        696.02        718.97        19.26 o                         
  -2   1   2        382.78        368.02        14.88 o                         
  -1   1   2       3178.54       2810.26       107.52 o                         
   0   1   2          0.58          3.42         2.19 o                         
   1   1   2      22995.96      21195.04       808.44 o                         
   2   1   2         15.27         25.77         4.06 o                         
   3   1   2          0.06          2.63         2.79 o                         
   4   1   2          6.33          5.66         0.81 o                         
   5   1   2       1488.33       1473.81        21.55 o                         
   6   1   2          1.99          0.52         1.74 o                         
  -6   2   2         17.54         17.65         2.63 o                         
  -5   2   2         24.88         22.74         1.71 o                         
  -4   2   2          3.36          7.51         1.20 o                         
  -3   2   2        214.73        197.71         6.05 o                         
  -2   2   2        228.99        198.42         8.80 o                         
  -1   2   2        574.19        549.38        21.93 o                         
   0   2   2       2012.90       1946.60        74.93 o                         
   1   2   2       3100.31       3087.22       118.25 o                         
   2   2   2         34.61         28.65         4.36 o                         
   3   2   2         26.35         27.38         2.11 o                         
   4   2   2       2042.99       2141.79        31.13 o                         
   5   2   2         33.80         34.55         1.19 o                         
   6   2   2          6.15          7.30         1.96 o                         
  -6   3   2         72.60         76.43         4.09 o                         
  -5   3   2         41.66         43.46         1.96 o                         
  -4   3   2        191.71        190.98         4.48 o                         
  -3   3   2        155.29        159.15         3.28 o                         
  -2   3   2        352.78        414.75        11.94 o                         
  -1   3   2       1401.70       1248.26        48.78 o                         
   0   3   2       3245.10       3114.78       119.72 o                         
   1   3   2       4280.80       4276.12       163.84 o                         
   2   3   2        697.81        781.33        31.87 o                         
   3   3   2         51.55         51.94         2.55 o                         
   4   3   2        889.97        913.63        11.94 o                         
   5   3   2          1.48          1.99         0.99 o                         
   6   3   2         14.51         14.08         2.15 o                         
  -6   4   2         18.03         16.73         2.12 o                         
  -5   4   2        196.05        187.67         6.83 o                         
  -4   4   2        449.18        426.00         7.89 o                         
  -3   4   2       1221.29       1248.94        21.78 o                         
  -2   4   2          8.57          7.65         1.98 o                         
  -1   4   2        123.35        107.89         6.27 o                         
   0   4   2       1558.32       1668.75        64.95 o                         
   1   4   2       5895.41       6246.22       239.26 o                         
   2   4   2       2661.85       2912.29       113.17 o                         
   3   4   2        818.82        808.57        18.15 o                         
   4   4   2         20.10         22.41         1.27 o                         
   5   4   2         96.93         99.49         2.41 o                         
   6   4   2          0.54          1.64         1.23 o                         
  -6   5   2         24.61         22.98         1.87 o                         
  -5   5   2         37.39         37.68         2.59 o                         
  -4   5   2        496.16        466.66         9.65 o                         
  -3   5   2          6.30          6.63         1.25 o                         
  -2   5   2        748.62        749.46        20.57 o                         
  -1   5   2         92.14        101.62         3.71 o                         
   0   5   2        283.64        214.13        10.45 o                         
   1   5   2        456.05        439.13        18.61 o                         
   2   5   2       2172.48       2308.73        89.13 o                         
   3   5   2         12.17         11.86         1.49 o                         
   4   5   2         48.81         54.14         2.37 o                         
   5   5   2         59.93         64.07         1.69 o                         
   6   5   2        401.66        369.62        15.44 o                         
  -5   6   2         15.09         18.51         1.75 o                         
  -4   6   2         63.18         60.83         2.70 o                         
  -3   6   2        102.68        102.28         3.64 o                         
  -2   6   2         18.37         23.42         1.51 o                         
  -1   6   2        607.47        593.88        16.97 o                         
   0   6   2        627.45        644.22        18.29 o                         
   1   6   2       1830.51       1880.27        42.86 o                         
   2   6   2        215.58        225.29         5.66 o                         
   3   6   2         51.06         45.78         2.27 o                         
   4   6   2         81.14         87.32         2.51 o                         
   5   6   2        638.61        643.87        11.90 o                         
   6   6   2         75.66         75.55         3.02 o                         
  -5   7   2         79.32         75.39         8.11 o                         
  -4   7   2          3.28          5.79         4.55 o                         
  -3   7   2         21.78         17.20         2.16 o                         
  -2   7   2          1.52          5.13         1.23 o                         
  -1   7   2         25.78         28.92         1.64 o                         
   0   7   2       1767.58       1760.25        39.95 o                         
   1   7   2       1505.64       1527.59        34.23 o                         
   2   7   2       1535.04       1797.91        48.94 o                         
   3   7   2         86.63        103.81        12.44 o                         
   4   7   2        333.22        340.67         9.56 o                         
   5   7   2         49.10         48.13         2.46 o                         
   6   7   2          0.29          1.81         1.08 o                         
  -5   8   2          1.46          3.98         1.50 o                         
  -4   8   2        103.65        107.73         6.75 o                         
  -3   8   2         39.17         45.37         2.89 o                         
  -2   8   2        768.99        777.81        13.88 o                         
  -1   8   2         21.35         22.87         1.68 o                         
   0   8   2        246.60        250.97         5.54 o                         
   1   8   2        625.77        650.81        13.04 o                         
   2   8   2        187.52        204.51         6.36 o                         
   3   8   2         99.52        118.82         3.42 o                         
   4   8   2        287.16        286.40        12.07 o                         
   5   8   2         91.95        103.62         3.91 o                         
   6   8   2          6.46          8.78         1.96 o                         
  -4   9   2          0.59          2.75         1.98 o                         
  -3   9   2        617.98        657.70        13.37 o                         
  -2   9   2         28.58         26.71         2.01 o                         
  -1   9   2         76.47         74.17         2.32 o                         
   0   9   2         29.20         35.36         1.72 o                         
   1   9   2        871.45        933.22        18.61 o                         
   2   9   2          2.09          1.16         1.93 o                         
   3   9   2        874.78        932.34        26.36 o                         
   4   9   2         46.93         52.18         3.59 o                         
   5   9   2         11.91         11.59         1.64 o                         
   6   9   2          1.65          4.45         1.74 o                         
  -4  10   2          8.60         14.27         3.45 o                         
  -3  10   2          8.45         10.11         1.97 o                         
  -2  10   2         59.67         66.67         3.35 o                         
  -1  10   2          6.60          9.46         1.51 o                         
   0  10   2        682.89        698.22        16.64 o                         
   1  10   2        192.27        191.66         4.75 o                         
   2  10   2        922.09        962.02        22.50 o                         
   3  10   2        338.28        351.08        18.72 o                         
   4  10   2         39.74         40.28         3.16 o                         
   5  10   2         20.13         17.71         1.62 o                         
   6  10   2         54.90         54.09         2.78 o                         
  -4  11   2         47.15         28.79         4.68 o                         
  -3  11   2         44.47         47.73         3.73 o                         
  -2  11   2          3.29         10.27         3.31 o                         
  -1  11   2         23.30         24.00         2.04 o                         
   0  11   2          0.95          0.91         1.92 o                         
   1  11   2          5.46          6.44         2.14 o                         
   2  11   2        203.72        208.66         8.43 o                         
   3  11   2        185.81        187.06         8.68 o                         
   4  11   2         11.00         12.08         2.37 o                         
   5  11   2          2.62          2.92         1.25 o                         
   6  11   2          1.59          2.88         1.10 o                         
  -3  12   2          0.86         -1.01         2.51 o                         
  -2  12   2         12.52         17.87         3.33 o                         
  -1  12   2        174.91        176.51         5.75 o                         
   0  12   2        155.93        155.29         4.08 o                         
   1  12   2         13.36         12.72         2.22 o                         
   2  12   2        347.02        350.30        10.88 o                         
   3  12   2         15.77         24.01         7.42 o                         
   4  12   2         77.27         74.08         4.29 o                         
   5  12   2          0.92          1.68         0.92 o                         
  -3  13   2         14.33         18.36         1.71 o                         
  -2  13   2        301.10        326.49         9.80 o                         
  -1  13   2        108.39         93.08         9.75 o                         
   0  13   2          5.80          5.02         2.85 o                         
   1  13   2         12.05         12.09         3.19 o                         
   2  13   2        123.06        119.48         6.45 o                         
   3  13   2         43.53         37.64         6.48 o                         
   4  13   2         23.54         18.47         2.05 o                         
   5  13   2         47.58         42.10         1.79 o                         
  -2  14   2          6.40          7.55         2.00 o                         
  -1  14   2          5.19          4.65         5.86 o                         
   0  14   2         80.18         63.66         3.88 o                         
   1  14   2        143.70        146.55        10.06 o                         
   2  14   2          3.65          2.79         2.32 o                         
   3  14   2         86.51         83.23         4.65 o                         
   4  14   2        221.34        176.79        40.83 o                         
  -1  15   2          0.78          3.59         1.81 o                         
   0  15   2          0.41          1.37         1.92 o                         
   1  15   2          0.15          0.81         2.10 o                         
   2  15   2          1.35          4.97         1.67 o                         
   3  15   2         38.86         28.07         2.21 o                         
  -3 -14   3          0.03          3.59         2.78 o                         
  -2 -14   3          0.52          0.48         2.11 o                         
  -1 -14   3        129.10        143.33         7.05 o                         
   0 -14   3         17.35         16.66         2.25 o                         
   1 -14   3          9.35          7.53         1.63 o                         
  -4 -13   3          0.61          0.96         1.25 o                         
  -3 -13   3         24.08         29.95         2.55 o                         
  -2 -13   3        196.55        207.54         9.21 o                         
  -1 -13   3          0.01          2.74         4.30 o                         
   0 -13   3         28.13         32.01         4.25 o                         
   1 -13   3          4.28          5.74         2.49 o                         
   2 -13   3          6.74         10.26         2.56 o                         
  -5 -12   3         79.33         61.79         2.14 o                         
  -4 -12   3          0.64          2.54         1.79 o                         
  -3 -12   3        129.91        123.61         6.24 o                         
  -2 -12   3         75.98         77.87         3.77 o                         
  -1 -12   3        185.99        186.58         6.41 o                         
   0 -12   3         11.69         10.43         3.98 o                         
   1 -12   3        245.18        249.81        10.62 o                         
   2 -12   3          5.24         11.92         2.47 o                         
   3 -12   3         21.84         21.98         2.38 o                         
  -5 -11   3         35.49         32.59         1.84 o                         
  -4 -11   3        126.79        134.02         4.79 o                         
  -3 -11   3        236.13        233.27         5.28 o                         
  -2 -11   3          1.02          1.04         1.73 o                         
  -1 -11   3         31.11         31.45         2.54 o                         
   0 -11   3        348.25        344.02        12.50 o                         
   1 -11   3          5.72          5.91         2.19 o                         
   2 -11   3         65.25         60.01         5.52 o                         
   3 -11   3          1.74          3.93         2.55 o                         
  -5 -10   3        110.42        116.59         5.77 o                         
  -4 -10   3        163.83        165.70         5.75 o                         
  -3 -10   3          1.45          1.07         1.66 o                         
  -2 -10   3         36.64         36.01         2.61 o                         
  -1 -10   3        236.65        234.19         6.54 o                         
   0 -10   3        166.79        169.81         6.68 o                         
   1 -10   3          0.25          0.60         1.78 o                         
   3 -10   3        139.60        157.77        14.77 o                         
  -6  -9   3          2.57          2.44         0.85 o                         
  -5  -9   3         20.55         22.84         3.30 o                         
  -4  -9   3          8.80         12.38         2.06 o                         
  -3  -9   3         10.15         10.52         1.67 o                         
  -2  -9   3        182.39        157.62         5.32 o                         
  -1  -9   3        757.89        733.87        22.06 o                         
   0  -9   3        107.18        109.66         3.20 o                         
   1  -9   3         72.31         67.85         4.87 o                         
   2  -9   3         21.77         17.32         2.53 o                         
   3  -9   3          2.40          2.20         3.41 o                         
   4  -9   3          0.87          6.08         3.38 o                         
  -6  -8   3         26.53         25.54         1.69 o                         
  -5  -8   3         24.39         25.25         3.71 o                         
  -4  -8   3        187.09        188.45         5.10 o                         
  -3  -8   3         17.14         16.16         1.76 o                         
  -2  -8   3        957.03        919.12        30.23 o                         
  -1  -8   3         10.83         13.92         2.56 o                         
   0  -8   3        276.09        281.54         9.86 o                         
   1  -8   3         78.55         82.82         3.32 o                         
   2  -8   3        832.69        781.66        18.28 o                         
   3  -8   3        209.04        189.85         6.04 o                         
   4  -8   3          0.52          2.72         3.02 o                         
   5  -8   3         18.41         19.98         2.65 o                         
  -6  -7   3         74.37         75.16         3.97 o                         
  -5  -7   3        601.40        578.06        22.99 o                         
  -4  -7   3         18.67         16.94         1.75 o                         
  -3  -7   3        903.54        927.16        15.13 o                         
  -2  -7   3        288.76        321.36         9.04 o                         
  -1  -7   3        240.70        241.42         7.24 o                         
   0  -7   3          1.08          4.31         2.83 o                         
   1  -7   3       1089.79       1015.88        28.73 o                         
   2  -7   3         52.14         45.73         2.66 o                         
   3  -7   3          0.69          3.68         2.17 o                         
   4  -7   3          4.05          7.45         3.42 o                         
   5  -7   3         11.51         14.15         3.53 o                         
  -6  -6   3         79.30         91.87         3.27 o                         
  -5  -6   3         53.78         61.09         4.08 o                         
  -4  -6   3        340.57        365.34        11.30 o                         
  -3  -6   3        159.61        159.56         3.23 o                         
  -2  -6   3         65.67         63.61         1.92 o                         
  -1  -6   3        181.69        147.64        10.14 o                         
   0  -6   3        130.91        105.29         4.49 o                         
   1  -6   3         23.04         16.30         2.71 o                         
   2  -6   3        388.34        367.30         7.68 o                         
   3  -6   3         11.05         12.18         2.19 o                         
   4  -6   3        650.99        713.15        16.16 o                         
   5  -6   3          0.19          0.45         4.19 o                         
  -6  -5   3         76.14         75.84         3.97 o                         
  -5  -5   3         47.52         40.15         2.79 o                         
  -4  -5   3          2.10          3.69         2.82 o                         
  -3  -5   3        253.60        271.10         5.40 o                         
  -2  -5   3          2.25          3.31         1.29 o                         
  -1  -5   3         65.28         76.26         5.94 o                         
   0  -5   3        984.98        953.76        26.79 o                         
   1  -5   3         25.65         21.18         2.65 o                         
   2  -5   3        185.42        193.90         6.43 o                         
   3  -5   3        118.76        124.62         3.64 o                         
   4  -5   3          2.06          3.87         2.03 o                         
   5  -5   3          9.97          6.79         5.35 o                         
  -6  -4   3          0.59          0.23         1.52 o                         
  -5  -4   3          2.28          2.71         1.49 o                         
  -4  -4   3          0.34          0.64         2.00 o                         
  -3  -4   3        280.18        266.69         6.31 o                         
  -2  -4   3        394.38        443.92        11.15 o                         
  -1  -4   3       2137.59       2077.14        57.18 o                         
   0  -4   3        222.76        192.38         9.69 o                         
   1  -4   3        316.20        327.11         9.77 o                         
   2  -4   3          3.95          7.67         2.51 o                         
   3  -4   3        713.59        727.19        12.63 o                         
   4  -4   3        591.73        578.62        11.26 o                         
   5  -4   3         30.84         30.73         2.95 o                         
   6  -4   3         98.08        119.46         6.04 o                         
  -6  -3   3         37.09         42.67         2.17 o                         
  -5  -3   3         31.74         31.03         1.53 o                         
  -4  -3   3       1308.41       1363.71        30.63 o                         
  -3  -3   3         69.55         72.12         2.91 o                         
  -2  -3   3       2872.43       2932.74        65.62 o                         
  -1  -3   3       1749.96       1731.06        47.62 o                         
   0  -3   3       1531.55       1483.63        40.92 o                         
   1  -3   3         23.39         25.81         3.75 o                         
   2  -3   3       1047.93       1089.58        21.24 o                         
   3  -3   3        173.01        173.29         3.46 o                         
   4  -3   3        133.86        114.42         2.55 o                         
   5  -3   3          1.84          3.15         1.55 o                         
   6  -3   3          6.48         14.14         4.40 o                         
  -6  -2   3         19.91         23.94         2.19 o                         
  -5  -2   3        438.64        455.36        10.16 o                         
  -4  -2   3         19.40         25.01         1.87 o                         
  -3  -2   3        936.65       1021.10        29.02 o                         
  -2  -2   3         21.42         22.20         2.10 o                         
  -1  -2   3       1850.53       1715.04        38.35 o                         
   0  -2   3        247.42        229.14         7.17 o                         
   1  -2   3       1034.81        990.80        38.97 o                         
   2  -2   3        956.33       1025.54        28.30 o                         
   3  -2   3         13.29          7.25         1.15 o                         
   4  -2   3         98.68         99.79         2.04 o                         
   5  -2   3        254.12        259.73        10.26 o                         
   6  -2   3         15.90         27.76         4.75 o                         
  -6  -1   3         24.64         30.40         3.95 o                         
  -5  -1   3          7.94          8.43         1.56 o                         
  -4  -1   3        985.29        934.54        16.38 o                         
  -3  -1   3        152.42        148.94         7.99 o                         
  -2  -1   3        195.17        268.37        11.57 o                         
  -1  -1   3        120.33         94.93         4.39 o                         
   0  -1   3         91.46         84.90         5.22 o                         
   1  -1   3         76.64         68.98         3.58 o                         
   2  -1   3          8.69         18.21         3.39 o                         
   3  -1   3       1013.48       1081.34        24.06 o                         
   4  -1   3          4.10          3.74         0.90 o                         
   5  -1   3         16.97         14.45         1.29 o                         
   6  -1   3         62.30         78.51         5.76 o                         
  -6   0   3         85.97         89.64         3.29 o                         
  -5   0   3        560.55        537.05        10.80 o                         
  -4   0   3        137.64        125.95         2.85 o                         
  -3   0   3          7.02         12.38         1.64 o                         
  -2   0   3        169.06        115.78         5.36 o                         
  -1   0   3          1.34          3.70         3.53 o                         
   0   0   3        184.51        180.69         5.73 o                         
   1   0   3       5026.65       4469.78        98.77 o                         
   2   0   3          2.54          2.44         2.42 o                         
   3   0   3        854.19        861.93        19.27 o                         
   4   0   3         85.41         93.26         1.71 o                         
   5   0   3        400.86        397.58         7.30 o                         
   6   0   3          5.50          5.60         1.41 o                         
  -6   1   3          1.26          2.23         2.23 o                         
  -5   1   3        101.49         99.02         2.19 o                         
  -4   1   3        293.49        312.73         5.86 o                         
  -3   1   3       1631.63       1738.22        47.35 o                         
  -2   1   3        502.52        518.59        20.88 o                         
  -1   1   3       3240.03       2809.30       107.72 o                         
   0   1   3       4324.73       3565.00       136.59 o                         
   1   1   3       2352.65       2186.13        59.45 o                         
   2   1   3        279.64        351.97        11.19 o                         
   3   1   3        679.33        759.22        29.55 o                         
   4   1   3        487.74        493.90         7.03 o                         
   5   1   3        144.91        140.79         2.59 o                         
   6   1   3          0.24          0.63         1.39 o                         
  -6   2   3         34.64         40.18         2.92 o                         
  -5   2   3         84.34         87.58         2.33 o                         
  -4   2   3       1423.68       1419.83        24.65 o                         
  -3   2   3          0.13          1.35         2.19 o                         
  -2   2   3       1166.79       1243.09        34.04 o                         
  -1   2   3        329.98        356.68        14.88 o                         
   0   2   3       5494.91       5332.75       204.10 o                         
   1   2   3       1686.43       1727.40        47.63 o                         
   2   2   3        261.21        279.12        11.30 o                         
   3   2   3       1451.42       1498.97        33.59 o                         
   4   2   3         93.80        107.81         2.68 o                         
   5   2   3         35.97         39.84         1.21 o                         
   6   2   3        268.92        245.00         9.44 o                         
  -6   3   3         17.67         14.34         1.40 o                         
  -5   3   3          0.35          2.28         1.27 o                         
  -4   3   3          4.50          7.58         1.73 o                         
  -3   3   3        921.37        845.41        38.47 o                         
  -2   3   3         37.13         28.09         1.88 o                         
  -1   3   3         42.06         32.12         3.76 o                         
   0   3   3        415.72        412.06        17.07 o                         
   1   3   3         86.34         77.71         4.73 o                         
   2   3   3          1.46          7.84         2.35 o                         
   3   3   3        534.51        591.16        14.06 o                         
   4   3   3         74.14         87.61         1.55 o                         
   5   3   3          1.11          2.73         0.96 o                         
   6   3   3         10.81         11.40         1.97 o                         
  -6   4   3          1.10          5.93         1.60 o                         
  -5   4   3         70.50         67.54         2.22 o                         
  -4   4   3       1539.44       1470.17        32.98 o                         
  -3   4   3          0.29          1.05         1.40 o                         
  -2   4   3        135.98        170.31         5.49 o                         
  -1   4   3       1155.68       1132.66        44.88 o                         
   0   4   3        237.49        238.86        10.99 o                         
   1   4   3       2539.40       2706.78       104.48 o                         
   2   4   3        153.70        156.87         5.11 o                         
   3   4   3         35.22         40.62         2.24 o                         
   4   4   3         38.76         47.38         1.24 o                         
   5   4   3          0.78          2.30         0.95 o                         
   6   4   3         36.65         38.49         1.83 o                         
  -6   5   3          1.12          0.83         1.12 o                         
  -5   5   3        134.90        127.89         3.91 o                         
  -4   5   3        189.66        179.29         4.16 o                         
  -3   5   3        446.40        444.38         7.38 o                         
  -2   5   3        129.17        126.10         6.84 o                         
  -1   5   3          1.79          2.29         1.13 o                         
   0   5   3         39.11         52.84         5.08 o                         
   1   5   3        255.95        227.36        10.74 o                         
   2   5   3          2.27          7.67         1.51 o                         
   3   5   3          7.54          9.50         1.16 o                         
   4   5   3         63.42         64.47         1.87 o                         
   5   5   3        284.78        288.69         5.20 o                         
   6   5   3         27.84         31.95         3.32 o                         
  -5   6   3        127.95        123.19         3.50 o                         
  -4   6   3        364.29        343.02        10.25 o                         
  -3   6   3        377.60        357.38         6.88 o                         
  -2   6   3         27.36         26.90         1.55 o                         
  -1   6   3        215.45        232.92         5.91 o                         
   0   6   3        475.30        463.49        10.91 o                         
   1   6   3       2945.52       3222.64       124.93 o                         
   2   6   3       2016.58       2073.14        45.67 o                         
   3   6   3         13.27         13.74         1.89 o                         
   4   6   3        517.26        542.68        10.36 o                         
   5   6   3         35.67         38.78         1.70 o                         
   6   6   3          0.80          2.55         1.33 o                         
  -5   7   3          9.09          9.70         1.50 o                         
  -4   7   3          1.09          2.94         4.24 o                         
  -3   7   3        138.99        139.29         3.76 o                         
  -2   7   3        404.94        405.71         8.47 o                         
  -1   7   3        807.64        907.58        31.44 o                         
   0   7   3        219.42        223.36         5.90 o                         
   1   7   3        286.59        236.20        12.02 o                         
   2   7   3         13.91         12.20         1.72 o                         
   3   7   3        617.75        643.50        27.82 o                         
   4   7   3         77.30         83.48         2.64 o                         
   5   7   3          7.39         11.61         1.64 o                         
   6   7   3          2.66          5.29         1.34 o                         
  -5   8   3         36.54         26.74         2.13 o                         
  -4   8   3          0.12          2.52         2.27 o                         
  -3   8   3        634.57        641.80        13.96 o                         
  -2   8   3        177.94        195.12         4.12 o                         
  -1   8   3         32.31         29.65         1.58 o                         
   0   8   3        154.41        155.92         4.07 o                         
   1   8   3        349.79        395.90         8.48 o                         
   2   8   3       1177.37       1256.60        35.01 o                         
   3   8   3        214.89        226.86         6.13 o                         
   4   8   3         64.81         72.11         4.99 o                         
   5   8   3         28.37         30.82         1.61 o                         
   6   8   3          0.38          2.24         1.49 o                         
  -4   9   3         88.51         85.86         3.49 o                         
  -3   9   3          4.37          6.15         2.08 o                         
  -2   9   3         14.43         13.86         1.50 o                         
  -1   9   3          0.31          2.89         1.45 o                         
   0   9   3         47.61         42.08         2.57 o                         
   1   9   3        252.99        257.79         5.79 o                         
   2   9   3        124.81        133.50         4.67 o                         
   3   9   3        514.33        483.61        30.08 o                         
   4   9   3          3.11          5.06         2.11 o                         
   5   9   3          5.82          6.56         1.32 o                         
   6   9   3         23.81         27.69         2.15 o                         
  -4  10   3         43.31         36.21         2.91 o                         
  -3  10   3        100.38        104.63         5.16 o                         
  -2  10   3         54.33         61.15         2.37 o                         
  -1  10   3         97.38        103.34         2.86 o                         
   0  10   3         12.57         14.44         2.47 o                         
   1  10   3          9.82         17.02         1.96 o                         
   2  10   3         60.45         65.27         3.29 o                         
   3  10   3       1246.85       1278.88        57.81 o                         
   4  10   3          0.72          1.30         1.67 o                         
   5  10   3         57.52         49.13         1.89 o                         
   6  10   3         76.91         71.12         3.47 o                         
  -4  11   3          8.87          6.96         2.67 o                         
  -3  11   3         19.73         21.98         3.19 o                         
  -2  11   3         27.89         34.16         2.26 o                         
  -1  11   3        171.44        191.32         5.58 o                         
   0  11   3         52.91         67.58         2.67 o                         
   1  11   3          6.98         10.87         2.03 o                         
   2  11   3        502.21        511.39        13.25 o                         
   3  11   3        137.08        140.78         5.78 o                         
   4  11   3        134.49        120.91         4.17 o                         
   5  11   3          0.03          0.07         1.13 o                         
   6  11   3        124.48        115.46         4.91 o                         
  -3  12   3         17.48         16.32         3.75 o                         
  -2  12   3        294.83        321.40        14.07 o                         
  -1  12   3        224.14        211.62         6.61 o                         
   0  12   3         36.79         41.83         2.62 o                         
   1  12   3         26.47         24.96         2.43 o                         
   2  12   3         21.44         22.58         2.63 o                         
   3  12   3        267.80        204.35         8.11 o                         
   4  12   3         43.48         49.77         3.42 o                         
   5  12   3         82.37         80.82         6.11 o                         
  -3  13   3        119.81         95.47         4.67 o                         
  -2  13   3         82.90         97.31         5.62 o                         
  -1  13   3          0.21          1.34         2.48 o                         
   0  13   3          5.58          7.44         2.12 o                         
   1  13   3         36.31         32.15         2.67 o                         
   2  13   3         14.70         15.53         2.39 o                         
   3  13   3          0.26          3.16         3.36 o                         
   4  13   3         18.34         15.37         1.87 o                         
   5  13   3          8.06          8.17         1.26 o                         
  -2  14   3         15.99         17.24         2.02 o                         
  -1  14   3         16.09         15.54         2.01 o                         
   0  14   3         35.42         34.40         3.23 o                         
   1  14   3          2.87          3.12         2.44 o                         
   2  14   3          1.39          0.98         2.95 o                         
   3  14   3        103.08         98.03         3.62 o                         
   4  14   3        113.62        103.11        12.72 o                         
  -1  15   3          6.02          6.88         1.90 o                         
   0  15   3         22.58         18.78         1.60 o                         
   1  15   3          0.43          1.70         2.31 o                         
   2  15   3          9.95         11.57         1.52 o                         
   3  15   3         92.72         89.76         4.25 o                         
   4  15   3         59.33         39.92         2.60 o                         
   0  16   3         62.92         61.13         3.49 o                         
  -2 -14   4         70.87         72.76         3.86 o                         
  -1 -14   4         28.00         30.47         2.22 o                         
   0 -14   4         29.58         32.03         1.79 o                         
   1 -14   4          1.09          1.43         2.23 o                         
  -3 -13   4        171.76        159.78        24.84 o                         
  -2 -13   4          5.89          5.60         2.56 o                         
  -1 -13   4          1.15          0.26         4.03 o                         
   0 -13   4          0.07          5.14         2.02 o                         
   1 -13   4        149.79        155.39         5.15 o                         
   2 -13   4         18.98         18.18         2.03 o                         
  -4 -12   4         94.97         88.57         5.74 o                         
  -3 -12   4         74.00         76.77         2.72 o                         
  -2 -12   4         79.33         75.84         3.04 o                         
  -1 -12   4          0.28          0.08         2.60 o                         
   0 -12   4         47.59         49.76         6.18 o                         
   1 -12   4          3.45          6.67         2.66 o                         
   2 -12   4         16.18         18.24         1.98 o                         
  -5 -11   4          2.00          3.86         1.74 o                         
  -4 -11   4        123.24        134.71         4.72 o                         
  -3 -11   4          3.21          2.95         1.66 o                         
  -2 -11   4          0.19          1.07         1.75 o                         
  -1 -11   4         37.64         37.33         2.70 o                         
   0 -11   4         48.54         53.83         2.58 o                         
   1 -11   4        146.92        145.16         4.98 o                         
   2 -11   4         11.50         16.25         2.48 o                         
   3 -11   4         48.57         45.99         4.05 o                         
  -5 -10   4        164.95        176.87         7.88 o                         
  -4 -10   4          0.11          1.35         2.44 o                         
  -3 -10   4         45.55         38.90         2.04 o                         
  -2 -10   4          1.05          2.82         1.80 o                         
  -1 -10   4        114.25        126.01         4.77 o                         
   0 -10   4          4.18          7.35         1.73 o                         
   1 -10   4        102.11         91.54         3.21 o                         
   2 -10   4          1.74          5.30         4.80 o                         
   3 -10   4         20.36         19.23         3.12 o                         
  -6  -9   4         39.33         31.60         7.12 o                         
  -5  -9   4         33.88         46.42         3.88 o                         
  -4  -9   4         11.62         17.56         2.11 o                         
  -3  -9   4         15.36         12.19         1.76 o                         
  -2  -9   4        663.57        654.43        18.57 o                         
  -1  -9   4          0.10          2.87         1.99 o                         
   0  -9   4        210.44        190.87         4.40 o                         
   1  -9   4         64.88         64.12         2.59 o                         
   2  -9   4        215.13        226.68         8.22 o                         
   3  -9   4         15.30          9.39         3.44 o                         
   4  -9   4         41.55         36.08         3.81 o                         
  -6  -8   4         34.46         28.80         1.89 o                         
  -5  -8   4        103.70        108.51         6.32 o                         
  -4  -8   4         93.96         95.37         5.90 o                         
  -3  -8   4        293.59        287.64         5.82 o                         
  -2  -8   4        120.93        109.90         4.36 o                         
  -1  -8   4        478.65        493.60        11.94 o                         
   0  -8   4          0.09         -0.07         1.58 o                         
   1  -8   4        119.38        108.21         3.19 o                         
   2  -8   4        174.69        172.96         4.86 o                         
   3  -8   4         53.30         60.33         4.42 o                         
   4  -8   4          2.61         12.50         4.14 o                         
  -6  -7   4        142.01        178.58         8.09 o                         
  -5  -7   4          0.94          2.27         1.88 o                         
  -4  -7   4          0.71          0.20         1.62 o                         
  -3  -7   4         13.21         12.21         1.30 o                         
  -2  -7   4        758.11        716.88        16.08 o                         
  -1  -7   4        221.64        225.89         5.14 o                         
   0  -7   4         40.21         37.13         1.84 o                         
   1  -7   4         20.16         15.92         1.95 o                         
   2  -7   4         23.75         21.95         2.54 o                         
   3  -7   4         32.25         28.07         2.14 o                         
   4  -7   4        122.11        115.52         3.65 o                         
  -6  -6   4        334.46        362.54        38.23 o                         
  -5  -6   4          0.10          3.47         2.16 o                         
  -4  -6   4        134.55        144.28         8.95 o                         
  -3  -6   4        226.27        224.80         4.17 o                         
  -2  -6   4         45.95         49.48         3.47 o                         
  -1  -6   4        517.17        558.30        13.05 o                         
   0  -6   4        315.68        308.91        12.03 o                         
   1  -6   4        973.44        981.88        19.43 o                         
   2  -6   4        143.38        133.69         3.95 o                         
   3  -6   4        374.12        349.13        10.34 o                         
   4  -6   4          1.85          3.69         1.99 o                         
  -6  -5   4         14.50         16.94         1.43 o                         
  -5  -5   4        176.37        205.83         5.67 o                         
  -4  -5   4         45.04         50.44         4.09 o                         
  -3  -5   4          2.41          2.33         1.16 o                         
  -2  -5   4        296.67        276.86         8.48 o                         
  -1  -5   4       2593.81       2653.93        51.47 o                         
   0  -5   4        562.70        511.29        14.95 o                         
   1  -5   4        565.25        573.36        13.33 o                         
   2  -5   4        952.63       1026.86        21.86 o                         
   3  -5   4        370.16        349.63         7.31 o                         
   4  -5   4         40.59         38.04         2.55 o                         
  -6  -4   4          4.36          6.06         1.31 o                         
  -5  -4   4          3.43          5.76         1.94 o                         
  -4  -4   4        219.44        230.27         7.36 o                         
  -3  -4   4          2.35          0.39         1.42 o                         
  -2  -4   4        257.54        274.96         6.67 o                         
  -1  -4   4        146.60        117.14         4.65 o                         
   0  -4   4       1502.68       1468.95        33.21 o                         
   1  -4   4        586.92        574.14        13.23 o                         
   2  -4   4        583.54        513.03        21.64 o                         
   3  -4   4       1006.64        971.73        19.00 o                         
   4  -4   4         54.99         65.64         3.61 o                         
   5  -4   4          0.46          1.64         2.23 o                         
   6  -4   4          3.39          5.44         1.51 o                         
  -6  -3   4         73.06         70.00         2.30 o                         
  -5  -3   4        296.79        294.02         7.02 o                         
  -4  -3   4         18.45         23.16         1.83 o                         
  -3  -3   4         46.55         49.95         1.72 o                         
  -2  -3   4        377.55        375.42         9.50 o                         
  -1  -3   4       6274.69       6218.79       168.83 o                         
   0  -3   4          8.73          3.96         2.39 o                         
   1  -3   4         49.49         62.04         4.98 o                         
   2  -3   4        430.98        438.72        10.21 o                         
   3  -3   4          0.60          2.34         0.87 o                         
   4  -3   4         26.44         31.76         1.87 o                         
   5  -3   4          8.32          7.34         2.42 o                         
   6  -3   4          2.07          3.24         1.94 o                         
  -6  -2   4        147.97        144.70         6.70 o                         
  -5  -2   4        369.64        372.43         8.95 o                         
  -4  -2   4        119.50        115.64         4.21 o                         
  -3  -2   4        242.06        271.06        13.18 o                         
  -2  -2   4       3131.85       2976.25        65.89 o                         
  -1  -2   4        943.64        907.28        93.62 o                         
   0  -2   4       3237.99       3272.21       125.84 o                         
   1  -2   4        184.75        205.52         8.84 o                         
   2  -2   4        533.86        532.95        15.25 o                         
   3  -2   4         36.69         38.42         1.02 o                         
   4  -2   4         56.34         57.73         3.90 o                         
   5  -2   4         81.09         71.46         4.18 o                         
   6  -2   4        105.64        115.08        11.80 o                         
  -6  -1   4        113.11        118.82         4.03 o                         
  -5  -1   4          1.25          0.45         1.45 o                         
  -4  -1   4         32.42         35.65         1.63 o                         
  -3  -1   4          5.91          3.74         3.53 o                         
  -2  -1   4        900.20        857.96        33.90 o                         
  -1  -1   4       2711.84       2659.60       102.82 o                         
   0  -1   4       1138.65       1117.20        43.69 o                         
   1  -1   4        474.69        396.40         8.16 o                         
   2  -1   4          0.68          5.50         3.64 o                         
   3  -1   4       1626.20       1681.16        34.77 o                         
   4  -1   4         79.53         64.11         2.63 o                         
   5  -1   4         22.16         21.06         1.25 o                         
   6  -1   4          1.81          4.54         2.30 o                         
  -6   0   4          7.69          8.23         2.26 o                         
  -5   0   4          3.57          2.68         1.35 o                         
  -4   0   4         41.55         39.71         1.77 o                         
  -3   0   4        415.46        440.14        12.62 o                         
  -2   0   4        188.92        216.58         9.47 o                         
  -1   0   4        111.06        126.00         6.71 o                         
   0   0   4       7329.63       6730.77       257.57 o                         
   1   0   4        602.15        495.22        11.66 o                         
   2   0   4        612.52        688.98        19.22 o                         
   3   0   4        424.08        414.12         9.48 o                         
   4   0   4        980.81        973.65        21.83 o                         
   5   0   4          8.48          9.10         1.16 o                         
   6   0   4         15.45         18.27         3.08 o                         
  -6   1   4         14.01         12.16         1.31 o                         
  -5   1   4        110.06        108.10         3.43 o                         
  -4   1   4        428.86        453.17        10.81 o                         
  -3   1   4        441.24        530.25        15.01 o                         
  -2   1   4        288.89        274.34         8.31 o                         
  -1   1   4       5008.77       4436.42       169.97 o                         
   0   1   4       5964.27       5151.91       197.34 o                         
   1   1   4         87.17         77.18         3.56 o                         
   2   1   4          6.49         10.78         2.36 o                         
   3   1   4        323.12        268.38         8.37 o                         
   4   1   4         40.03         42.86         1.43 o                         
   5   1   4         99.01         97.40         2.23 o                         
   6   1   4          0.38          0.91         2.74 o                         
  -6   2   4          2.22          3.23         1.22 o                         
  -5   2   4        668.48        670.76        13.34 o                         
  -4   2   4         95.98         90.08         3.03 o                         
  -3   2   4         12.35         13.59         1.46 o                         
  -2   2   4        622.85        613.41        14.11 o                         
  -1   2   4       3059.25       2858.00        77.65 o                         
   0   2   4       1471.55       1359.35        52.99 o                         
   1   2   4       2283.93       2374.00        91.64 o                         
   2   2   4         44.20         59.19         2.68 o                         
   3   2   4        182.99        191.60         7.33 o                         
   4   2   4        535.48        553.39         9.87 o                         
   5   2   4         27.05         29.54         1.18 o                         
   6   2   4        317.36        324.01        13.48 o                         
  -6   3   4         17.06         17.68         2.10 o                         
  -5   3   4        282.95        261.82         5.63 o                         
  -4   3   4         61.76         60.48         2.49 o                         
  -3   3   4        762.18        778.02        21.82 o                         
  -2   3   4         48.13         46.38         2.74 o                         
  -1   3   4        758.96        742.83        29.95 o                         
   0   3   4         91.52         88.39         5.67 o                         
   1   3   4       1653.61       1595.17        62.02 o                         
   2   3   4        271.99        257.95        11.05 o                         
   3   3   4         82.20         80.49         3.85 o                         
   4   3   4          4.62          7.61         0.92 o                         
   5   3   4         19.72         21.01         1.27 o                         
   6   3   4          7.38          6.29         2.65 o                         
  -6   4   4         34.99         26.59         1.77 o                         
  -5   4   4        253.27        230.78         4.97 o                         
  -4   4   4          4.37          6.63         1.65 o                         
  -3   4   4         41.19         34.56         3.44 o                         
  -2   4   4        445.11        470.61        12.21 o                         
  -1   4   4        281.01        347.69        15.38 o                         
   0   4   4        191.77        193.30         9.51 o                         
   1   4   4        720.59        612.64        24.93 o                         
   2   4   4          0.40          1.87         2.86 o                         
   3   4   4         41.83         38.99         3.21 o                         
   4   4   4         40.00         49.90         1.73 o                         
   5   4   4        841.44        844.40        12.46 o                         
   6   4   4         23.15         23.71         2.38 o                         
  -5   5   4        144.63        127.98         3.57 o                         
  -4   5   4          9.86          9.95         1.58 o                         
  -3   5   4         64.92         57.27         2.33 o                         
  -2   5   4        493.04        504.39        16.32 o                         
  -1   5   4          1.94          2.83         1.26 o                         
   0   5   4       1535.03       1497.54        59.07 o                         
   1   5   4       4657.39       4914.31       189.08 o                         
   2   5   4        644.73        749.22        17.04 o                         
   3   5   4         57.65         62.93         2.08 o                         
   4   5   4        365.30        351.78         5.94 o                         
   5   5   4          2.92          2.57         1.11 o                         
   6   5   4        200.17        205.87         6.16 o                         
  -5   6   4          8.12          7.43         1.64 o                         
  -4   6   4        334.63        326.44        13.22 o                         
  -3   6   4         69.84         65.57         2.39 o                         
  -2   6   4          2.36          5.50         1.34 o                         
  -1   6   4       1393.30       1401.43        31.08 o                         
   0   6   4       1598.62       1605.32        35.89 o                         
   1   6   4       1604.14       1641.88        64.80 o                         
   2   6   4          3.65          2.98         1.20 o                         
   3   6   4          5.61          6.00         1.30 o                         
   4   6   4         27.54         31.46         1.73 o                         
   5   6   4        214.83        225.21         6.37 o                         
   6   6   4          9.09         12.04         1.47 o                         
  -5   7   4         28.15         25.19         3.45 o                         
  -4   7   4         49.82         41.65         4.42 o                         
  -3   7   4          1.09          4.12         1.80 o                         
  -2   7   4        202.31        198.03         4.63 o                         
  -1   7   4          1.52          1.93         1.95 o                         
   0   7   4          6.69          7.98         2.07 o                         
   1   7   4          5.34          7.41         4.50 o                         
   2   7   4         64.90         61.75         3.94 o                         
   3   7   4         31.09         27.82         2.61 o                         
   4   7   4         74.99         75.19         3.98 o                         
   5   7   4         24.14         25.11         3.10 o                         
   6   7   4          9.54          9.80         1.43 o                         
  -4   8   4         85.15         87.38         3.23 o                         
  -3   8   4        136.92        130.79         4.28 o                         
  -2   8   4         83.33         85.32         2.43 o                         
  -1   8   4         91.73         98.23         2.53 o                         
   0   8   4        328.18        359.11         8.97 o                         
   1   8   4         14.18         15.67         3.45 o                         
   2   8   4        163.74        164.33         4.67 o                         
   3   8   4         36.42         35.39         1.73 o                         
   4   8   4         32.33         29.83         2.10 o                         
   5   8   4        273.51        276.02         6.23 o                         
   6   8   4         40.47         38.70         2.96 o                         
  -4   9   4          8.73         10.49         1.45 o                         
  -3   9   4        194.17        199.41         6.73 o                         
  -2   9   4         14.74         17.54         1.59 o                         
  -1   9   4        434.28        432.48         9.74 o                         
   0   9   4         28.19         29.81         2.41 o                         
   1   9   4        332.76        341.20         8.58 o                         
   2   9   4          9.16          5.39         2.61 o                         
   3   9   4         70.32         85.37         4.13 o                         
   4   9   4         37.84         36.52         2.10 o                         
   5   9   4        168.16        163.75         4.41 o                         
   6   9   4         11.58         14.36         2.09 o                         
  -4  10   4          1.95          4.62         3.64 o                         
  -3  10   4         32.59         36.71         2.47 o                         
  -2  10   4        330.03        334.47         6.53 o                         
  -1  10   4          2.93          3.64         1.46 o                         
   0  10   4        138.17        130.80         4.43 o                         
   1  10   4         74.70         87.75         3.65 o                         
   2  10   4       1896.15       1992.68        45.33 o                         
   3  10   4         84.19         77.68         4.15 o                         
   4  10   4         89.66         82.64         3.73 o                         
   5  10   4         32.77         31.71         1.69 o                         
   6  10   4        101.26         96.85         3.19 o                         
  -3  11   4          0.15          1.85         2.86 o                         
  -2  11   4         22.33         23.35         2.04 o                         
  -1  11   4          5.53          4.49         1.70 o                         
   0  11   4         26.91         26.40         3.49 o                         
   1  11   4        452.47        470.32        10.08 o                         
   2  11   4         12.95         10.09         2.49 o                         
   3  11   4         33.87         29.80         2.03 o                         
   4  11   4          4.16          7.48         2.38 o                         
   5  11   4        128.18        122.00         3.83 o                         
   6  11   4          1.02          1.78         0.85 o                         
  -3  12   4        125.27        120.59        11.31 o                         
  -2  12   4         82.53         91.80         4.36 o                         
  -1  12   4         11.69         12.48         2.41 o                         
   0  12   4         23.86         22.04         2.13 o                         
   1  12   4        168.99        177.66         5.17 o                         
   2  12   4         63.89         64.07         3.09 o                         
   3  12   4         65.82         58.06         3.11 o                         
   4  12   4          0.69          1.06         1.68 o                         
   5  12   4          1.20          3.06         1.28 o                         
  -3  13   4          8.34          8.29         2.30 o                         
  -2  13   4        150.53        150.83         6.89 o                         
  -1  13   4          0.15          2.64         2.24 o                         
   0  13   4         79.51         81.44         3.09 o                         
   1  13   4          0.94          1.15         2.29 o                         
   2  13   4          0.66          2.21         2.29 o                         
   3  13   4         23.58         24.63         3.81 o                         
   4  13   4          5.58          7.29         1.36 o                         
   5  13   4          8.95          7.21         1.17 o                         
  -2  14   4          0.44          4.74         1.67 o                         
  -1  14   4        175.80        161.79         8.30 o                         
   0  14   4          0.52         -0.67         2.72 o                         
   1  14   4          0.17          0.95         2.00 o                         
   2  14   4          3.85          5.01         3.13 o                         
   3  14   4        296.26        352.98        14.67 o                         
   4  14   4        184.62        160.10         7.34 o                         
  -1  15   4          0.89          2.66         2.56 o                         
   0  15   4          1.24          1.28         2.09 o                         
   1  15   4         61.58         54.51         3.64 o                         
   2  15   4        135.69        140.55         4.70 o                         
   3  15   4          0.09         -0.93         1.66 o                         
   4  15   4          3.19          1.79         1.25 o                         
   0  16   4          0.00          6.25         2.11 o                         
   2  16   4         27.80         15.72         1.71 o                         
  -3 -13   5         17.61         16.72         4.98 o                         
  -2 -13   5         10.38         14.23         2.07 o                         
  -1 -13   5         19.92         16.52         2.36 o                         
   0 -13   5        137.93        133.47         4.45 o                         
   1 -13   5          3.37          3.75         1.52 o                         
  -4 -12   5        207.26        178.56         7.62 o                         
  -3 -12   5         51.15         56.30         2.94 o                         
  -2 -12   5         22.94         19.89         2.17 o                         
  -1 -12   5          4.89          4.50         2.25 o                         
   0 -12   5          8.01         10.94         2.38 o                         
   1 -12   5         25.87         27.17         2.75 o                         
   2 -12   5         40.00         37.22         1.98 o                         
  -5 -11   5         58.14         56.16         2.90 o                         
  -4 -11   5          0.13          1.07         2.48 o                         
  -3 -11   5          1.23          3.16         1.62 o                         
  -2 -11   5         48.39         46.30         2.25 o                         
  -1 -11   5        105.18        104.40         4.71 o                         
   0 -11   5          2.21          4.13         1.96 o                         
   1 -11   5          3.45          7.22         1.88 o                         
   2 -11   5        255.24        282.72         7.08 o                         
   3 -11   5          3.61          5.59         2.84 o                         
  -5 -10   5          5.50          7.83         1.95 o                         
  -4 -10   5          4.05         13.57         3.32 o                         
  -3 -10   5         32.18         31.74         2.04 o                         
  -2 -10   5        133.15        126.78         3.83 o                         
  -1 -10   5          3.27          2.44         2.24 o                         
   0 -10   5         30.92         30.46         2.16 o                         
   1 -10   5          1.61          5.35         2.26 o                         
   2 -10   5         58.80         62.68         3.06 o                         
   3 -10   5         35.40         40.16         2.66 o                         
  -5  -9   5         25.77         26.40         3.36 o                         
  -4  -9   5          3.80          4.29         2.33 o                         
  -3  -9   5        112.12        111.68         3.08 o                         
  -2  -9   5          0.63          1.51         2.71 o                         
  -1  -9   5        107.69        116.96         4.06 o                         
   0  -9   5         66.16         64.69         2.81 o                         
   1  -9   5        415.39        412.91         9.86 o                         
   2  -9   5         16.67         22.43         3.36 o                         
   3  -9   5         65.56         67.31         4.53 o                         
   4  -9   5        104.78        104.33         3.82 o                         
  -5  -8   5          0.33          2.82         2.99 o                         
  -4  -8   5        276.52        277.33        16.18 o                         
  -3  -8   5         16.51         23.38         1.86 o                         
  -2  -8   5        310.06        313.89         9.53 o                         
  -1  -8   5         40.73         40.87         2.38 o                         
   0  -8   5          1.68         -1.25         1.82 o                         
   1  -8   5          0.38          1.10         1.97 o                         
   2  -8   5         76.26         79.68         4.20 o                         
   3  -8   5         59.47         51.52         2.34 o                         
   4  -8   5         29.76         31.83         4.03 o                         
  -6  -7   5         28.02         29.25         2.10 o                         
  -5  -7   5          2.18          4.45         3.27 o                         
  -4  -7   5        148.48        153.79         4.39 o                         
  -3  -7   5        152.52        159.33         3.48 o                         
  -2  -7   5        113.05        127.72         4.71 o                         
  -1  -7   5        219.98        234.54         5.92 o                         
   0  -7   5        417.31        408.37         8.29 o                         
   1  -7   5         46.98         46.67         2.82 o                         
   2  -7   5         26.85         28.13         2.10 o                         
   3  -7   5        947.87        927.98        21.06 o                         
   4  -7   5          2.28          3.89         1.81 o                         
   5  -7   5          8.29          6.73         1.91 o                         
  -6  -6   5          0.06          0.99         1.32 o                         
  -5  -6   5        138.03        151.69         4.44 o                         
  -4  -6   5        263.19        254.07        11.17 o                         
  -3  -6   5         13.55         11.52         1.34 o                         
  -2  -6   5        364.78        383.23         9.07 o                         
  -1  -6   5        284.00        305.16         7.32 o                         
   0  -6   5        149.46        159.61         7.19 o                         
   1  -6   5        210.63        199.89         4.75 o                         
   2  -6   5        379.91        332.14         6.31 o                         
   3  -6   5         12.66         16.69         2.07 o                         
   4  -6   5         34.34         33.60         3.20 o                         
   5  -6   5          6.98         11.36         2.66 o                         
  -6  -5   5          7.38          8.16         1.17 o                         
  -5  -5   5          7.49         11.14         1.97 o                         
  -4  -5   5         65.53         58.25         3.52 o                         
  -3  -5   5         75.68         81.26         2.50 o                         
  -2  -5   5        241.82        240.87         6.68 o                         
  -1  -5   5         59.95         51.79         2.21 o                         
   0  -5   5         54.71         46.91         4.77 o                         
   1  -5   5        562.01        577.11        11.66 o                         
   2  -5   5        648.06        648.50        11.61 o                         
   3  -5   5        322.42        321.59         6.18 o                         
   4  -5   5        193.70        172.88         7.36 o                         
   5  -5   5        133.97        130.78        12.13 o                         
  -6  -4   5          5.98          6.45         1.18 o                         
  -5  -4   5        229.97        248.97         6.46 o                         
  -4  -4   5         10.49          9.90         2.38 o                         
  -3  -4   5        718.66        751.29        15.09 o                         
  -2  -4   5        388.33        396.39        11.23 o                         
  -1  -4   5        732.53        778.96        15.43 o                         
   0  -4   5        969.11        991.17        27.36 o                         
   1  -4   5         74.59         63.59         2.77 o                         
   2  -4   5        229.87        202.91         4.06 o                         
   3  -4   5        143.99        143.91         3.65 o                         
   4  -4   5        171.77        144.64         4.13 o                         
   5  -4   5          7.69          8.99         2.10 o                         
   6  -4   5          5.21          6.58         1.45 o                         
  -6  -3   5        109.43        119.75         6.02 o                         
  -5  -3   5         36.79         45.42         2.42 o                         
  -4  -3   5         63.64         61.07         4.49 o                         
  -3  -3   5        459.64        484.32         9.97 o                         
  -2  -3   5       1690.15       1637.89        44.50 o                         
  -1  -3   5          3.62          2.79         1.11 o                         
   0  -3   5        226.41        222.90         7.45 o                         
   1  -3   5        827.26        828.95        32.26 o                         
   2  -3   5         30.95         23.51         4.89 o                         
   3  -3   5        246.59        243.13         3.98 o                         
   4  -3   5        170.88        199.80         4.07 o                         
   5  -3   5         11.40          7.33         2.32 o                         
   6  -3   5         12.12         11.64         2.03 o                         
  -6  -2   5        226.51        207.68         8.88 o                         
  -5  -2   5        181.52        204.38         5.78 o                         
  -4  -2   5          1.70          2.13         1.46 o                         
  -3  -2   5       1449.47       1508.22        34.27 o                         
  -2  -2   5         75.89         87.93         6.59 o                         
  -1  -2   5        625.73        640.40        26.58 o                         
   0  -2   5       1037.76        967.62        27.13 o                         
   1  -2   5         97.60         82.84         3.02 o                         
   2  -2   5        204.29        191.27         6.02 o                         
   3  -2   5        291.02        308.12         4.69 o                         
   4  -2   5         42.12         35.11         1.47 o                         
   5  -2   5        104.27         82.20         5.65 o                         
   6  -2   5          0.86          4.14         2.18 o                         
  -6  -1   5          2.43          0.50         1.44 o                         
  -5  -1   5         26.18         22.20         1.57 o                         
  -4  -1   5        122.92        111.68         2.74 o                         
  -3  -1   5        166.41        173.22         6.22 o                         
  -2  -1   5        772.42        783.13        31.38 o                         
  -1  -1   5          0.24          0.99         3.02 o                         
   0  -1   5        229.16        187.51         6.61 o                         
   1  -1   5          3.56          9.29         1.89 o                         
   2  -1   5       4220.43       4248.59        93.67 o                         
   3  -1   5          6.13          5.05         0.90 o                         
   4  -1   5        117.35        100.82         4.78 o                         
   5  -1   5        199.28        172.12         4.59 o                         
   6  -1   5         81.27         80.35         4.39 o                         
  -6   0   5          6.26          9.41         1.75 o                         
  -5   0   5         64.08         55.24         2.61 o                         
  -4   0   5        188.51        176.97         5.11 o                         
  -3   0   5          3.89          2.33         1.42 o                         
  -2   0   5       1420.98       1324.55        51.66 o                         
  -1   0   5        646.97        627.29        25.42 o                         
   0   0   5         58.49         64.27         5.70 o                         
   1   0   5        393.71        364.30         8.88 o                         
   2   0   5        116.22        113.59         3.04 o                         
   3   0   5        358.78        338.63         7.65 o                         
   4   0   5          1.81          2.72         1.19 o                         
   5   0   5        341.02        329.58         8.27 o                         
   6   0   5          0.87          1.61         1.53 o                         
  -6   1   5          0.28          2.77         1.67 o                         
  -5   1   5         19.86         24.11         1.89 o                         
  -4   1   5         51.25         51.07         1.97 o                         
  -3   1   5         20.62         21.41         2.03 o                         
  -2   1   5        596.27        627.83        17.48 o                         
  -1   1   5        139.00        106.65         6.50 o                         
   0   1   5       3190.24       2699.64       271.55 o                         
   1   1   5         34.25         27.99         2.69 o                         
   2   1   5        126.04        152.39         4.88 o                         
   3   1   5         67.35         54.09         2.13 o                         
   4   1   5          8.61         11.04         1.00 o                         
   5   1   5         10.11         12.23         1.15 o                         
   6   1   5         51.27         44.48         2.56 o                         
  -6   2   5        100.78         93.11         4.36 o                         
  -5   2   5         31.70         27.49         1.86 o                         
  -4   2   5       1082.92       1109.61        25.05 o                         
  -3   2   5         54.80         58.39         2.00 o                         
  -2   2   5       2043.56       1916.92        42.25 o                         
  -1   2   5       2736.73       2744.82       105.88 o                         
   0   2   5       1020.32        964.98        38.24 o                         
   1   2   5        899.61        853.70        33.83 o                         
   2   2   5        843.78        838.91        19.44 o                         
   3   2   5        884.82        971.11        28.41 o                         
   4   2   5         65.65         73.10         1.69 o                         
   5   2   5        562.83        530.71         9.50 o                         
   6   2   5         47.31         43.62         3.11 o                         
  -6   3   5          0.49          1.98         1.30 o                         
  -5   3   5        142.51        137.31         3.31 o                         
  -4   3   5         70.77         61.86         2.46 o                         
  -3   3   5        596.82        574.02        11.68 o                         
  -2   3   5          8.49          2.77         1.10 o                         
  -1   3   5        250.57        274.80        12.65 o                         
   0   3   5        678.92        711.69        28.85 o                         
   1   3   5        302.86        266.53        11.96 o                         
   2   3   5         75.16         92.38         3.97 o                         
   3   3   5       1070.27       1169.90        26.82 o                         
   4   3   5        417.30        427.25         7.03 o                         
   5   3   5        333.31        311.65         5.29 o                         
   6   3   5        143.59        144.45         4.60 o                         
  -5   4   5         39.75         44.33         1.67 o                         
  -4   4   5          0.13          0.18         1.55 o                         
  -3   4   5        149.65        143.52         4.58 o                         
  -2   4   5         25.21         31.04         1.42 o                         
  -1   4   5        137.61        137.24         4.85 o                         
   0   4   5       1410.09       1478.02        58.18 o                         
   1   4   5          2.57          1.97         3.41 o                         
   2   4   5       1033.62       1103.99        25.10 o                         
   3   4   5        201.91        206.96         6.25 o                         
   4   4   5       1232.21       1294.71        19.01 o                         
   5   4   5         95.88        100.63         1.96 o                         
   6   4   5         32.17         28.61         2.53 o                         
  -5   5   5          3.23          5.31         1.30 o                         
  -4   5   5          0.36          2.04         1.27 o                         
  -3   5   5         82.68         92.95         3.68 o                         
  -2   5   5         19.07         17.21         1.38 o                         
  -1   5   5        230.04        266.90         8.47 o                         
   0   5   5        568.80        547.38        15.59 o                         
   1   5   5       3028.79       3026.50       117.32 o                         
   2   5   5        381.03        439.29         9.06 o                         
   3   5   5         14.43         15.29         1.22 o                         
   4   5   5         36.76         40.14         1.21 o                         
   5   5   5         57.23         57.05         1.65 o                         
   6   5   5          3.69          2.46         2.05 o                         
  -5   6   5         58.85         47.75         5.07 o                         
  -4   6   5        201.94        219.38         6.00 o                         
  -3   6   5        927.27        924.77        18.39 o                         
  -2   6   5         42.84         45.24         1.57 o                         
  -1   6   5        212.95        216.77         5.65 o                         
   0   6   5       1910.89       1812.24        50.05 o                         
   1   6   5        474.20        468.82        13.63 o                         
   2   6   5        723.78        823.99        17.09 o                         
   3   6   5        237.42        224.87         6.25 o                         
   4   6   5        576.94        585.65        18.44 o                         
   5   6   5          4.62          4.05         1.94 o                         
   6   6   5        146.22        141.33         4.49 o                         
  -5   7   5         41.22         41.23         2.74 o                         
  -4   7   5        191.92        185.53        16.90 o                         
  -3   7   5         51.81         51.86         3.35 o                         
  -2   7   5        118.81        124.07         3.40 o                         
  -1   7   5        126.82        137.36         4.35 o                         
   0   7   5        833.62        866.95        24.55 o                         
   1   7   5        138.22        124.51         8.20 o                         
   2   7   5        230.43        244.44         5.69 o                         
   3   7   5         51.99         52.88         1.99 o                         
   4   7   5         36.58         36.93         3.69 o                         
   5   7   5        173.01        173.49         4.31 o                         
   6   7   5         10.94         13.90         1.47 o                         
  -5   8   5         27.31         27.74         1.94 o                         
  -4   8   5          5.78          7.68         1.74 o                         
  -3   8   5          6.72          7.21         1.86 o                         
  -2   8   5          1.93          1.98         2.32 o                         
  -1   8   5        110.87        112.83         3.20 o                         
   0   8   5         82.91         98.31         3.61 o                         
   1   8   5        163.28        179.50        10.72 o                         
   2   8   5        108.10        109.73         4.54 o                         
   3   8   5         24.03         27.53         1.98 o                         
   4   8   5        215.97        212.16         5.45 o                         
   5   8   5        172.97        173.38         5.20 o                         
   6   8   5         57.60         59.42         3.51 o                         
  -4   9   5         17.92         15.89         4.09 o                         
  -3   9   5          0.74          4.44         2.15 o                         
  -2   9   5         70.66         76.50         2.38 o                         
  -1   9   5         64.68         68.27         2.22 o                         
   0   9   5          3.82          2.71         2.84 o                         
   1   9   5          0.16          0.02         3.47 o                         
   2   9   5        636.51        659.88        15.54 o                         
   3   9   5          7.97          9.58         2.34 o                         
   4   9   5        200.53        179.11         4.85 o                         
   5   9   5          8.04         10.30         1.25 o                         
   6   9   5         30.93         32.28         1.70 o                         
  -4  10   5         21.46         19.41         2.02 o                         
  -3  10   5        268.58        271.57         8.11 o                         
  -2  10   5        207.70        223.81         4.34 o                         
  -1  10   5         24.85         27.36         1.73 o                         
   0  10   5         22.65         25.01         2.57 o                         
   1  10   5        924.37        916.35        26.53 o                         
   2  10   5         73.57         61.22         5.75 o                         
   3  10   5          3.40          7.50         2.27 o                         
   4  10   5          1.26          2.07         1.28 o                         
   5  10   5        145.35        143.92         4.92 o                         
   6  10   5         19.86         20.71         1.34 o                         
  -3  11   5        202.14        199.91         8.10 o                         
  -2  11   5          0.15          3.13         1.68 o                         
  -1  11   5        219.47        233.52         7.99 o                         
   0  11   5        238.46        237.60         6.81 o                         
   1  11   5          1.90          5.09         2.01 o                         
   2  11   5         23.96         20.72         3.57 o                         
   3  11   5          3.18          2.06         1.48 o                         
   4  11   5        138.25        125.97         7.20 o                         
   5  11   5          2.53          2.44         1.39 o                         
   6  11   5          0.33          3.02         0.81 o                         
  -3  12   5          6.66         12.84         3.40 o                         
  -2  12   5          2.97          7.10         2.92 o                         
  -1  12   5          0.08          1.98         2.33 o                         
   0  12   5         79.18         88.58         3.39 o                         
   1  12   5         21.36         20.46         2.27 o                         
   2  12   5         74.38         76.14         4.60 o                         
   3  12   5         17.62         12.30         2.46 o                         
   4  12   5         31.66         27.62         2.03 o                         
   5  12   5          2.92          2.78         1.42 o                         
  -2  13   5         23.32         20.21         1.71 o                         
  -1  13   5         50.64         52.23         2.28 o                         
   0  13   5         40.14         37.03         2.56 o                         
   1  13   5          1.31          1.73         2.30 o                         
   2  13   5          4.63          6.71         2.32 o                         
   4  13   5         28.04         30.55         1.76 o                         
   5  13   5         28.69         24.03         1.53 o                         
  -2  14   5        174.42        139.38         6.05 o                         
  -1  14   5          1.09          5.43         1.71 o                         
   0  14   5          1.48          1.86         1.81 o                         
   1  14   5          3.24          5.97         2.02 o                         
   2  14   5        173.09        174.97         5.74 o                         
   3  14   5         64.40         69.74         4.48 o                         
   4  14   5          0.28          0.58         2.39 o                         
  -1  15   5          0.30          4.29         2.17 o                         
   0  15   5          3.38          1.22         2.06 o                         
   1  15   5         68.47         62.48         3.93 o                         
   2  15   5          0.00          1.55         2.36 o                         
   3  15   5         18.85         15.10         2.48 o                         
   4  15   5          2.25          2.88         1.20 o                         
   2  16   5         68.26         31.90         1.97 o                         
  -3 -13   6          0.46          0.37         1.18 o                         
  -2 -13   6         32.30         31.59         3.51 o                         
  -1 -13   6         57.62         55.75         3.42 o                         
   0 -13   6          7.39         10.21         2.55 o                         
   1 -13   6          6.12         13.13         2.45 o                         
  -4 -12   6         94.87         78.94         3.74 o                         
  -3 -12   6         17.67         16.42         2.55 o                         
  -2 -12   6          7.74          6.46         1.62 o                         
  -1 -12   6         17.10         14.71         1.92 o                         
   0 -12   6          6.02          9.36         2.07 o                         
   1 -12   6         62.12         63.90         4.28 o                         
   2 -12   6         12.77         15.85         1.74 o                         
  -4 -11   6          2.54          4.23         2.25 o                         
  -3 -11   6         25.87         27.13         2.15 o                         
  -2 -11   6         37.18         36.84         2.20 o                         
  -1 -11   6        154.50        148.13         5.24 o                         
   0 -11   6          0.05          3.19         1.89 o                         
   1 -11   6        196.06        199.23         6.80 o                         
   2 -11   6          4.94          6.70         1.94 o                         
   3 -11   6         40.37         36.78         2.71 o                         
  -5 -10   6        159.61        146.72        10.54 o                         
  -4 -10   6          1.11          2.04         1.93 o                         
  -3 -10   6        165.55        162.80         4.76 o                         
  -2 -10   6          0.05         -1.36         2.09 o                         
  -1 -10   6          0.10          0.26         2.67 o                         
   0 -10   6          6.93          6.77         1.65 o                         
   1 -10   6        283.14        281.17         7.83 o                         
   2 -10   6         12.33         11.36         2.32 o                         
   3 -10   6          4.18          7.44         1.99 o                         
  -5  -9   6          3.51          4.99         1.81 o                         
  -4  -9   6         67.94         70.02         5.36 o                         
  -3  -9   6         20.90         25.86         2.34 o                         
  -2  -9   6          0.98          1.17         2.08 o                         
  -1  -9   6         30.26         25.94         2.49 o                         
   0  -9   6        333.51        338.97         7.75 o                         
   1  -9   6         45.56         42.14         2.71 o                         
   2  -9   6          8.09          9.98         2.57 o                         
   3  -9   6          5.15          6.39         2.49 o                         
   4  -9   6          6.42         12.90         2.59 o                         
  -5  -8   6          4.27          2.76         2.64 o                         
  -4  -8   6         63.55         72.63         3.67 o                         
  -3  -8   6        382.30        370.16         9.08 o                         
  -2  -8   6          0.71          1.49         2.43 o                         
  -1  -8   6          2.25          4.30         1.92 o                         
   0  -8   6        228.96        245.63         5.74 o                         
   1  -8   6         10.26          7.78         2.38 o                         
   2  -8   6        249.31        263.43         6.98 o                         
   3  -8   6         84.39         79.29         3.32 o                         
   4  -8   6         10.06         11.75         2.35 o                         
  -6  -7   6         15.89         17.44         1.56 o                         
  -5  -7   6         47.77         49.97         3.05 o                         
  -4  -7   6         13.74         13.37         2.32 o                         
  -3  -7   6         32.39         29.03         1.89 o                         
  -2  -7   6         34.24         32.52         2.68 o                         
  -1  -7   6          5.76          6.59         1.82 o                         
   0  -7   6        490.88        489.78        10.10 o                         
   1  -7   6          4.03          2.78         1.76 o                         
   2  -7   6        614.37        586.45        16.91 o                         
   3  -7   6        169.51        167.57         6.31 o                         
   4  -7   6          0.31          3.24         1.51 o                         
   5  -7   6          0.02          0.58         1.17 o                         
  -6  -6   6         32.47         31.20         2.51 o                         
  -5  -6   6         46.16         50.39         2.49 o                         
  -4  -6   6         75.01         78.94         3.46 o                         
  -3  -6   6          2.73          3.63         1.87 o                         
  -2  -6   6         46.54         44.80         2.45 o                         
  -1  -6   6        216.53        192.12         5.52 o                         
   0  -6   6         81.82         69.15         2.22 o                         
   1  -6   6          3.71          3.48         1.68 o                         
   2  -6   6        183.87        175.03         6.70 o                         
   3  -6   6         51.33         46.93         2.55 o                         
   4  -6   6         18.21         29.12         2.18 o                         
   5  -6   6         28.67         29.30         3.95 o                         
  -6  -5   6          0.67          1.28         0.91 o                         
  -5  -5   6        106.18        116.20         3.72 o                         
  -4  -5   6          5.02          3.66         1.80 o                         
  -3  -5   6         77.14         78.06         3.16 o                         
  -2  -5   6         47.46         52.89         2.29 o                         
  -1  -5   6         73.04         73.66         2.26 o                         
   0  -5   6        143.94        149.96         5.47 o                         
   1  -5   6        736.21        740.82        16.83 o                         
   2  -5   6        649.55        642.90        11.60 o                         
   3  -5   6          8.30          7.40         1.51 o                         
   4  -5   6         49.00         51.62         2.88 o                         
   5  -5   6          0.11          1.14         1.41 o                         
  -6  -4   6        358.42        357.95        21.89 o                         
  -5  -4   6         97.00        107.33         3.52 o                         
  -4  -4   6         25.29         29.53         2.03 o                         
  -3  -4   6          0.00          1.00         1.49 o                         
  -2  -4   6       1965.48       1924.74        42.65 o                         
  -1  -4   6        425.92        458.08         9.55 o                         
   0  -4   6         15.92         14.76         1.85 o                         
   1  -4   6         11.74         17.11         1.90 o                         
   2  -4   6          4.95          4.52         1.40 o                         
   3  -4   6        254.81        237.88         5.37 o                         
   4  -4   6        131.14        126.56         3.07 o                         
   5  -4   6          0.41          2.81         1.69 o                         
  -6  -3   6         61.23         67.58        11.46 o                         
  -5  -3   6          2.03          2.49         1.77 o                         
  -4  -3   6         60.95         64.86         2.64 o                         
  -3  -3   6        192.66        187.44         4.56 o                         
  -2  -3   6          0.19          2.34         3.01 o                         
  -1  -3   6          4.27          5.73         1.57 o                         
   0  -3   6          0.06          2.69         2.10 o                         
   1  -3   6       1020.61       1039.53        18.18 o                         
   2  -3   6          0.20          1.13         1.22 o                         
   3  -3   6        149.37        138.30         2.63 o                         
   4  -3   6        345.05        344.07         5.94 o                         
   5  -3   6         24.71         26.85         3.93 o                         
   6  -3   6          5.68          5.37         1.38 o                         
  -6  -2   6         25.04         25.70         2.28 o                         
  -5  -2   6          1.34          2.20         1.62 o                         
  -4  -2   6         74.06         76.45         3.12 o                         
  -3  -2   6         55.67         55.92         2.43 o                         
  -2  -2   6         13.96         26.94         5.10 o                         
  -1  -2   6        108.52        118.50         4.41 o                         
   0  -2   6         14.33         13.76         2.12 o                         
   1  -2   6        329.74        325.39         7.01 o                         
   2  -2   6         66.58         75.52         3.66 o                         
   3  -2   6          7.75          6.79         1.09 o                         
   4  -2   6         60.59         53.41         2.10 o                         
   5  -2   6         70.17         57.56         4.54 o                         
   6  -2   6         10.96         14.26         1.89 o                         
  -6  -1   6          6.90         10.24         1.75 o                         
  -5  -1   6         16.66         14.15         1.62 o                         
  -4  -1   6        119.16        112.08         2.79 o                         
  -3  -1   6        425.04        415.15         7.62 o                         
  -2  -1   6          0.49          3.23         4.07 o                         
  -1  -1   6          9.24          1.91         4.85 o                         
   0  -1   6        339.03        302.60         9.74 o                         
   1  -1   6        125.70        103.85         4.25 o                         
   2  -1   6         18.44         15.99         1.78 o                         
   3  -1   6       1033.45       1110.99        19.35 o                         
   4  -1   6         56.26         45.90         2.64 o                         
   5  -1   6         20.38         13.57         1.69 o                         
   6  -1   6         18.55         14.43         2.60 o                         
  -6   0   6          0.09          1.26         1.49 o                         
  -5   0   6        397.67        379.45         9.06 o                         
  -4   0   6         32.42         33.09         1.44 o                         
  -3   0   6          9.85         11.05         1.65 o                         
  -2   0   6       1940.88       1816.84        70.74 o                         
  -1   0   6       1348.75       1232.37        48.70 o                         
   0   0   6        163.37        166.25         9.21 o                         
   1   0   6        208.16        262.70         8.62 o                         
   2   0   6        103.25         96.93         3.04 o                         
   3   0   6         45.81         51.27         1.94 o                         
   4   0   6        308.32        301.14        11.34 o                         
   5   0   6        108.59        101.66         3.25 o                         
   6   0   6         51.07         52.90         5.34 o                         
  -6   1   6         77.41         76.20         3.99 o                         
  -5   1   6          9.01          9.19         1.57 o                         
  -4   1   6         61.45         64.57         2.17 o                         
  -3   1   6         25.10         24.78         2.76 o                         
  -2   1   6        414.82        358.33        19.66 o                         
  -1   1   6        913.21        839.34        33.64 o                         
   0   1   6        699.92        561.58        88.55 o                         
   1   1   6       1123.90        963.38        37.82 o                         
   2   1   6       1837.37       1854.22        31.95 o                         
   3   1   6        107.47        125.06         2.73 o                         
   4   1   6          0.67          1.56         1.44 o                         
   5   1   6        415.34        417.32         8.59 o                         
   6   1   6          7.70         13.31         2.07 o                         
  -6   2   6         61.62         60.69         3.05 o                         
  -5   2   6         95.55         96.12         2.94 o                         
  -4   2   6         10.43         17.20         1.52 o                         
  -3   2   6        282.72        285.37         8.15 o                         
  -2   2   6        227.61        262.78         6.48 o                         
  -1   2   6         63.71         59.01         2.95 o                         
   0   2   6       1827.87       1855.27        72.36 o                         
   1   2   6         26.23         16.53         3.10 o                         
   2   2   6        225.29        228.24         8.36 o                         
   3   2   6         34.36         44.82         2.21 o                         
   4   2   6         78.36         69.67         2.05 o                         
   5   2   6         33.64         34.50         1.73 o                         
   6   2   6         25.08         21.75         1.32 o                         
  -5   3   6          5.97          6.36         1.34 o                         
  -4   3   6         48.00         49.96         2.21 o                         
  -3   3   6         79.61         75.13         2.30 o                         
  -2   3   6        213.68        200.44         4.42 o                         
  -1   3   6         21.33         14.93         2.20 o                         
   0   3   6         20.93          8.23         4.99 o                         
   1   3   6        137.29        131.99         7.02 o                         
   2   3   6         30.45         31.76         2.03 o                         
   3   3   6         98.00        111.37         2.21 o                         
   4   3   6       1237.77       1241.79        18.31 o                         
   5   3   6          4.42          4.36         1.34 o                         
   6   3   6          0.66          1.58         1.40 o                         
  -5   4   6          0.76          1.85         1.06 o                         
  -4   4   6        796.60        705.20        16.11 o                         
  -3   4   6        204.50        197.49         5.67 o                         
  -2   4   6         40.43         50.26         1.75 o                         
  -1   4   6       2008.07       1975.63        95.16 o                         
   0   4   6       2555.88       2532.90        98.63 o                         
   1   4   6        805.77        810.93        32.94 o                         
   2   4   6        756.34        827.47        19.31 o                         
   3   4   6        860.58        874.21        12.21 o                         
   4   4   6        213.35        219.71         4.31 o                         
   5   4   6        204.96        198.10         3.93 o                         
   6   4   6         44.96         45.84         3.01 o                         
  -5   5   6         14.19         14.41         1.62 o                         
  -4   5   6        111.38        100.16         2.64 o                         
  -3   5   6         27.59         33.01         1.63 o                         
  -2   5   6          0.71          0.90         1.22 o                         
  -1   5   6        407.77        376.88        11.91 o                         
   0   5   6        864.46        800.83        22.31 o                         
   1   5   6         10.50         13.61         1.84 o                         
   2   5   6        233.99        215.38         4.95 o                         
   3   5   6        250.40        259.18         4.83 o                         
   4   5   6         30.12         28.11         1.18 o                         
   5   5   6         60.55         53.41         3.53 o                         
   6   5   6         79.52         79.95         4.17 o                         
  -5   6   6         11.38          9.88         2.23 o                         
  -4   6   6        291.05        268.47         8.00 o                         
  -3   6   6        118.36        124.37         3.81 o                         
  -2   6   6         19.20         17.69         1.47 o                         
  -1   6   6        302.24        311.34         7.76 o                         
   0   6   6        299.83        294.44        14.87 o                         
   1   6   6         14.38         22.36         2.76 o                         
   2   6   6        374.85        384.87         7.29 o                         
   3   6   6        534.50        538.41         8.98 o                         
   4   6   6          6.49          7.17         1.27 o                         
   5   6   6         20.73         18.76         1.83 o                         
   6   6   6          7.31          8.21         2.15 o                         
  -5   7   6          6.52          7.35         1.69 o                         
  -4   7   6         65.91         63.73         4.66 o                         
  -3   7   6         19.54         20.99         2.80 o                         
  -2   7   6          1.60          5.05         1.93 o                         
  -1   7   6        626.94        645.24        19.57 o                         
   0   7   6        201.63        214.67         7.31 o                         
   1   7   6        140.07        132.54         9.08 o                         
   2   7   6         14.40         14.44         1.55 o                         
   3   7   6          6.60          6.56         0.97 o                         
   4   7   6        259.42        253.68         5.14 o                         
   5   7   6         62.76         65.81         2.43 o                         
   6   7   6          1.03          2.09         2.03 o                         
  -4   8   6          4.71          5.10         2.68 o                         
  -3   8   6        319.73        300.14         6.88 o                         
  -2   8   6        221.14        216.12         5.21 o                         
  -1   8   6          3.13          4.79         2.33 o                         
   0   8   6        655.61        719.27        20.95 o                         
   1   8   6        355.27        387.15        16.26 o                         
   2   8   6         92.41         85.62         2.89 o                         
   3   8   6         65.06         68.28         2.61 o                         
   4   8   6        227.68        227.28         6.80 o                         
   5   8   6        233.23        245.46         6.95 o                         
   6   8   6         35.21         34.95         2.70 o                         
  -4   9   6          4.35          7.19         2.16 o                         
  -3   9   6          1.14          5.18         2.17 o                         
  -2   9   6         13.96         14.55         1.63 o                         
  -1   9   6          9.40         12.93         1.85 o                         
   0   9   6         23.96         26.42         2.81 o                         
   1   9   6        323.90        353.06        12.99 o                         
   2   9   6         57.72         58.26         5.51 o                         
   3   9   6        122.90        116.57         4.12 o                         
   4   9   6          8.16          6.91         1.34 o                         
   5   9   6         42.29         47.22         2.66 o                         
   6   9   6         11.95         11.56         1.23 o                         
  -4  10   6         15.14         11.06         1.69 o                         
  -3  10   6         30.24         35.94         2.76 o                         
  -2  10   6        401.51        400.59         7.00 o                         
  -1  10   6         10.23         10.85         1.75 o                         
   0  10   6        307.07        306.79        10.49 o                         
   1  10   6         97.09         97.07         6.00 o                         
   2  10   6         66.74         70.25         3.24 o                         
   3  10   6          2.28          2.05         1.41 o                         
   4  10   6        348.31        361.84        11.85 o                         
   5  10   6          0.01          1.41         1.50 o                         
   6  10   6          1.57          1.83         1.64 o                         
  -3  11   6          6.08          8.04         1.81 o                         
  -2  11   6          6.25          8.48         1.68 o                         
  -1  11   6        114.55        132.22         6.69 o                         
   0  11   6         50.28         53.23         3.21 o                         
   1  11   6         32.42         29.81         3.26 o                         
   2  11   6          9.15          9.05         3.27 o                         
   3  11   6        150.69        141.64         4.98 o                         
   4  11   6         34.13         35.92         2.35 o                         
   5  11   6         11.04         11.42         1.46 o                         
   6  11   6          0.13          2.95         1.27 o                         
  -3  12   6          3.14          5.46         2.92 o                         
  -2  12   6         11.82         15.53         2.81 o                         
  -1  12   6        209.98        209.66         8.35 o                         
   0  12   6          0.49          1.13         1.96 o                         
   1  12   6         28.38         25.18         3.27 o                         
   2  12   6          3.61          3.26         3.29 o                         
   3  12   6        102.51        111.31         5.67 o                         
   4  12   6         44.84         41.26         2.22 o                         
   5  12   6         13.51         14.05         1.90 o                         
  -2  13   6         37.21         38.19         2.20 o                         
  -1  13   6          8.70         10.99         1.50 o                         
   0  13   6          0.09          1.31         1.94 o                         
   1  13   6          1.46          5.38         2.23 o                         
   2  13   6        154.08        160.97         7.76 o                         
   3  13   6         36.19         34.27         2.98 o                         
   4  13   6         32.64         30.62         3.45 o                         
   5  13   6         38.43         36.08         2.39 o                         
  -1  14   6        150.89        150.16         4.84 o                         
   0  14   6          4.71          6.98         1.81 o                         
   1  14   6         33.71         37.18         2.51 o                         
   2  14   6          2.37          4.07         2.01 o                         
   3  14   6         37.23         26.42         3.22 o                         
   4  14   6         13.15         13.52         2.43 o                         
   0  15   6         48.77         37.96         2.87 o                         
   1  15   6          4.97          8.00         2.50 o                         
   2  15   6         75.64         65.93        14.20 o                         
   3  15   6          3.14          2.84         2.04 o                         
   4  15   6         83.76         70.98         3.43 o                         
   2  16   6         11.45          9.80         1.61 o                         
  -3 -12   7          4.79          3.81         1.86 o                         
  -2 -12   7         84.43         73.65         7.40 o                         
  -1 -12   7          0.11          1.84         1.56 o                         
   0 -12   7         47.20         44.51         3.63 o                         
   1 -12   7         15.86         19.17         2.72 o                         
  -4 -11   7         37.87         35.01         2.66 o                         
  -3 -11   7        272.03        275.92         6.79 o                         
  -2 -11   7         33.38         28.52         2.24 o                         
  -1 -11   7          2.44          6.93         1.82 o                         
   0 -11   7          2.26          4.14         1.75 o                         
   1 -11   7         20.37         25.15         2.50 o                         
   2 -11   7         77.40         82.84         3.34 o                         
  -4 -10   7         69.64         68.41         4.23 o                         
  -3 -10   7         12.38         17.89         2.20 o                         
  -2 -10   7         20.94         26.92         2.44 o                         
  -1 -10   7         28.86         28.10         2.27 o                         
   0 -10   7         60.56         67.24         2.45 o                         
   1 -10   7          6.00          6.85         2.22 o                         
   2 -10   7         12.18         14.46         2.11 o                         
   3 -10   7          0.94          6.68         2.87 o                         
  -5  -9   7         29.58         21.38         2.15 o                         
  -4  -9   7         78.44         82.61         3.99 o                         
  -3  -9   7          0.44          3.46         2.21 o                         
  -2  -9   7         46.42         45.65         2.58 o                         
  -1  -9   7        118.79        110.79         3.58 o                         
   0  -9   7         43.37         46.48         2.41 o                         
   1  -9   7         57.62         61.32         2.39 o                         
   2  -9   7          0.01          2.55         3.19 o                         
   3  -9   7         78.79         92.40         4.80 o                         
  -5  -8   7         56.01         48.89         3.35 o                         
  -4  -8   7         71.56         70.63         4.50 o                         
  -3  -8   7         52.18         51.99         2.66 o                         
  -2  -8   7          3.45          4.11         2.12 o                         
  -1  -8   7        246.37        262.85         6.21 o                         
   0  -8   7          0.77          1.75         2.03 o                         
   1  -8   7         60.11         59.64         3.00 o                         
   2  -8   7         86.63         89.20         8.45 o                         
   3  -8   7          0.34          1.84         2.20 o                         
   4  -8   7          0.45          5.38         1.90 o                         
  -5  -7   7         13.22         12.35         2.51 o                         
  -4  -7   7         18.40         12.75         2.08 o                         
  -3  -7   7        231.92        234.68         5.59 o                         
  -2  -7   7         36.19         37.71         2.94 o                         
  -1  -7   7        283.40        273.37         6.32 o                         
   0  -7   7          6.88          8.09         1.79 o                         
   1  -7   7         36.66         36.06         2.08 o                         
   2  -7   7         73.68         63.69         6.03 o                         
   3  -7   7        139.20        123.55         3.74 o                         
   4  -7   7          0.58          1.55         1.27 o                         
  -5  -6   7        216.91        234.68         7.81 o                         
  -4  -6   7         38.20         36.08         2.62 o                         
  -3  -6   7        139.05        140.90         3.89 o                         
  -2  -6   7        434.18        427.58        10.45 o                         
  -1  -6   7        242.43        238.87         5.58 o                         
   0  -6   7         40.03         43.86         1.91 o                         
   1  -6   7         87.92         75.60         4.78 o                         
   2  -6   7        563.89        517.56        13.97 o                         
   3  -6   7        101.88         99.36         3.05 o                         
   4  -6   7         80.08         84.11         2.96 o                         
   5  -6   7         12.38         12.52         3.58 o                         
  -5  -5   7         30.39         35.03         2.07 o                         
  -4  -5   7         92.51         98.10         3.48 o                         
  -3  -5   7         98.46        101.98         5.43 o                         
  -2  -5   7         85.67         75.30         2.49 o                         
  -1  -5   7        136.85        143.88         3.45 o                         
   0  -5   7        155.00        160.77         3.55 o                         
   1  -5   7        629.32        645.42        16.63 o                         
   2  -5   7        115.82        113.76         2.67 o                         
   3  -5   7        275.50        251.10         5.02 o                         
   4  -5   7         26.65         32.17         1.96 o                         
   5  -5   7          9.35          9.42         1.72 o                         
  -6  -4   7          5.64          6.85         1.13 o                         
  -5  -4   7        155.53        163.96         4.58 o                         
  -4  -4   7        211.02        213.50         8.83 o                         
  -3  -4   7        478.99        482.41        13.14 o                         
  -2  -4   7        744.73        750.93        26.43 o                         
  -1  -4   7        158.67        135.92         2.86 o                         
   0  -4   7        547.24        599.06        12.24 o                         
   1  -4   7          3.85          4.11         1.48 o                         
   2  -4   7         28.02         24.29         1.66 o                         
   3  -4   7        225.18        246.21         4.95 o                         
   4  -4   7          0.45          1.39         1.43 o                         
   5  -4   7         27.18         24.01         1.90 o                         
  -6  -3   7          0.06          1.40         1.20 o                         
  -5  -3   7         17.30         21.80         1.71 o                         
  -4  -3   7          8.21          9.35         1.50 o                         
  -3  -3   7         10.79          8.68         1.72 o                         
  -2  -3   7        537.18        512.99        12.20 o                         
  -1  -3   7        274.80        268.85         5.28 o                         
   0  -3   7        354.66        376.37         7.96 o                         
   1  -3   7        252.03        293.88         6.65 o                         
   2  -3   7         40.90         32.95         1.83 o                         
   3  -3   7        375.08        374.91         6.43 o                         
   4  -3   7        155.99        145.36         3.06 o                         
   5  -3   7          0.12          2.56         1.69 o                         
  -6  -2   7         50.80         45.83         2.64 o                         
  -5  -2   7         86.09         98.03         3.19 o                         
  -4  -2   7        325.82        332.87         9.82 o                         
  -3  -2   7        539.94        529.09        12.77 o                         
  -2  -2   7        116.31        102.80         7.50 o                         
  -1  -2   7       3139.46       3177.45        69.85 o                         
   0  -2   7         77.12         75.52         2.39 o                         
   1  -2   7          7.37          9.14         1.68 o                         
   2  -2   7        112.48         95.82         2.57 o                         
   3  -2   7       1024.17        974.39        17.13 o                         
   4  -2   7         45.66         53.32         1.96 o                         
   5  -2   7         16.28         22.44         2.02 o                         
  -6  -1   7          4.62          5.91         1.21 o                         
  -5  -1   7         50.56         50.33         2.35 o                         
  -4  -1   7         85.85         85.64         2.82 o                         
  -3  -1   7          3.28          5.42         1.29 o                         
  -2  -1   7         50.79         31.08         5.00 o                         
  -1  -1   7        618.68        539.83        23.11 o                         
   0  -1   7        279.37        308.22        13.09 o                         
   1  -1   7         94.30        102.87         4.44 o                         
   2  -1   7       1559.44       1466.10        47.66 o                         
   3  -1   7        268.93        269.26         4.85 o                         
   4  -1   7         47.76         50.53         1.89 o                         
   5  -1   7          3.24          3.38         2.42 o                         
   6  -1   7         69.76         77.36         3.94 o                         
  -6   0   7         31.80         30.89         1.59 o                         
  -5   0   7         51.51         53.67         2.88 o                         
  -4   0   7        564.42        516.37         9.61 o                         
  -3   0   7          0.53          1.58         1.12 o                         
  -2   0   7        358.84        384.63        11.39 o                         
  -1   0   7       1132.44       1202.88        47.91 o                         
   0   0   7         88.10         87.18        11.15 o                         
   1   0   7        652.22        670.73        15.57 o                         
   2   0   7        234.42        221.98         5.19 o                         
   3   0   7         18.28         34.01         1.36 o                         
   4   0   7        303.96        321.41        12.27 o                         
   5   0   7          8.94         10.32         1.40 o                         
   6   0   7         17.95         17.37         2.28 o                         
  -6   1   7         14.39         13.65         1.51 o                         
  -5   1   7         47.92         45.58         3.87 o                         
  -4   1   7         97.70         98.06         3.25 o                         
  -3   1   7          1.54          2.71         1.39 o                         
  -2   1   7         23.79         31.00         3.84 o                         
  -1   1   7        701.96        622.96        25.80 o                         
   0   1   7        233.05        217.69        11.22 o                         
   1   1   7        482.38        438.30        12.48 o                         
   2   1   7         18.14         19.31         1.60 o                         
   3   1   7         35.96         39.28         1.42 o                         
   4   1   7        298.98        304.78         6.57 o                         
   5   1   7          8.56         11.04         1.42 o                         
   6   1   7         12.04         14.24         2.25 o                         
  -5   2   7        111.20        107.32         4.66 o                         
  -4   2   7        240.90        251.02         6.27 o                         
  -3   2   7         67.36         57.94         2.15 o                         
  -2   2   7          2.01          3.00         1.34 o                         
  -1   2   7         30.41         34.83         5.36 o                         
   0   2   7        952.78        787.91       113.54 o                         
   1   2   7         51.12         56.57         2.67 o                         
   2   2   7         13.55          8.67         1.94 o                         
   3   2   7         85.25         89.91         2.21 o                         
   4   2   7        626.75        651.49        13.01 o                         
   5   2   7         67.40         58.62         2.43 o                         
   6   2   7         57.50         63.36         7.48 o                         
  -5   3   7         64.09         69.16         2.80 o                         
  -4   3   7         22.46         17.14         3.67 o                         
  -3   3   7        287.12        254.97         5.76 o                         
  -2   3   7        480.78        495.38        11.64 o                         
  -1   3   7         15.14          3.24         3.77 o                         
   0   3   7          1.76          1.95         5.20 o                         
   1   3   7        649.06        590.23        24.12 o                         
   2   3   7         10.58         13.34         1.92 o                         
   3   3   7       2110.09       2185.10        29.80 o                         
   4   3   7        271.53        268.46         5.84 o                         
   5   3   7          0.45          1.46         1.33 o                         
   6   3   7        142.91        148.58         8.78 o                         
  -5   4   7         11.96          9.82         1.26 o                         
  -4   4   7        467.40        436.24        12.57 o                         
  -3   4   7        391.18        341.44         7.07 o                         
  -2   4   7        235.46        224.12         4.43 o                         
  -1   4   7         32.63         40.91         2.92 o                         
   0   4   7       2077.77       2068.92        81.30 o                         
   1   4   7         10.83         13.73         1.90 o                         
   2   4   7        100.18        114.27         3.13 o                         
   3   4   7         39.26         35.35         1.31 o                         
   4   4   7         98.11         97.38         2.20 o                         
   5   4   7         15.44         16.57         1.39 o                         
   6   4   7         72.90         75.01         3.94 o                         
  -5   5   7         50.99         48.76         3.42 o                         
  -4   5   7        123.68        120.11         4.74 o                         
  -3   5   7         97.46         90.89         2.99 o                         
  -2   5   7         21.75         28.09         1.57 o                         
  -1   5   7         26.18         29.36         2.73 o                         
   0   5   7         64.06         46.16         3.14 o                         
   1   5   7        803.79        871.14        19.94 o                         
   2   5   7        399.38        420.53        10.06 o                         
   3   5   7        543.86        532.31         7.68 o                         
   4   5   7          6.63         13.18         1.09 o                         
   5   5   7        205.86        207.46         6.01 o                         
   6   5   7          5.95          8.92         2.06 o                         
  -5   6   7        200.34        199.56         8.52 o                         
  -4   6   7         66.38         67.92         2.97 o                         
  -3   6   7         46.49         48.05         2.02 o                         
  -2   6   7         69.49         67.72         2.30 o                         
  -1   6   7        238.63        255.18        17.77 o                         
   0   6   7         13.43         13.41         2.68 o                         
   1   6   7        558.14        547.35        28.66 o                         
   2   6   7        200.27        209.69         4.44 o                         
   3   6   7         14.75         17.80         1.08 o                         
   4   6   7         15.06         14.51         1.24 o                         
   5   6   7         99.66        108.58         3.07 o                         
   6   6   7         85.15         82.18         4.16 o                         
  -5   7   7          5.20          2.54         1.45 o                         
  -4   7   7          4.41          7.01         2.27 o                         
  -3   7   7          4.04          5.47         2.66 o                         
  -2   7   7        349.04        338.96         7.37 o                         
  -1   7   7        363.02        340.16         8.61 o                         
   0   7   7         23.79         23.86         3.09 o                         
   1   7   7        140.07        126.24         5.21 o                         
   2   7   7        398.53        412.71         7.92 o                         
   3   7   7         71.92         74.87         2.13 o                         
   4   7   7        303.06        295.10         5.07 o                         
   5   7   7        224.86        215.09        17.49 o                         
   6   7   7         44.19         40.64         2.83 o                         
  -4   8   7          0.02          1.71         2.45 o                         
  -3   8   7        384.12        357.44        15.30 o                         
  -2   8   7         52.33         55.93         2.65 o                         
  -1   8   7         54.55         59.81         2.60 o                         
   0   8   7        703.47        701.00        20.50 o                         
   1   8   7       1285.50       1301.13        36.49 o                         
   2   8   7         45.53         47.21         2.00 o                         
   3   8   7          8.91          8.50         1.44 o                         
   4   8   7        115.33        109.76         2.41 o                         
   5   8   7         76.66         78.83         8.31 o                         
   6   8   7          6.21          5.96         1.88 o                         
  -4   9   7          8.62          9.25         2.08 o                         
  -3   9   7          6.83          7.28         2.14 o                         
  -2   9   7        195.83        193.49         4.24 o                         
  -1   9   7          7.34          6.21         2.16 o                         
   0   9   7        117.52        111.95         5.32 o                         
   1   9   7         15.83         15.44         2.55 o                         
   2   9   7        140.69        163.74         6.78 o                         
   3   9   7         13.40         13.38         1.16 o                         
   4   9   7        232.84        256.34         7.59 o                         
   5   9   7        128.08        134.19        13.28 o                         
   6   9   7         21.34         21.04         2.10 o                         
  -4  10   7        176.71        168.55         7.06 o                         
  -3  10   7         54.80         50.79         2.77 o                         
  -2  10   7         48.35         50.57         2.02 o                         
  -1  10   7         24.98         22.76         1.77 o                         
   0  10   7         12.16         15.03         3.25 o                         
   1  10   7          0.64         -2.38         2.38 o                         
   2  10   7          2.84         -0.25         2.10 o                         
   3  10   7        288.46        277.11         8.83 o                         
   4  10   7         19.12         26.21         2.05 o                         
   5  10   7          2.69          7.11         1.88 o                         
   6  10   7         17.10         15.64         1.76 o                         
  -3  11   7          9.91          9.13         1.69 o                         
  -2  11   7         35.37         37.33         2.22 o                         
  -1  11   7        120.83        126.00         5.09 o                         
   0  11   7        182.10        178.95         5.63 o                         
   1  11   7          0.23          1.46         2.76 o                         
   2  11   7        299.65        292.93         7.36 o                         
   3  11   7        185.85        166.94         7.47 o                         
   4  11   7         26.37         21.98         1.87 o                         
   5  11   7         38.23         36.88         2.02 o                         
  -2  12   7        488.69        468.50        10.76 o                         
  -1  12   7          1.39          4.09         1.96 o                         
   0  12   7        101.44        114.60         4.79 o                         
   1  12   7        318.09        315.24        16.96 o                         
   2  12   7        305.96        339.65         9.83 o                         
   3  12   7         13.93         15.55         1.88 o                         
   4  12   7         18.13         17.82         2.09 o                         
   5  12   7        153.17        142.19         4.30 o                         
  -2  13   7          0.28          3.83         1.57 o                         
  -1  13   7         17.93         19.76         1.73 o                         
   0  13   7          3.88          3.74         2.01 o                         
   1  13   7         42.08         50.91         4.29 o                         
   2  13   7          8.70          7.41         3.03 o                         
   3  13   7         31.31         26.28         2.17 o                         
   4  13   7          2.88          3.32         1.98 o                         
   5  13   7         68.15         58.99         3.67 o                         
  -1  14   7         21.65         21.88         2.02 o                         
   0  14   7         12.66         14.79         1.73 o                         
   1  14   7         26.96         34.81         3.30 o                         
   2  14   7         40.95         37.84         7.75 o                         
   3  14   7         38.03         32.06         3.11 o                         
   4  14   7        135.38        131.70         6.00 o                         
   0  15   7          9.84         11.57         2.12 o                         
   1  15   7        125.13        122.89         4.76 o                         
   2  15   7          0.04          2.19         2.21 o                         
   3  15   7        107.94         96.20        10.69 o                         
   2  16   7         74.73         50.24         2.57 o                         
  -3 -12   8        105.15         79.39         3.74 o                         
  -2 -12   8          0.38          0.75         1.78 o                         
  -1 -12   8          3.31          6.50         1.86 o                         
   0 -12   8          8.96         10.41         2.40 o                         
   1 -12   8        100.52        100.20         4.88 o                         
  -4 -11   8        150.07        142.00         6.02 o                         
  -3 -11   8         28.99         28.33         2.83 o                         
  -2 -11   8         10.65         10.76         2.03 o                         
  -1 -11   8         72.30         69.60         3.05 o                         
   0 -11   8        102.45         99.94         5.03 o                         
   1 -11   8         41.30         46.61         2.55 o                         
  -4 -10   8          7.54          7.87         2.18 o                         
  -3 -10   8         25.46         30.62         2.46 o                         
  -2 -10   8         20.24         19.56         2.22 o                         
  -1 -10   8         15.69         18.21         3.25 o                         
   0 -10   8         78.96         79.12         2.87 o                         
   1 -10   8         28.79         29.02         3.44 o                         
   2 -10   8         22.94         26.48         3.49 o                         
   3 -10   8         20.96         22.80         2.49 o                         
  -5  -9   8          6.49          2.00         0.92 o                         
  -4  -9   8         19.98         20.60         2.01 o                         
  -3  -9   8          0.19          1.76         2.07 o                         
  -2  -9   8         41.99         44.00         3.50 o                         
  -1  -9   8          3.60          5.46         1.73 o                         
   0  -9   8         54.31         58.55         2.35 o                         
   1  -9   8         13.31         10.73         3.01 o                         
   2  -9   8        177.85        176.73         8.55 o                         
   3  -9   8         38.67         50.94         2.62 o                         
  -5  -8   8         11.91         13.11         1.47 o                         
  -4  -8   8         10.13         11.22         2.76 o                         
  -3  -8   8          5.29          7.86         2.24 o                         
  -2  -8   8         36.69         44.62         2.94 o                         
  -1  -8   8         50.89         58.71         2.37 o                         
   0  -8   8        171.12        172.94         4.31 o                         
   1  -8   8        194.95        195.77         7.93 o                         
   2  -8   8        194.09        175.68        15.78 o                         
   3  -8   8          0.09          4.27         3.42 o                         
  -5  -7   8         36.04         38.84         2.64 o                         
  -4  -7   8          0.03         -0.37         2.72 o                         
  -3  -7   8         75.51         77.50         3.00 o                         
  -2  -7   8        528.70        501.93        15.45 o                         
  -1  -7   8        116.86        119.55         3.18 o                         
   0  -7   8         30.85         29.37         1.67 o                         
   1  -7   8        446.99        453.58        10.89 o                         
   2  -7   8        191.38        176.95        24.28 o                         
   3  -7   8          4.90          8.22         1.74 o                         
  -5  -6   8         13.24         11.80         1.38 o                         
  -4  -6   8          0.50          1.17         1.79 o                         
  -3  -6   8         33.08         27.49         2.32 o                         
  -2  -6   8        137.09        143.64         4.83 o                         
  -1  -6   8        194.08        187.95         4.16 o                         
   0  -6   8          7.54          9.34         1.47 o                         
   1  -6   8        354.85        349.09         9.07 o                         
   2  -6   8        115.60        101.67         5.17 o                         
   3  -6   8          2.53          2.39         1.65 o                         
   4  -6   8          8.82         11.24         1.81 o                         
  -5  -5   8         58.08         55.86         2.19 o                         
  -4  -5   8          5.64          7.43         1.69 o                         
  -3  -5   8        167.99        166.52         4.57 o                         
  -2  -5   8          4.58          1.79         2.92 o                         
  -1  -5   8         16.40         15.27         1.55 o                         
   0  -5   8        519.25        526.78         8.82 o                         
   1  -5   8          5.92          7.70         1.96 o                         
   2  -5   8         71.74         67.19         2.63 o                         
   3  -5   8         78.72         80.98         2.40 o                         
   4  -5   8        111.80        117.62         4.06 o                         
   5  -5   8          1.00          2.54         1.25 o                         
  -5  -4   8          5.92          9.75         1.41 o                         
  -4  -4   8         41.02         43.49         2.13 o                         
  -3  -4   8          0.22          0.12         1.91 o                         
  -2  -4   8          2.33          1.42         2.02 o                         
  -1  -4   8         30.81         44.15         1.89 o                         
   0  -4   8        179.12        174.98         3.50 o                         
   1  -4   8        239.87        267.42         6.23 o                         
   2  -4   8        363.38        330.00         8.00 o                         
   3  -4   8         26.03         23.63         1.77 o                         
   4  -4   8         50.17         56.22         2.01 o                         
   5  -4   8         18.23         21.48         2.93 o                         
  -5  -3   8        131.40        142.89         4.37 o                         
  -4  -3   8        171.49        168.94         4.33 o                         
  -3  -3   8          6.56         10.98         2.18 o                         
  -2  -3   8          2.12          1.54         1.90 o                         
  -1  -3   8       1817.97       1747.08        27.53 o                         
   0  -3   8         22.37         28.41         2.39 o                         
   1  -3   8          0.63          0.05         1.81 o                         
   2  -3   8        173.45        167.57         4.71 o                         
   3  -3   8        511.66        487.22         8.97 o                         
   4  -3   8         20.99         17.96         1.67 o                         
   5  -3   8         38.89         47.83         2.68 o                         
  -5  -2   8        191.99        195.53         6.10 o                         
  -4  -2   8        667.15        667.63        16.01 o                         
  -3  -2   8          7.40          7.13         1.92 o                         
  -2  -2   8       1548.32       1463.64        40.85 o                         
  -1  -2   8         81.65         70.85         3.02 o                         
   0  -2   8       1162.69       1125.14        25.59 o                         
   1  -2   8         31.39         27.14         2.34 o                         
   2  -2   8        471.04        415.79        11.79 o                         
   3  -2   8         80.21         65.16         1.94 o                         
   4  -2   8        111.25        112.49         3.63 o                         
   5  -2   8         13.13         14.73         1.86 o                         
  -6  -1   8        188.06        201.22         8.37 o                         
  -5  -1   8         70.48         64.48         2.49 o                         
  -4  -1   8          1.17          1.41         1.44 o                         
  -3  -1   8        239.26        238.60         4.89 o                         
  -2  -1   8        963.73        914.21        41.69 o                         
  -1  -1   8         56.33         72.02         6.92 o                         
   0  -1   8        668.02        720.81        20.59 o                         
   1  -1   8        248.86        275.31         6.62 o                         
   2  -1   8         30.18         24.49         1.78 o                         
   3  -1   8          1.74          1.15         1.21 o                         
   4  -1   8          0.78          4.31         1.80 o                         
   5  -1   8        120.66        121.67        11.59 o                         
   6  -1   8          5.57          4.16         1.56 o                         
  -5   0   8        135.17        136.36         6.20 o                         
  -4   0   8        112.16        103.09         3.40 o                         
  -3   0   8        420.23        403.18        10.05 o                         
  -2   0   8        395.86        377.03        11.21 o                         
  -1   0   8          2.18          1.61         5.09 o                         
   0   0   8         29.54         39.75         2.13 o                         
   1   0   8        838.51        733.56        17.13 o                         
   2   0   8        361.01        425.23        10.08 o                         
   3   0   8        171.77        176.96         3.35 o                         
   4   0   8          1.39          0.82         1.91 o                         
   5   0   8         44.60         46.53         2.21 o                         
   6   0   8          2.69          4.47         1.93 o                         
  -5   1   8          0.29          0.49         1.62 o                         
  -4   1   8         33.67         35.05         2.17 o                         
  -3   1   8        188.97        185.43         3.90 o                         
  -2   1   8        137.84        144.20         5.30 o                         
  -1   1   8       1006.62        959.41        38.90 o                         
   0   1   8        259.75        185.03         4.93 o                         
   1   1   8         16.07         20.53         2.40 o                         
   2   1   8         37.30         41.36         2.48 o                         
   3   1   8         20.33         23.62         1.46 o                         
   4   1   8        280.57        280.26         6.57 o                         
   5   1   8         52.22         48.44         1.79 o                         
   6   1   8          0.97          5.57         2.14 o                         
  -5   2   8         25.68         26.31         1.88 o                         
  -4   2   8          2.79          3.59         1.69 o                         
  -3   2   8        971.85        943.97        17.75 o                         
  -2   2   8         42.61         51.58         3.20 o                         
  -1   2   8       1458.71       1394.17        55.48 o                         
   0   2   8       1843.35       1889.20        51.53 o                         
   1   2   8       2545.80       2283.16        62.43 o                         
   2   2   8         92.80        109.39         3.46 o                         
   3   2   8       1032.17       1061.78        36.59 o                         
   4   2   8        452.13        437.85         8.97 o                         
   5   2   8         53.23         46.81         2.45 o                         
   6   2   8         43.90         48.05         3.49 o                         
  -5   3   8        119.29        111.78         3.75 o                         
  -4   3   8          6.08          3.89         1.49 o                         
  -3   3   8          1.30          3.70         1.50 o                         
  -2   3   8        489.53        453.78        17.43 o                         
  -1   3   8        436.68        355.22        11.66 o                         
   0   3   8        508.45        421.52        11.17 o                         
   1   3   8       1482.79       1496.08        41.48 o                         
   2   3   8        370.11        405.25        12.66 o                         
   3   3   8        280.93        298.76         5.53 o                         
   4   3   8         67.58         70.26         2.56 o                         
   5   3   8        313.04        298.97         7.36 o                         
   6   3   8         74.46         78.48         8.15 o                         
  -5   4   8         19.52         22.87         1.36 o                         
  -4   4   8        232.19        212.64         6.57 o                         
  -3   4   8         18.87         14.66         1.56 o                         
  -2   4   8        436.28        412.76        10.33 o                         
  -1   4   8       1594.07       1715.88        46.94 o                         
   0   4   8          7.35          2.40         4.68 o                         
   1   4   8          1.45          1.94         1.88 o                         
   2   4   8        475.13        502.40        12.80 o                         
   3   4   8          9.56          9.17         1.07 o                         
   4   4   8          6.62          7.65         1.45 o                         
   5   4   8        196.62        181.39        12.47 o                         
   6   4   8         52.73         50.48         3.05 o                         
  -5   5   8         59.09         52.19         3.39 o                         
  -4   5   8         16.80         14.67         1.47 o                         
  -3   5   8         99.59         92.72         4.51 o                         
  -2   5   8        231.89        231.30         5.04 o                         
  -1   5   8         95.04         88.73         4.10 o                         
   0   5   8        208.62        190.30         6.63 o                         
   1   5   8        986.30        971.88        17.11 o                         
   2   5   8        401.15        412.64        13.08 o                         
   3   5   8         15.95         24.05         1.24 o                         
   4   5   8        346.15        335.60         5.63 o                         
   5   5   8         30.87         29.35         4.10 o                         
   6   5   8         20.33         21.88         2.24 o                         
  -5   6   8          1.08          0.89         1.69 o                         
  -4   6   8         30.00         32.04         4.04 o                         
  -3   6   8         76.21         65.73         2.49 o                         
  -2   6   8        989.91        998.72        22.67 o                         
  -1   6   8          2.15          0.40         2.68 o                         
   0   6   8        791.08        729.88        20.88 o                         
   1   6   8       1840.73       1897.49        36.58 o                         
   2   6   8        193.07        194.74         5.37 o                         
   3   6   8         38.03         40.31         1.43 o                         
   4   6   8        332.18        337.06         7.35 o                         
   5   6   8        335.78        357.38        14.91 o                         
   6   6   8          8.99          5.60         1.88 o                         
  -4   7   8          2.21          4.82         2.18 o                         
  -3   7   8          1.09          2.59         3.22 o                         
  -2   7   8         15.85         20.51         2.21 o                         
  -1   7   8        142.59        130.21         5.48 o                         
   0   7   8         18.84         23.97         4.84 o                         
   1   7   8        896.05        857.86        19.83 o                         
   2   7   8        169.01        208.03         5.22 o                         
   3   7   8         85.47         70.58         1.88 o                         
   4   7   8        310.22        312.17         6.21 o                         
   5   7   8        137.33        140.66         4.69 o                         
   6   7   8         70.09         62.33         3.40 o                         
  -4   8   8         21.52         22.92         2.80 o                         
  -3   8   8        200.89        191.09         6.57 o                         
  -2   8   8        226.41        219.15         5.30 o                         
  -1   8   8         20.60         24.67         3.78 o                         
   0   8   8       1991.53       2106.58        58.36 o                         
   1   8   8         96.47        114.41         3.84 o                         
   2   8   8         18.61         20.80         1.43 o                         
   3   8   8        127.12        139.07         3.19 o                         
   4   8   8        123.54        139.88         3.22 o                         
   5   8   8          6.89          7.95         1.46 o                         
   6   8   8         55.17         53.79         3.06 o                         
  -4   9   8         63.44         53.77         3.16 o                         
  -3   9   8        107.11        102.49         3.60 o                         
  -2   9   8        109.45        103.29         3.58 o                         
  -1   9   8         42.71         43.24         3.19 o                         
   0   9   8        107.20        122.28         5.68 o                         
   1   9   8         61.60         62.32         3.72 o                         
   2   9   8        152.73        156.17         4.65 o                         
   3   9   8        207.30        225.08         4.16 o                         
   4   9   8         34.21         31.56         2.43 o                         
   5   9   8        125.11        123.40         4.09 o                         
   6   9   8          9.36          9.98         1.68 o                         
  -3  10   8         15.26         16.15         2.04 o                         
  -2  10   8         87.06         83.03         2.56 o                         
  -1  10   8        240.17        263.34         6.12 o                         
   0  10   8         22.28         22.38         3.75 o                         
   1  10   8          1.53          1.37         2.33 o                         
   2  10   8        361.41        357.58        12.15 o                         
   3  10   8         34.22         39.16         1.62 o                         
   4  10   8         25.00         25.86         1.80 o                         
   5  10   8         79.39         73.04         2.39 o                         
   6  10   8        104.03         97.76         4.29 o                         
  -3  11   8          0.18         -0.87         1.55 o                         
  -2  11   8          0.70          3.20         1.64 o                         
  -1  11   8         41.72         38.28         3.06 o                         
   0  11   8        201.83        178.28        12.02 o                         
   1  11   8         17.01         14.80         2.97 o                         
   2  11   8         41.64         46.12         2.26 o                         
   3  11   8          1.06          4.94         1.66 o                         
   4  11   8          2.34          2.40         1.30 o                         
   5  11   8        232.31        216.89         7.88 o                         
  -2  12   8          9.73         15.76         2.41 o                         
  -1  12   8         28.84         33.30         2.76 o                         
   0  12   8        141.88        152.63         9.36 o                         
   1  12   8        267.91        309.74         9.30 o                         
   2  12   8         16.49         13.67         1.91 o                         
   3  12   8         45.02         40.62         3.74 o                         
   4  12   8          0.68          3.62         1.60 o                         
   5  12   8         44.65         37.44         2.70 o                         
  -2  13   8         64.89         73.14         3.71 o                         
  -1  13   8         26.14         21.12         3.25 o                         
   0  13   8         91.84        103.18         4.33 o                         
   1  13   8          4.78          8.32         3.22 o                         
   2  13   8         27.43         22.37         3.11 o                         
   3  13   8         69.53         69.45         3.76 o                         
   4  13   8        145.77        143.64         6.66 o                         
   5  13   8         19.98         20.11         1.27 o                         
  -1  14   8         77.49         77.54         3.06 o                         
   0  14   8         85.27        101.18         4.12 o                         
   1  14   8         10.19         14.22         1.78 o                         
   2  14   8          1.48          4.06         1.32 o                         
   3  14   8        144.23        166.34         5.09 o                         
   4  14   8         12.38         12.10         1.93 o                         
   0  15   8         23.98         21.45         1.45 o                         
   1  15   8         14.43         14.27         2.03 o                         
   2  15   8          7.95          9.26         1.43 o                         
   3  15   8          6.30          6.44         1.20 o                         
  -2 -12   9          1.58          3.18         1.38 o                         
  -1 -12   9          0.49          1.56         1.34 o                         
  -3 -11   9         19.49         19.02         2.16 o                         
  -2 -11   9          9.23          9.55         1.77 o                         
  -1 -11   9         16.05         17.43         1.84 o                         
   0 -11   9          7.50         11.54         2.74 o                         
   1 -11   9          3.15          8.92         2.37 o                         
  -4 -10   9        144.42        136.22         5.93 o                         
  -3 -10   9          9.15         11.11         1.92 o                         
  -2 -10   9        119.47        130.24         4.67 o                         
  -1 -10   9         12.88         15.07         2.14 o                         
   0 -10   9          0.10          2.71         1.66 o                         
   1 -10   9          7.73          6.23         2.28 o                         
  -4  -9   9         72.87         68.39        12.59 o                         
  -3  -9   9         83.96         79.01         3.55 o                         
  -2  -9   9         14.02         14.55         3.74 o                         
  -1  -9   9         44.94         52.43         2.99 o                         
   0  -9   9         37.89         33.51         4.91 o                         
   1  -9   9         58.91         66.80         4.92 o                         
   2  -9   9         14.51         14.35         3.68 o                         
   3  -9   9         16.88         17.66         2.65 o                         
  -5  -8   9         62.29         60.45         2.93 o                         
  -4  -8   9          2.79          1.98         1.80 o                         
  -3  -8   9        194.76        202.74         9.36 o                         
  -2  -8   9        105.92        108.26         4.70 o                         
  -1  -8   9         58.91         58.25         2.53 o                         
   0  -8   9         88.61         81.64         3.47 o                         
   1  -8   9        192.82        201.91         9.78 o                         
   2  -8   9        100.56        100.67         6.35 o                         
   3  -8   9         11.56         13.47         2.21 o                         
  -5  -7   9         22.77         22.28         3.39 o                         
  -4  -7   9        167.25        166.68         5.67 o                         
  -3  -7   9         72.96         65.50         7.01 o                         
  -2  -7   9         88.15         87.55         3.93 o                         
  -1  -7   9          3.00          6.22         2.01 o                         
   0  -7   9        247.34        241.27         6.77 o                         
   1  -7   9        117.49        118.69         4.34 o                         
   2  -7   9         10.45         17.53         4.88 o                         
   3  -7   9         22.88         30.35         2.81 o                         
  -5  -6   9          4.13          3.97         1.25 o                         
  -4  -6   9          0.03          0.01         1.39 o                         
  -3  -6   9        221.67        221.63         7.99 o                         
  -2  -6   9          0.36          3.09         3.90 o                         
  -1  -6   9         77.89         83.58         2.87 o                         
   0  -6   9         64.12         60.45         2.39 o                         
   1  -6   9        109.98        101.96         3.98 o                         
   2  -6   9         92.91         83.66        13.79 o                         
   3  -6   9        102.69        107.05         4.33 o                         
   4  -6   9          0.95          3.84         1.62 o                         
  -5  -5   9         39.32         38.60         1.64 o                         
  -4  -5   9        168.95        174.08         4.13 o                         
  -3  -5   9         20.13         22.87         2.13 o                         
  -2  -5   9         96.98         98.98         4.52 o                         
  -1  -5   9        147.99        155.43         4.43 o                         
   0  -5   9         47.66         40.62         2.03 o                         
   1  -5   9         22.59         23.75         2.05 o                         
   2  -5   9          2.00          3.55         1.43 o                         
   3  -5   9        388.44        344.50         9.87 o                         
   4  -5   9         45.82         39.70         2.23 o                         
  -5  -4   9          8.41          9.56         1.48 o                         
  -4  -4   9        342.13        351.08         9.41 o                         
  -3  -4   9         16.51         15.79         2.04 o                         
  -2  -4   9        249.33        254.71         7.50 o                         
  -1  -4   9        454.13        456.34         8.70 o                         
   0  -4   9         17.09         18.68         1.86 o                         
   1  -4   9         89.28         89.62         2.86 o                         
   2  -4   9         43.07         42.12         2.25 o                         
   3  -4   9        505.30        509.03        10.10 o                         
   4  -4   9         74.65         60.18         2.22 o                         
   5  -4   9         51.22         51.31         2.92 o                         
  -5  -3   9         84.04         91.67         2.89 o                         
  -4  -3   9         41.61         35.82         1.87 o                         
  -3  -3   9        623.08        654.57        15.70 o                         
  -2  -3   9       1292.64       1257.35        35.65 o                         
  -1  -3   9          0.56          4.05         1.69 o                         
   0  -3   9         57.42         55.50         2.40 o                         
   1  -3   9        442.33        474.37        11.53 o                         
   2  -3   9       1114.60       1062.55        24.45 o                         
   3  -3   9          7.72          9.55         1.68 o                         
   4  -3   9         16.78         21.56         1.63 o                         
   5  -3   9          0.59          2.08         1.81 o                         
  -5  -2   9          6.73          6.26         1.67 o                         
  -4  -2   9         14.23         17.15         1.44 o                         
  -3  -2   9          4.49          7.43         1.63 o                         
  -2  -2   9        551.34        521.29        15.70 o                         
  -1  -2   9         54.53         59.10         2.36 o                         
   0  -2   9        237.74        246.24         5.94 o                         
   1  -2   9          5.78          8.28         1.56 o                         
   2  -2   9         49.57         47.08         2.06 o                         
   3  -2   9         17.09         17.71         1.48 o                         
   4  -2   9        166.56        177.28         4.15 o                         
   5  -2   9         15.28         11.99         2.06 o                         
  -5  -1   9         27.94         27.50         1.71 o                         
  -4  -1   9        148.32        145.67         7.41 o                         
  -3  -1   9        190.45        191.91         4.59 o                         
  -2  -1   9        102.85         87.57         4.14 o                         
  -1  -1   9         23.79         24.91         6.16 o                         
   0  -1   9        226.29        265.52         7.25 o                         
   1  -1   9         34.35         27.19         2.98 o                         
   2  -1   9         48.92         43.76         3.04 o                         
   3  -1   9         17.49         17.59         1.39 o                         
   4  -1   9        609.30        607.14        10.52 o                         
   5  -1   9          0.13          1.77         2.17 o                         
   6  -1   9          7.73         11.54         1.35 o                         
  -5   0   9         51.11         51.45         2.03 o                         
  -4   0   9         41.58         39.66         2.09 o                         
  -3   0   9         27.60         28.98         1.58 o                         
  -2   0   9        563.40        499.42        21.90 o                         
  -1   0   9         14.29         11.41         5.37 o                         
   0   0   9        289.00        264.25         6.73 o                         
   1   0   9         73.05         91.09         3.86 o                         
   2   0   9        194.94        215.97         4.92 o                         
   3   0   9        284.37        282.14         4.62 o                         
   4   0   9        733.12        774.61        17.74 o                         
   5   0   9          7.12          5.97         1.68 o                         
   6   0   9          4.15          7.79         1.56 o                         
  -5   1   9         45.14         57.68         2.51 o                         
  -4   1   9          0.50          2.67         1.66 o                         
  -3   1   9         56.71         56.33         2.22 o                         
  -2   1   9          1.49          4.57         2.68 o                         
  -1   1   9        692.37        681.93        28.84 o                         
   0   1   9         36.85         43.86         2.23 o                         
   1   1   9         45.27         43.17         2.06 o                         
   2   1   9          7.60          4.98         1.27 o                         
   3   1   9       2693.17       2634.65        48.80 o                         
   4   1   9         10.81         11.11         1.62 o                         
   5   1   9         17.31         20.36         2.21 o                         
   6   1   9         70.78         64.50         3.47 o                         
  -5   2   9          8.48         10.24         1.38 o                         
  -4   2   9        212.53        202.20         5.23 o                         
  -3   2   9        159.38        154.08         3.67 o                         
  -2   2   9        154.56        148.58         5.65 o                         
  -1   2   9          3.26         11.15         5.12 o                         
   0   2   9        882.92        841.33        23.81 o                         
   1   2   9         95.02         92.80         3.41 o                         
   2   2   9        218.47        223.36         4.29 o                         
   3   2   9          5.08          4.15         1.41 o                         
   4   2   9         34.98         39.09         2.53 o                         
   5   2   9         20.66         23.32         2.48 o                         
   6   2   9         24.61         28.38         2.62 o                         
  -5   3   9         79.76         89.05         3.53 o                         
  -4   3   9        209.66        189.89         4.91 o                         
  -3   3   9        686.18        651.50        14.96 o                         
  -2   3   9          9.23          5.09         2.65 o                         
  -1   3   9        307.28        287.47        10.17 o                         
   0   3   9        498.61        544.23        16.01 o                         
   1   3   9        148.44        150.57        15.01 o                         
   2   3   9          5.45         11.72         1.60 o                         
   3   3   9         69.28         72.16         5.58 o                         
   4   3   9        113.93        111.54         4.32 o                         
   5   3   9        295.96        290.76        17.45 o                         
   6   3   9          0.57          0.78         1.24 o                         
  -5   4   9        148.25        158.06         5.02 o                         
  -4   4   9         29.78         25.30         1.58 o                         
  -3   4   9          3.54          3.07         1.34 o                         
  -2   4   9        178.89        168.37         5.29 o                         
  -1   4   9        153.70        147.48         5.61 o                         
   0   4   9         35.51         43.66         3.69 o                         
   1   4   9        150.70        153.74         4.27 o                         
   2   4   9        110.25        104.04         3.75 o                         
   3   4   9         83.25         96.26         3.70 o                         
   4   4   9        524.52        567.09        11.96 o                         
   5   4   9         93.50         91.02         3.78 o                         
   6   4   9          0.93          0.35         1.67 o                         
  -5   5   9          1.79          5.49         1.88 o                         
  -4   5   9          8.64         13.15         2.02 o                         
  -3   5   9         13.38         12.89         1.42 o                         
  -2   5   9        397.70        364.29        13.98 o                         
  -1   5   9         30.65         31.53         3.12 o                         
   0   5   9        294.30        252.14         9.43 o                         
   1   5   9        110.19         98.42         3.07 o                         
   2   5   9         21.19         25.19         1.74 o                         
   3   5   9        207.36        202.99         4.57 o                         
   4   5   9        501.81        490.57         9.70 o                         
   5   5   9         99.31         93.92        20.78 o                         
   6   5   9          1.48          0.09         1.74 o                         
  -5   6   9          0.50          2.57         1.47 o                         
  -4   6   9         45.96         48.60         4.32 o                         
  -3   6   9        455.76        436.93        12.62 o                         
  -2   6   9        340.73        309.88        10.17 o                         
  -1   6   9        385.84        368.23        11.60 o                         
   0   6   9        604.93        643.01        15.65 o                         
   1   6   9        206.07        199.78         4.03 o                         
   2   6   9        160.37        171.24         5.30 o                         
   3   6   9        341.50        338.28         6.94 o                         
   4   6   9        114.70        109.29         2.54 o                         
   5   6   9          0.89          3.13         2.26 o                         
   6   6   9         19.74         19.60         2.04 o                         
  -4   7   9        174.26        185.75         5.96 o                         
  -3   7   9        424.43        422.50        12.23 o                         
  -2   7   9        144.24        137.06         3.87 o                         
  -1   7   9          1.18          0.83         3.14 o                         
   0   7   9       1440.21       1392.65        27.38 o                         
   1   7   9        308.35        334.13         7.21 o                         
   2   7   9         21.17         20.53         1.27 o                         
   3   7   9          8.77         11.02         1.12 o                         
   4   7   9        141.09        150.11         3.37 o                         
   5   7   9         13.47         13.68         2.32 o                         
   6   7   9         29.61         35.42         2.41 o                         
  -4   8   9        155.78        156.01         7.04 o                         
  -3   8   9        135.69        130.13         7.06 o                         
  -2   8   9          3.06          3.25         2.12 o                         
  -1   8   9       1019.95       1057.72        30.24 o                         
   0   8   9          3.28          7.00         2.02 o                         
   1   8   9          0.42          0.24         2.21 o                         
   2   8   9         14.49         14.02         1.39 o                         
   3   8   9        193.04        202.62         4.44 o                         
   4   8   9         68.40         63.75         2.18 o                         
   5   8   9         79.81         90.61         5.18 o                         
  -4   9   9          0.73          1.68         1.51 o                         
  -3   9   9         40.40         43.16         2.81 o                         
  -2   9   9          8.14         10.78         2.13 o                         
  -1   9   9        241.04        258.99         8.04 o                         
   0   9   9          8.97         11.11         3.54 o                         
   1   9   9          3.77          4.80         2.80 o                         
   2   9   9          8.77          8.62         1.38 o                         
   3   9   9         77.03         79.62         2.27 o                         
   4   9   9         65.24         66.02         2.96 o                         
   5   9   9         30.40         31.03         3.33 o                         
  -3  10   9          3.41          3.37         2.04 o                         
  -2  10   9         69.81         73.59         2.12 o                         
  -1  10   9        260.90        251.07         5.90 o                         
   0  10   9         16.41         16.19         3.74 o                         
   1  10   9        385.42        387.74        11.42 o                         
   2  10   9          0.64          2.67         1.35 o                         
   3  10   9         39.08         49.48         1.71 o                         
   4  10   9         52.10         51.32         2.65 o                         
   5  10   9        156.13        150.02         7.66 o                         
  -3  11   9        100.32         90.03         4.14 o                         
  -2  11   9         54.32         55.47         4.96 o                         
  -1  11   9         96.91         97.35         4.28 o                         
   0  11   9         27.37         14.93         4.18 o                         
   1  11   9        204.10        224.09         5.91 o                         
   2  11   9          0.22          1.08         1.49 o                         
   3  11   9         17.85         18.32         1.64 o                         
   4  11   9        139.56        147.06         5.17 o                         
   5  11   9         59.76         55.87         2.43 o                         
  -2  12   9        107.42        100.91         5.65 o                         
  -1  12   9         23.32         27.52         2.56 o                         
   0  12   9        317.14        368.68        21.27 o                         
   1  12   9        142.00        149.41         7.85 o                         
   2  12   9         57.20         55.48         3.51 o                         
   3  12   9         19.80         17.10         1.54 o                         
   4  12   9        219.30        216.87         6.76 o                         
   5  12   9          2.24          2.69         1.79 o                         
  -1  13   9         64.40         61.44         2.87 o                         
   0  13   9         55.43         66.37         2.68 o                         
   1  13   9         10.49          9.40         1.69 o                         
   2  13   9          2.19          4.41         1.71 o                         
   3  13   9        110.03        110.57         6.75 o                         
   4  13   9          0.30          0.11         1.99 o                         
  -1  14   9         19.62         19.71         3.12 o                         
   0  14   9        110.05        114.66         4.10 o                         
   1  14   9          6.63          6.29         1.30 o                         
   2  14   9        108.59        107.92         4.06 o                         
   3  14   9          0.16          1.40         0.98 o                         
   4  14   9          2.09          0.38         1.45 o                         
   1  15   9          3.20          3.22         1.27 o                         
   2  15   9         92.28         92.86         4.34 o                         
   3  15   9         27.42         29.39         2.41 o                         
  -2 -11  10         65.18         58.22         3.32 o                         
  -1 -11  10         18.14         16.26         2.18 o                         
  -3 -10  10          9.29          6.62         2.13 o                         
  -2 -10  10          3.42          6.32         1.88 o                         
  -1 -10  10         83.05         86.00         4.75 o                         
   0 -10  10         55.33         61.44         6.33 o                         
   1 -10  10        254.56        253.69        11.09 o                         
   2 -10  10          0.24          5.83         2.34 o                         
  -3  -9  10         23.18         30.96         2.27 o                         
  -2  -9  10         39.33         42.96         2.95 o                         
  -1  -9  10          1.71          3.66         2.95 o                         
   0  -9  10        111.51        120.71         6.96 o                         
   1  -9  10          8.04         10.56         2.48 o                         
   2  -9  10          0.89          3.54         3.01 o                         
  -4  -8  10         22.61         22.59         1.72 o                         
  -3  -8  10         12.09         11.89         3.22 o                         
  -2  -8  10         43.88         45.02         4.40 o                         
  -1  -8  10         22.70         24.43         2.55 o                         
   0  -8  10        156.37        161.53         5.47 o                         
   1  -8  10         66.16         73.96         5.43 o                         
   2  -8  10          0.26          2.28         3.80 o                         
   3  -8  10         12.76         17.30         1.87 o                         
  -4  -7  10         60.01         60.13         3.36 o                         
  -3  -7  10         76.43         91.38         5.47 o                         
  -2  -7  10         36.75         46.68         4.65 o                         
  -1  -7  10          7.79          9.70         2.29 o                         
   0  -7  10          2.54          3.44         1.71 o                         
   1  -7  10         75.03         81.33         4.25 o                         
   2  -7  10          2.26          1.06         4.47 o                         
   3  -7  10          3.33          6.17         2.18 o                         
  -5  -6  10          4.81          5.30         1.93 o                         
  -4  -6  10         83.83         82.57         2.28 o                         
  -3  -6  10        137.49        131.86         4.02 o                         
  -2  -6  10          6.50          5.49         6.40 o                         
  -1  -6  10        164.24        165.86         5.11 o                         
   0  -6  10        152.18        153.58         4.35 o                         
   1  -6  10          0.93          1.94         2.43 o                         
   2  -6  10        344.66        341.66        14.52 o                         
   3  -6  10         41.83         32.34         3.70 o                         
   4  -6  10         27.44         23.59         1.71 o                         
  -5  -5  10        137.39        141.21        12.28 o                         
  -4  -5  10          7.27          9.19         1.32 o                         
  -3  -5  10          9.37          9.91         2.03 o                         
  -2  -5  10         33.93         26.62         4.49 o                         
  -1  -5  10        179.16        173.00         4.02 o                         
   0  -5  10          6.01          9.53         1.88 o                         
   1  -5  10         78.46         83.45         2.90 o                         
   2  -5  10         63.41         66.13         3.15 o                         
   3  -5  10          0.29          2.96         1.88 o                         
   4  -5  10          2.29          5.93         1.87 o                         
  -5  -4  10        155.64        160.85         5.03 o                         
  -4  -4  10         22.87         22.81         2.12 o                         
  -3  -4  10         11.32         11.06         1.58 o                         
  -2  -4  10        448.43        455.12        17.42 o                         
  -1  -4  10         16.99         17.33         2.07 o                         
   0  -4  10        312.48        312.41         7.96 o                         
   1  -4  10         48.44         51.50         2.21 o                         
   2  -4  10        203.63        186.97         4.72 o                         
   3  -4  10         13.10         10.06         1.73 o                         
   4  -4  10         23.86         23.00         1.76 o                         
   5  -4  10          3.81          3.63         1.29 o                         
  -5  -3  10         39.62         39.53         2.28 o                         
  -4  -3  10         39.63         44.27         2.58 o                         
  -3  -3  10         84.85         87.32         4.09 o                         
  -2  -3  10        139.15        137.92         5.03 o                         
  -1  -3  10         26.55         25.82         2.09 o                         
   0  -3  10         15.49         18.49         2.03 o                         
   1  -3  10        110.75        118.92         4.07 o                         
   2  -3  10        193.97        187.46         5.50 o                         
   3  -3  10         73.88         72.87         3.65 o                         
   4  -3  10          0.10          1.47         1.45 o                         
   5  -3  10         35.32         39.46         2.63 o                         
  -5  -2  10         57.58         58.69         3.83 o                         
  -4  -2  10          0.30          0.31         1.88 o                         
  -3  -2  10        359.23        343.93        10.67 o                         
  -2  -2  10        832.74        816.13        25.36 o                         
  -1  -2  10         13.27         11.43         2.37 o                         
   0  -2  10        369.21        375.95         7.31 o                         
   1  -2  10        266.45        268.61         7.98 o                         
   2  -2  10         10.25         13.41         1.74 o                         
   3  -2  10        306.51        306.10         6.41 o                         
   4  -2  10        264.05        259.90         5.64 o                         
   5  -2  10         15.66         21.07         2.48 o                         
  -5  -1  10          3.35          1.41         1.82 o                         
  -4  -1  10        236.82        240.21         7.50 o                         
  -3  -1  10        321.05        314.60         8.42 o                         
  -2  -1  10         24.43         24.61         4.60 o                         
  -1  -1  10        633.99        625.03        18.51 o                         
   0  -1  10        474.10        427.59         8.89 o                         
   1  -1  10        111.62        111.90         2.50 o                         
   2  -1  10         35.40         32.73         1.83 o                         
   3  -1  10        173.48        172.75         3.76 o                         
   4  -1  10          2.70          3.88         2.22 o                         
   5  -1  10         15.70         14.38         2.60 o                         
  -5   0  10         71.51         79.02         3.11 o                         
  -4   0  10        178.86        171.48         5.63 o                         
  -3   0  10        251.03        257.88         6.05 o                         
  -2   0  10        235.04        227.37         7.81 o                         
  -1   0  10        992.93        976.25        33.33 o                         
   0   0  10          1.39          2.75         1.89 o                         
   1   0  10          6.48          2.56         1.21 o                         
   2   0  10        322.15        351.51         7.55 o                         
   3   0  10        574.35        563.47        10.53 o                         
   4   0  10          0.52          1.99         1.65 o                         
   5   0  10         22.96         30.40         3.19 o                         
  -5   1  10          8.86          6.25         2.42 o                         
  -4   1  10        101.92        104.62         4.75 o                         
  -3   1  10         27.15         29.45         2.30 o                         
  -2   1  10        798.48        734.95        31.10 o                         
  -1   1  10         94.25         84.01         6.38 o                         
   0   1  10        254.57        240.98         6.32 o                         
   1   1  10        389.03        371.89         8.93 o                         
   2   1  10       1570.38       1643.66        28.86 o                         
   3   1  10         46.55         51.19         2.37 o                         
   4   1  10         56.95         54.58         2.13 o                         
   5   1  10          6.39          6.05         3.07 o                         
   6   1  10         18.00         20.71         1.65 o                         
  -5   2  10          2.99          3.32         2.15 o                         
  -4   2  10         81.05         81.15         2.70 o                         
  -3   2  10          2.63          3.43         1.92 o                         
  -2   2  10        559.51        558.81        20.53 o                         
  -1   2  10        996.40        957.27        39.74 o                         
   0   2  10         68.69         67.58         3.69 o                         
   1   2  10        270.60        239.49        14.86 o                         
   2   2  10        638.51        637.20        11.78 o                         
   3   2  10         15.74         22.20         1.94 o                         
   4   2  10         61.72         62.94         3.47 o                         
   5   2  10        121.72        121.58         6.70 o                         
   6   2  10         39.31         35.70         2.20 o                         
  -5   3  10         13.59         11.68         2.91 o                         
  -4   3  10         84.25         79.85         3.48 o                         
  -3   3  10         25.96         25.66         2.07 o                         
  -2   3  10        276.77        272.91         9.11 o                         
  -1   3  10         16.30         12.42         3.76 o                         
   0   3  10        376.53        371.01        11.58 o                         
   1   3  10         14.20          8.61         2.85 o                         
   2   3  10        269.13        268.45         6.82 o                         
   3   3  10         48.67         47.48         2.54 o                         
   4   3  10        206.58        212.85        15.59 o                         
   5   3  10        163.13        157.45         5.48 o                         
   6   3  10          0.39          0.42         1.57 o                         
  -5   4  10          5.10          6.02         1.96 o                         
  -4   4  10         76.36         72.11         3.73 o                         
  -3   4  10        115.45         97.23         5.30 o                         
  -2   4  10        567.66        495.21        15.06 o                         
  -1   4  10         11.34         12.75         5.22 o                         
   0   4  10        484.43        467.99        14.11 o                         
   1   4  10        167.18        175.16         5.31 o                         
   2   4  10          5.71          7.62         1.33 o                         
   3   4  10        516.29        526.96        18.43 o                         
   4   4  10          0.49          3.81         2.14 o                         
   5   4  10         26.59         27.66         1.93 o                         
   6   4  10         21.14         17.13         1.49 o                         
  -5   5  10         35.37         31.85         2.25 o                         
  -4   5  10         56.74         66.69         4.80 o                         
  -3   5  10        272.91        240.87        24.46 o                         
  -2   5  10        220.87        204.92         9.66 o                         
  -1   5  10       1037.19        957.91        27.36 o                         
   0   5  10        132.22        131.99         5.65 o                         
   1   5  10         60.06         70.75         2.35 o                         
   2   5  10        788.38        790.62        25.92 o                         
   3   5  10        594.32        609.83        13.35 o                         
   4   5  10        257.67        258.33         6.28 o                         
   5   5  10        125.89        124.58         4.46 o                         
   6   5  10         50.90         44.20         2.61 o                         
  -4   6  10         85.37         88.33         5.23 o                         
  -3   6  10          6.63         13.19         2.80 o                         
  -2   6  10          6.65          6.79         3.01 o                         
  -1   6  10        275.74        284.55         9.59 o                         
   0   6  10       1330.88       1376.27        31.15 o                         
   1   6  10         47.35         49.35         2.73 o                         
   2   6  10        517.35        531.70        12.04 o                         
   3   6  10        103.21         99.82         2.96 o                         
   4   6  10         36.06         40.94         2.12 o                         
   5   6  10         12.60         17.08         2.26 o                         
  -4   7  10         29.08         28.02         2.19 o                         
  -3   7  10          1.07          3.62         2.64 o                         
  -2   7  10          1.10          0.20         2.55 o                         
  -1   7  10        611.97        582.11        17.74 o                         
   0   7  10         16.30         11.72         2.06 o                         
   1   7  10        285.22        269.09         5.27 o                         
   2   7  10          0.46          4.43         1.06 o                         
   3   7  10        159.61        151.16         5.35 o                         
   4   7  10         40.79         42.67         2.26 o                         
   5   7  10         45.95         55.63         4.28 o                         
  -4   8  10         18.85         18.91         2.15 o                         
  -3   8  10         75.03         78.06         5.46 o                         
  -2   8  10          1.94          3.38         3.11 o                         
  -1   8  10         79.75         79.39         8.99 o                         
   0   8  10         11.18         10.20         1.93 o                         
   1   8  10         44.32         46.75         1.99 o                         
   2   8  10        155.33        145.01         4.30 o                         
   3   8  10         57.35         58.03         5.38 o                         
   4   8  10         32.73         31.14         2.16 o                         
   5   8  10          4.77          4.31         2.64 o                         
  -3   9  10          8.08         10.89         2.10 o                         
  -2   9  10        238.87        242.04         9.83 o                         
  -1   9  10          4.11          3.55         3.32 o                         
   0   9  10          0.82          4.36         3.59 o                         
   1   9  10        115.41        111.75         3.46 o                         
   2   9  10        350.97        369.72         7.97 o                         
   3   9  10        121.29        104.41         2.72 o                         
   4   9  10         29.35         31.02         2.22 o                         
   5   9  10        383.18        407.50        16.48 o                         
  -3  10  10         35.44         35.01         2.11 o                         
  -2  10  10        129.13        114.84         3.53 o                         
  -1  10  10         13.21         10.51         2.81 o                         
   0  10  10         55.99         53.21         4.50 o                         
   1  10  10        202.39        208.46         9.00 o                         
   2  10  10         42.60         41.91         1.94 o                         
   3  10  10         86.00         94.46         2.71 o                         
   4  10  10         50.14         56.33         2.46 o                         
   5  10  10        103.44        100.10         4.99 o                         
  -2  11  10         14.89         16.47         3.94 o                         
  -1  11  10         90.33         89.39         3.99 o                         
   0  11  10        176.53        164.46         9.26 o                         
   1  11  10          0.35          2.00         1.57 o                         
   2  11  10          0.97          2.13         1.71 o                         
   3  11  10         36.91         36.01         1.75 o                         
   4  11  10        158.82        154.13         5.19 o                         
   5  11  10          7.28          7.72         1.97 o                         
  -2  12  10          1.01          6.60         3.19 o                         
  -1  12  10         52.40         52.42         2.26 o                         
   0  12  10          6.23          5.36         2.09 o                         
   1  12  10          0.83          2.12         1.59 o                         
   2  12  10          0.03          1.35         1.62 o                         
   3  12  10        116.65        113.29         3.23 o                         
   4  12  10          0.04         -1.73         2.20 o                         
   5  12  10         12.68         12.19         1.59 o                         
  -1  13  10        169.64        178.18         7.41 o                         
   0  13  10          4.80          6.63         1.83 o                         
   1  13  10          0.66          2.52         1.46 o                         
   2  13  10         58.42         64.03         2.42 o                         
   3  13  10         79.60         75.99         4.84 o                         
   4  13  10          9.13          7.76         1.86 o                         
  -1  14  10        119.15        105.58         4.76 o                         
   0  14  10          3.04          2.66         1.31 o                         
   1  14  10         63.39         65.70         3.94 o                         
   2  14  10         13.46         18.19         1.44 o                         
   3  14  10         27.09         23.70         2.74 o                         
   1  15  10        136.16        130.80         4.05 o                         
   2  15  10         24.54         22.68         1.36 o                         
   3  15  10          5.56          6.21         1.62 o                         
  -1 -11  11          1.46          2.23         1.34 o                         
  -2 -10  11         41.77         45.28         2.19 o                         
  -1 -10  11         75.59         86.82         4.38 o                         
   0 -10  11         12.98         15.83         2.37 o                         
   1 -10  11          2.08          2.76         2.07 o                         
  -3  -9  11        123.67        132.66         6.06 o                         
  -2  -9  11          1.39          1.23         1.86 o                         
  -1  -9  11         93.80         96.51         5.11 o                         
   0  -9  11          0.15          2.16         1.71 o                         
   1  -9  11         70.76         83.55         6.47 o                         
   2  -9  11         10.67         11.69         1.37 o                         
  -4  -8  11          7.61          5.73         1.64 o                         
  -3  -8  11        155.39        171.83         5.36 o                         
  -2  -8  11          5.50          6.26         3.29 o                         
  -1  -8  11         25.96         27.73         3.53 o                         
   0  -8  11        175.35        197.20         6.22 o                         
   1  -8  11         28.18         30.01         2.82 o                         
   2  -8  11         18.36         27.02         5.03 o                         
  -4  -7  11        126.87        139.46        10.36 o                         
  -3  -7  11         65.99         58.69         3.03 o                         
  -2  -7  11        235.47        253.49        11.32 o                         
  -1  -7  11          0.39          1.90         3.41 o                         
   0  -7  11         78.68         82.45         2.86 o                         
   1  -7  11        162.72        187.40         9.00 o                         
   2  -7  11         61.15         67.85         3.57 o                         
   3  -7  11          8.41         10.61         1.89 o                         
  -4  -6  11          0.04          0.48         1.41 o                         
  -3  -6  11         20.03         20.17         1.92 o                         
  -2  -6  11         86.83         99.13         6.16 o                         
  -1  -6  11        314.91        322.04        10.88 o                         
   0  -6  11         29.29         28.81         2.09 o                         
   1  -6  11        153.26        162.28         8.71 o                         
   2  -6  11         26.86         28.75         4.68 o                         
   3  -6  11        115.97        122.88         8.08 o                         
  -4  -5  11          0.75          1.98         1.66 o                         
  -3  -5  11          0.17          1.25         1.84 o                         
  -2  -5  11        393.80        379.06        13.55 o                         
  -1  -5  11          0.15          2.11         1.75 o                         
   0  -5  11        212.20        219.70         5.94 o                         
   1  -5  11         86.01         90.28         3.01 o                         
   2  -5  11         66.96         67.63         3.81 o                         
   3  -5  11         27.11         21.62         2.48 o                         
   4  -5  11         84.03         74.65         3.56 o                         
  -4  -4  11         44.88         42.87         3.07 o                         
  -3  -4  11        145.74        134.82         3.77 o                         
  -2  -4  11         83.53         84.25         7.40 o                         
  -1  -4  11          3.53          5.89         2.65 o                         
   0  -4  11         23.07         24.84         2.36 o                         
   1  -4  11        416.40        403.64        10.40 o                         
   2  -4  11         20.95         20.08         2.27 o                         
   3  -4  11          2.73          5.87         1.57 o                         
   4  -4  11          0.24          2.69         1.98 o                         
  -5  -3  11          0.00          0.61         1.72 o                         
  -4  -3  11          2.99          3.57         2.78 o                         
  -3  -3  11        658.22        684.01        14.28 o                         
  -2  -3  11         52.60         50.73         5.54 o                         
  -1  -3  11        297.11        298.59         7.07 o                         
   0  -3  11          6.98          6.63         2.80 o                         
   1  -3  11        186.89        170.65         5.22 o                         
   2  -3  11         39.37         38.19         2.23 o                         
   3  -3  11         20.94         22.87         1.73 o                         
   4  -3  11         78.55         65.82         3.40 o                         
   5  -3  11          1.89          2.34         1.32 o                         
  -5  -2  11          9.45         10.51         2.38 o                         
  -4  -2  11        129.51        142.71         7.10 o                         
  -3  -2  11         47.27         43.22         4.19 o                         
  -2  -2  11        273.03        271.06         7.87 o                         
  -1  -2  11         65.31         73.36         3.10 o                         
   0  -2  11        448.85        440.33         8.39 o                         
   1  -2  11          1.55          2.53         1.68 o                         
   2  -2  11        297.38        294.38         6.77 o                         
   3  -2  11        518.06        499.67        10.28 o                         
   4  -2  11         96.62        105.59         5.53 o                         
   5  -2  11         27.54         25.79         2.24 o                         
  -5  -1  11        163.96        171.16         5.23 o                         
  -4  -1  11         20.99         24.23         3.39 o                         
  -3  -1  11          5.89          6.55         1.51 o                         
  -2  -1  11        218.12        213.90         6.63 o                         
  -1  -1  11       1211.12       1124.21        26.13 o                         
   0  -1  11         40.06         38.09         1.88 o                         
   1  -1  11        166.37        175.76         5.72 o                         
   2  -1  11         41.27         38.33         2.10 o                         
   3  -1  11        264.05        261.97         5.91 o                         
   4  -1  11          7.10          6.39         3.00 o                         
   5  -1  11        135.64        140.93        11.33 o                         
  -5   0  11         10.63         10.78         1.96 o                         
  -4   0  11         53.30         57.80         3.33 o                         
  -3   0  11        249.25        227.95         5.51 o                         
  -2   0  11        222.35        217.70         7.76 o                         
  -1   0  11         46.92         46.54         4.64 o                         
   0   0  11         10.88         10.41         2.06 o                         
   1   0  11         94.38         93.16         5.05 o                         
   2   0  11        742.33        692.68        14.02 o                         
   3   0  11         21.06         19.58         1.46 o                         
   4   0  11         28.52         32.27         1.99 o                         
   5   0  11          3.39          6.48         2.36 o                         
  -5   1  11         47.53         45.23         2.99 o                         
  -4   1  11         19.04         21.32         2.77 o                         
  -3   1  11          1.37          2.77         1.87 o                         
  -2   1  11        800.63        741.89        31.70 o                         
  -1   1  11        107.37         90.98         4.52 o                         
   0   1  11        146.04        123.21         5.14 o                         
   1   1  11          5.78          3.32         1.99 o                         
   2   1  11        158.23        142.63         6.58 o                         
   3   1  11         84.76         91.69         3.15 o                         
   4   1  11         27.83         30.81         1.99 o                         
   5   1  11         24.17         24.51         2.09 o                         
  -5   2  11         26.81         25.23         1.86 o                         
  -4   2  11          0.16          1.61         2.17 o                         
  -3   2  11         91.69         92.26         3.26 o                         
  -2   2  11         51.51         40.35         6.33 o                         
  -1   2  11        299.13        304.50         9.95 o                         
   0   2  11         23.36         30.35         3.15 o                         
   1   2  11        156.77        152.22         6.86 o                         
   2   2  11         56.71         57.96         2.07 o                         
   3   2  11          2.77          3.85         1.74 o                         
   4   2  11        776.07        776.03        15.41 o                         
   5   2  11         24.67         24.93         2.09 o                         
  -4   3  11         45.76         49.80         2.74 o                         
  -3   3  11        101.56         84.65         3.04 o                         
  -2   3  11          3.84          2.03         3.10 o                         
  -1   3  11        307.92        301.36        15.71 o                         
   0   3  11        246.27        225.32         7.87 o                         
   1   3  11        149.68        152.67         7.00 o                         
   2   3  11         17.69         18.12         3.10 o                         
   3   3  11        275.22        268.59         7.81 o                         
   4   3  11         37.01         35.65         3.03 o                         
   5   3  11         11.21         11.74         1.64 o                         
  -4   4  11         10.13          8.65         1.83 o                         
  -3   4  11        366.27        319.22         8.77 o                         
  -2   4  11        249.33        214.45         7.75 o                         
  -1   4  11         59.09         52.04         6.53 o                         
   0   4  11        201.31        218.55         7.73 o                         
   1   4  11         33.87         36.19         3.18 o                         
   2   4  11        553.98        591.62        12.42 o                         
   3   4  11         37.42         40.11         2.48 o                         
   4   4  11         43.43         46.45         3.80 o                         
   5   4  11         20.30         17.73         1.95 o                         
   6   4  11         42.40         38.46         2.15 o                         
  -4   5  11        137.53        154.74         7.30 o                         
  -3   5  11          0.33          1.82         2.08 o                         
  -2   5  11         66.67         59.54         2.91 o                         
  -1   5  11         54.64         49.12         6.62 o                         
   0   5  11        300.13        320.53         8.25 o                         
   1   5  11          2.15          2.47         1.67 o                         
   2   5  11         24.91         22.42         1.52 o                         
   3   5  11         69.45         78.10         3.23 o                         
   4   5  11        146.86        147.55         4.39 o                         
   5   5  11          3.86          4.82         2.40 o                         
  -4   6  11         44.26         55.86         4.10 o                         
  -3   6  11         44.51         38.81         3.06 o                         
  -2   6  11        339.45        323.53        10.72 o                         
  -1   6  11        829.62        839.70        19.73 o                         
   0   6  11        413.13        409.40        12.97 o                         
   1   6  11        290.86        289.14         6.47 o                         
   2   6  11         30.24         32.44         1.65 o                         
   3   6  11         88.40         92.35         5.10 o                         
   4   6  11         27.42         30.48         2.12 o                         
   5   6  11        370.81        358.69        10.41 o                         
  -4   7  11          1.79          2.66         1.60 o                         
  -3   7  11          0.13          0.34         3.04 o                         
  -2   7  11        333.49        292.20         9.89 o                         
  -1   7  11         90.68         87.11         6.88 o                         
   0   7  11        558.85        559.93        28.41 o                         
   1   7  11          3.93          8.34         1.98 o                         
   2   7  11        137.90        137.74         3.77 o                         
   3   7  11         10.28          9.32         1.95 o                         
   4   7  11        180.80        174.05         9.13 o                         
   5   7  11          0.73          1.45         1.74 o                         
  -4   8  11          8.57          7.12         1.52 o                         
  -3   8  11         28.22         30.19         5.94 o                         
  -2   8  11        428.99        437.01        12.76 o                         
  -1   8  11         20.00         22.70         3.67 o                         
   0   8  11          7.38          3.62         4.16 o                         
   1   8  11        501.74        481.86         8.93 o                         
   2   8  11        225.70        237.02         5.39 o                         
   3   8  11         91.82         86.86         3.81 o                         
   4   8  11          8.21         11.56         1.88 o                         
   5   8  11         92.07         97.51         3.49 o                         
  -3   9  11        102.40        101.36         3.72 o                         
  -2   9  11          6.67          7.81         2.89 o                         
  -1   9  11          7.35          8.45         3.43 o                         
   0   9  11        223.05        222.54         7.42 o                         
   1   9  11        406.25        409.91         8.89 o                         
   2   9  11          9.08          8.66         1.39 o                         
   3   9  11          0.30          0.34         1.57 o                         
   4   9  11        255.66        259.96         6.53 o                         
   5   9  11         52.07         47.57         3.14 o                         
  -3  10  11          6.48          8.32         2.43 o                         
  -2  10  11          4.19          4.64         1.60 o                         
  -1  10  11         93.10         94.37         6.16 o                         
   0  10  11        604.64        688.67        14.34 o                         
   1  10  11        106.23        106.75         3.21 o                         
   2  10  11         59.89         61.40         3.22 o                         
   3  10  11          0.87          1.10         1.36 o                         
   4  10  11        285.00        305.18         8.69 o                         
   5  10  11         11.02         10.23         1.96 o                         
  -2  11  11         17.13         15.58         3.54 o                         
  -1  11  11         65.35         62.94         4.09 o                         
   0  11  11          6.95          7.99         2.77 o                         
   1  11  11        119.03        119.84         4.12 o                         
   2  11  11         18.81         17.25         2.01 o                         
   3  11  11         71.11         69.10         3.29 o                         
   4  11  11         13.85         13.97         2.43 o                         
   5  11  11         92.96         85.27         3.94 o                         
  -2  12  11         39.54         39.52         2.00 o                         
  -1  12  11         94.48        107.34         3.17 o                         
   0  12  11          3.72          8.35         3.36 o                         
   1  12  11          0.41          2.79         1.48 o                         
   2  12  11        121.15        125.19         4.09 o                         
   3  12  11          3.63          3.72         1.15 o                         
   4  12  11          6.21          9.03         1.92 o                         
  -1  13  11          5.94          9.02         1.21 o                         
   0  13  11         36.86         37.71         2.19 o                         
   1  13  11         83.38         85.39         2.39 o                         
   2  13  11         52.47         58.86         3.09 o                         
   3  13  11          8.05          7.71         2.32 o                         
   4  13  11         22.88         16.98         1.55 o                         
   0  14  11          0.38          1.55         1.22 o                         
   1  14  11        192.73        202.58         6.08 o                         
   2  14  11        105.17         91.54         2.89 o                         
   3  14  11         55.37         53.88         3.29 o                         
  -1 -10  12         13.53         15.36         1.93 o                         
  -2  -9  12         13.96         13.39         1.66 o                         
  -1  -9  12         31.46         29.10         4.08 o                         
   0  -9  12         64.40         63.89         2.57 o                         
   1  -9  12         14.19         15.85         1.68 o                         
  -3  -8  12          6.85          9.50         1.53 o                         
  -2  -8  12         11.04         16.92         3.02 o                         
  -1  -8  12          6.68          9.09         2.82 o                         
   0  -8  12          0.74          4.35         1.71 o                         
   1  -8  12         18.34         23.69         4.88 o                         
   2  -8  12        126.56        127.36         4.13 o                         
  -4  -7  12         52.12         43.14         2.39 o                         
  -3  -7  12         26.25         29.17         1.69 o                         
  -2  -7  12         55.23         62.86         4.47 o                         
  -1  -7  12        327.91        333.90        14.00 o                         
   0  -7  12        159.27        168.93         9.34 o                         
   1  -7  12        168.42        183.35         8.54 o                         
   2  -7  12         10.10         16.32         3.08 o                         
   3  -7  12          1.65          5.69         2.16 o                         
  -4  -6  12          5.86          5.93         1.65 o                         
  -3  -6  12        195.32        206.62         5.04 o                         
  -2  -6  12        226.09        247.49         7.58 o                         
  -1  -6  12         15.84         21.62         3.79 o                         
   0  -6  12         58.27         63.09         2.55 o                         
   1  -6  12        101.09        100.22         7.25 o                         
   2  -6  12         35.56         42.58         4.33 o                         
   3  -6  12          0.20          1.43         1.83 o                         
  -4  -5  12         12.91         10.70         2.11 o                         
  -3  -5  12        127.69        130.69         7.69 o                         
  -2  -5  12         22.06         25.25         3.63 o                         
  -1  -5  12         58.29         54.39         2.77 o                         
   0  -5  12         17.92         21.76         2.04 o                         
   1  -5  12         27.37         31.14         3.98 o                         
   2  -5  12          0.48          0.90         2.62 o                         
   3  -5  12         12.03         11.62         1.46 o                         
  -4  -4  12         43.96         40.64         3.26 o                         
  -3  -4  12         48.25         52.34         2.86 o                         
  -2  -4  12         79.32         76.01         3.72 o                         
  -1  -4  12          1.27          1.24         1.95 o                         
   0  -4  12         27.29         30.60         2.85 o                         
   1  -4  12         16.66         18.75         1.74 o                         
   2  -4  12          1.99          5.74         2.30 o                         
   3  -4  12         60.13         57.41         5.53 o                         
   4  -4  12         22.52         15.80         1.85 o                         
  -4  -3  12        343.98        340.81        19.80 o                         
  -3  -3  12         64.14         61.80         2.60 o                         
  -2  -3  12          0.40          1.07         2.61 o                         
  -1  -3  12        714.34        712.85        14.99 o                         
   0  -3  12        317.01        314.59         7.41 o                         
   1  -3  12        563.59        584.12        17.36 o                         
   2  -3  12          8.33          9.54         2.27 o                         
   3  -3  12        107.97        109.40         2.71 o                         
   4  -3  12          0.15          0.99         2.06 o                         
  -4  -2  12         11.13         14.89         3.33 o                         
  -3  -2  12         37.49         34.03         4.51 o                         
  -2  -2  12          8.80         11.43         2.26 o                         
  -1  -2  12        866.90        834.55        17.30 o                         
   0  -2  12         45.35         45.02         2.12 o                         
   1  -2  12        165.27        165.11         5.14 o                         
   2  -2  12          6.52          4.68         1.91 o                         
   3  -2  12         94.49         99.48         2.97 o                         
   4  -2  12         16.51         16.05         2.48 o                         
   5  -2  12         19.48         18.39         1.62 o                         
  -4  -1  12          1.33          1.69         2.16 o                         
  -3  -1  12         10.31          9.94         2.25 o                         
  -2  -1  12        492.94        475.29        10.44 o                         
  -1  -1  12        114.61        120.51         4.74 o                         
   0  -1  12         65.99         56.77         2.20 o                         
   1  -1  12         12.41         17.30         1.77 o                         
   2  -1  12        187.90        197.52         5.37 o                         
   3  -1  12         64.41         62.92         2.50 o                         
   4  -1  12         32.64         35.55         3.28 o                         
   5  -1  12         42.05         37.42         2.46 o                         
  -4   0  12          2.76          1.52         2.16 o                         
  -3   0  12         41.87         46.57         2.58 o                         
  -2   0  12          5.02          4.90         2.91 o                         
  -1   0  12        663.14        653.45        15.71 o                         
   0   0  12          0.88          2.13         2.09 o                         
   1   0  12        252.52        255.05         8.90 o                         
   2   0  12        308.53        311.18         7.91 o                         
   3   0  12          6.26          7.31         1.40 o                         
   4   0  12          5.32          7.59         1.79 o                         
   5   0  12         36.12         43.97         2.87 o                         
  -4   1  12         48.89         49.55         2.83 o                         
  -3   1  12        305.47        295.83         7.77 o                         
  -2   1  12        135.03        137.26         8.34 o                         
  -1   1  12        441.83        441.31        25.03 o                         
   0   1  12        775.15        761.78        22.33 o                         
   1   1  12        406.88        354.60        14.75 o                         
   2   1  12         83.70         80.67         2.64 o                         
   3   1  12         64.62         65.89         2.25 o                         
   4   1  12        179.38        169.84         5.37 o                         
   5   1  12          1.00          1.71         1.47 o                         
  -4   2  12         21.91         22.58         2.25 o                         
  -3   2  12         23.37         17.49         1.92 o                         
  -2   2  12         72.28         64.14         7.11 o                         
  -1   2  12         13.28         11.96         3.30 o                         
   0   2  12        675.04        646.66        22.35 o                         
   1   2  12        431.24        417.22        16.69 o                         
   2   2  12          3.11          4.67         1.51 o                         
   3   2  12        357.07        371.15         9.68 o                         
   4   2  12         53.57         60.24         2.68 o                         
   5   2  12         14.91          9.94         2.30 o                         
  -4   3  12          0.17          3.53         1.82 o                         
  -3   3  12         48.08         50.22         2.43 o                         
  -2   3  12          0.81          2.66         4.82 o                         
  -1   3  12        662.63        612.62        27.78 o                         
   0   3  12        385.69        387.37        10.42 o                         
   1   3  12          8.80          8.67         2.51 o                         
   2   3  12        179.84        181.74         6.21 o                         
   3   3  12        339.99        347.25         8.44 o                         
   4   3  12         15.25         13.88         2.01 o                         
   5   3  12          4.24          4.33         1.54 o                         
  -4   4  12         37.39         37.05         2.38 o                         
  -3   4  12         81.92         72.51         3.17 o                         
  -2   4  12         66.75         62.67         4.69 o                         
  -1   4  12         72.93         85.15         8.37 o                         
   0   4  12        198.61        214.14         5.96 o                         
   1   4  12         47.42         50.12         3.61 o                         
   2   4  12        105.04         98.48         4.09 o                         
   3   4  12        304.31        279.88         7.51 o                         
   4   4  12         13.81         17.23         2.51 o                         
   5   4  12          6.98          5.11         1.31 o                         
  -4   5  12         18.56         18.97         3.14 o                         
  -3   5  12        112.44        111.00         6.11 o                         
  -2   5  12        147.00        133.46         6.74 o                         
  -1   5  12        763.82        738.72        32.80 o                         
   0   5  12        171.35        183.16         5.42 o                         
   1   5  12        529.69        556.49        16.96 o                         
   2   5  12         96.19         90.32         2.58 o                         
   3   5  12         12.53         13.91         1.81 o                         
   4   5  12         33.55         34.41         2.75 o                         
   5   5  12         23.52         25.90         2.04 o                         
  -4   6  12          9.74         14.18         2.77 o                         
  -3   6  12          0.12          1.00         2.58 o                         
  -2   6  12         75.34         65.34         4.19 o                         
  -1   6  12         81.09         85.31         4.19 o                         
   0   6  12        307.66        287.63        18.16 o                         
   1   6  12         31.35         32.45         3.01 o                         
   2   6  12        102.05        103.95         3.79 o                         
   3   6  12        100.95        102.46         5.97 o                         
   4   6  12        150.55        147.68         4.59 o                         
   5   6  12         10.08         10.83         1.65 o                         
  -4   7  12          8.69         11.66         1.66 o                         
  -3   7  12         60.65         69.70         4.84 o                         
  -2   7  12         35.56         36.79         4.57 o                         
  -1   7  12         35.30         34.19         3.16 o                         
   0   7  12        244.67        245.92         8.85 o                         
   1   7  12        508.82        520.83        10.91 o                         
   2   7  12         17.02         18.47         2.32 o                         
   3   7  12        153.59        169.95         9.59 o                         
   4   7  12        263.12        248.01         9.32 o                         
   5   7  12        104.30         96.31         3.36 o                         
  -3   8  12        104.74        104.12         5.69 o                         
  -2   8  12          0.44          1.77         3.84 o                         
  -1   8  12         21.21         21.67         3.69 o                         
   0   8  12        317.11        287.09        14.07 o                         
   1   8  12        114.46        120.71         3.63 o                         
   2   8  12         57.27         53.34         2.89 o                         
   3   8  12         66.49         66.55         3.17 o                         
   4   8  12        211.30        214.06         6.68 o                         
   5   8  12         30.08         29.43         1.73 o                         
  -3   9  12          0.01          0.83         3.49 o                         
  -2   9  12        115.08        110.70         4.39 o                         
  -1   9  12         17.14         16.52         4.57 o                         
   0   9  12        466.35        491.63        19.17 o                         
   1   9  12         17.65         19.99         2.04 o                         
   2   9  12        113.65        112.40         5.13 o                         
   3   9  12          2.05          3.07         1.45 o                         
   4   9  12          2.71          3.35         1.77 o                         
   5   9  12          6.17          7.51         1.74 o                         
  -2  10  12         13.25         10.31         1.46 o                         
  -1  10  12        103.11        110.19         6.44 o                         
   0  10  12         10.83         15.82         2.13 o                         
   1  10  12          4.65          3.90         1.38 o                         
   2  10  12         15.17         17.34         2.04 o                         
   3  10  12        158.93        162.41         3.90 o                         
   4  10  12          6.82          1.78         1.56 o                         
   5  10  12         12.41         12.72         1.58 o                         
  -2  11  12          7.11          8.47         2.95 o                         
  -1  11  12          1.16          5.73         1.60 o                         
   0  11  12         19.80         20.97         2.40 o                         
   1  11  12         17.61         19.07         1.91 o                         
   2  11  12         96.16         99.33         5.66 o                         
   3  11  12          7.22          6.91         1.17 o                         
   4  11  12         29.06         30.34         2.33 o                         
  -1  12  12         21.35         22.29         2.08 o                         
   0  12  12          2.30          2.92         1.71 o                         
   1  12  12         80.25         84.37         4.72 o                         
   2  12  12          0.03         -0.55         2.34 o                         
   3  12  12          2.57          2.51         1.77 o                         
   4  12  12          2.90          5.51         1.32 o                         
  -1  13  12          0.39          1.00         2.42 o                         
   0  13  12         75.59         72.68         2.94 o                         
   1  13  12         59.65         72.53         3.21 o                         
   2  13  12          5.50          4.56         1.59 o                         
   3  13  12          1.13          0.11         2.30 o                         
   1  14  12         39.51         38.28         2.53 o                         
   2  14  12         10.92          9.30         1.74 o                         
  -1  -9  13         65.33         67.09         2.41 o                         
   0  -9  13         20.30         20.51         1.99 o                         
  -2  -8  13          8.25          7.98         2.18 o                         
  -1  -8  13          3.59          3.85         2.17 o                         
   0  -8  13          7.25          5.51         1.76 o                         
   1  -8  13        136.57        136.60         4.34 o                         
  -3  -7  13          1.55          2.22         1.32 o                         
  -2  -7  13        121.40        132.57         4.50 o                         
  -1  -7  13         18.73         25.90         3.13 o                         
   0  -7  13         22.33         26.80         2.53 o                         
   1  -7  13         78.83         90.43         4.89 o                         
   2  -7  13          4.14          4.27         2.10 o                         
  -3  -6  13         66.41         69.46         2.56 o                         
  -2  -6  13        106.83         96.60         5.16 o                         
  -1  -6  13         14.84         20.72         3.44 o                         
   0  -6  13         88.91         88.78         3.18 o                         
   1  -6  13        103.81        111.60         7.04 o                         
   2  -6  13         52.88         62.30         4.09 o                         
   3  -6  13          7.21         10.92         2.16 o                         
  -3  -5  13        155.32        161.43         6.94 o                         
  -2  -5  13          1.45          5.25         2.26 o                         
  -1  -5  13         66.18         59.82         7.15 o                         
   0  -5  13        219.73        223.98         5.69 o                         
   1  -5  13          2.18          6.32         2.36 o                         
   2  -5  13         13.14         16.63         2.38 o                         
   3  -5  13         15.82         19.98         1.90 o                         
  -4  -4  13         51.45         55.70         3.26 o                         
  -3  -4  13          7.38          9.44         1.41 o                         
  -2  -4  13        153.23        163.65         7.60 o                         
  -1  -4  13         20.65         15.20         2.19 o                         
   0  -4  13          5.40          6.48         1.87 o                         
   1  -4  13         55.96         58.98         2.48 o                         
   2  -4  13         79.06         81.25         3.76 o                         
   3  -4  13        124.59        129.92         9.71 o                         
   4  -4  13          4.34          4.80         1.05 o                         
  -4  -3  13          6.79          8.25         2.13 o                         
  -3  -3  13          5.20          3.98         1.79 o                         
  -2  -3  13        174.01        174.55         8.14 o                         
  -1  -3  13         32.70         34.34         3.21 o                         
   0  -3  13          0.23         -0.29         2.21 o                         
   1  -3  13         13.55         15.91         1.96 o                         
   2  -3  13        270.81        277.07         9.71 o                         
   3  -3  13          2.40          2.04         1.26 o                         
   4  -3  13          1.62          1.18         1.59 o                         
  -4  -2  13         13.12         13.09         2.72 o                         
  -3  -2  13          0.11         -2.25         3.02 o                         
  -2  -2  13        387.47        393.99        12.55 o                         
  -1  -2  13         91.09         85.41         7.51 o                         
   0  -2  13         95.99        101.18         4.60 o                         
   1  -2  13         58.71         54.04         2.97 o                         
   2  -2  13        441.76        415.68        10.26 o                         
   3  -2  13          1.38          4.74         1.49 o                         
   4  -2  13         11.40         13.00         1.84 o                         
  -4  -1  13          9.17          9.65         1.88 o                         
  -3  -1  13        259.06        259.46        11.30 o                         
  -2  -1  13         55.26         49.12         3.68 o                         
  -1  -1  13          1.68         -0.34         2.11 o                         
   0  -1  13          4.34          5.40         1.80 o                         
   1  -1  13        652.39        668.51        17.10 o                         
   2  -1  13          1.20          2.90         1.54 o                         
   3  -1  13         39.85         42.53         2.36 o                         
   4  -1  13         18.32         15.22         2.43 o                         
  -4   0  13         27.98         34.14         2.26 o                         
  -3   0  13          1.81          1.29         2.26 o                         
  -2   0  13        158.64        147.10         4.76 o                         
  -1   0  13        180.74        160.85         4.57 o                         
   0   0  13         17.57         19.76         2.07 o                         
   1   0  13          0.03          0.70         1.88 o                         
   2   0  13         58.02         55.92         2.67 o                         
   3   0  13         35.43         33.93         2.32 o                         
   4   0  13        293.09        310.06        16.87 o                         
   5   0  13          9.39         11.06         1.60 o                         
  -4   1  13          8.60         13.82         1.90 o                         
  -3   1  13         32.57         30.16         2.21 o                         
  -2   1  13        194.22        171.10         8.84 o                         
  -1   1  13        212.47        213.37         6.79 o                         
   0   1  13         37.27         45.43         6.66 o                         
   1   1  13         19.45         19.53         1.79 o                         
   2   1  13        236.85        227.27         6.40 o                         
   3   1  13        549.75        525.92         9.52 o                         
   4   1  13          3.43          3.85         2.79 o                         
   5   1  13         33.89         29.73         1.94 o                         
  -4   2  13          8.44          7.37         2.27 o                         
  -3   2  13         32.80         28.34         2.10 o                         
  -2   2  13          1.07          0.70         4.91 o                         
  -1   2  13       1033.32       1001.23        24.13 o                         
   0   2  13         23.88         22.37         3.29 o                         
   1   2  13        150.18        153.99         5.07 o                         
   2   2  13         36.07         35.06         1.92 o                         
   3   2  13        512.61        509.91        15.33 o                         
   4   2  13          0.96          2.89         1.80 o                         
   5   2  13          9.95         10.62         2.04 o                         
  -4   3  13         35.25         32.44         2.40 o                         
  -3   3  13          6.74          7.09         1.76 o                         
  -2   3  13        491.87        454.75        21.90 o                         
  -1   3  13         25.88         21.49         5.62 o                         
   0   3  13         25.56         29.00         2.60 o                         
   1   3  13        125.17        125.38         5.27 o                         
   2   3  13        451.07        431.33        11.06 o                         
   3   3  13          1.68          2.97         1.67 o                         
   4   3  13          0.71          0.94         1.68 o                         
   5   3  13          5.29          3.69         1.76 o                         
  -4   4  13          6.27          7.19         1.81 o                         
  -3   4  13         23.86         25.09         2.57 o                         
  -2   4  13          0.02          1.94         2.13 o                         
  -1   4  13         96.19        105.54         8.90 o                         
   0   4  13        481.36        461.18        13.20 o                         
   1   4  13         11.66         14.07         3.05 o                         
   2   4  13         52.12         58.03         3.87 o                         
   3   4  13         70.14         71.68         3.22 o                         
   4   4  13          2.24          2.35         1.69 o                         
   5   4  13         92.52         73.07        10.41 o                         
  -4   5  13          2.52          7.02         2.49 o                         
  -3   5  13          4.50          3.20         3.32 o                         
  -2   5  13        316.31        294.71         8.43 o                         
  -1   5  13        126.26        111.35         5.32 o                         
   0   5  13         63.17         55.73         3.90 o                         
   1   5  13         27.55         33.11         9.24 o                         
   2   5  13          0.82          1.26         2.14 o                         
   3   5  13        447.19        417.91        13.80 o                         
   4   5  13         36.44         33.12         2.47 o                         
   5   5  13          0.57          0.46         1.30 o                         
  -3   6  13         28.21         30.35         3.62 o                         
  -2   6  13        159.14        158.39         7.95 o                         
  -1   6  13         51.17         51.01         4.19 o                         
   0   6  13        314.50        338.32         8.96 o                         
   1   6  13         74.04         78.36         9.61 o                         
   2   6  13         47.46         45.23         2.52 o                         
   3   6  13         62.07         63.56         2.50 o                         
   4   6  13         50.14         46.97         2.61 o                         
   5   6  13         53.28         48.40         2.10 o                         
  -3   7  13         89.89         97.11         3.70 o                         
  -2   7  13          2.04          0.88         3.84 o                         
  -1   7  13        529.87        545.66        15.43 o                         
   0   7  13        182.69        191.48        15.07 o                         
   1   7  13          2.58          5.56         2.41 o                         
   2   7  13        263.40        250.12        12.72 o                         
   3   7  13        278.87        291.16        28.94 o                         
   4   7  13        113.21        109.49         3.92 o                         
   5   7  13          0.89          2.12         1.20 o                         
  -3   8  13          0.17          0.96         2.13 o                         
  -2   8  13         26.64         27.87         3.96 o                         
  -1   8  13         79.46         85.68         4.33 o                         
   0   8  13          0.64          3.39         3.34 o                         
   1   8  13        133.36        139.31         6.25 o                         
   2   8  13         31.82         25.95         3.07 o                         
   3   8  13        113.60        130.40         4.46 o                         
   4   8  13         69.45         68.85         2.84 o                         
   5   8  13          1.60          3.25         1.10 o                         
  -3   9  13          0.41         -0.37         2.26 o                         
  -2   9  13         16.66         15.92         3.39 o                         
  -1   9  13        178.60        195.52         6.64 o                         
   0   9  13         17.97         27.00         4.86 o                         
   1   9  13         21.60         28.89         2.21 o                         
   2   9  13         15.71         17.96         3.46 o                         
   3   9  13         98.34        100.00         4.29 o                         
   4   9  13         32.38         30.12         1.87 o                         
   5   9  13          9.73         11.43         1.44 o                         
  -2  10  13          5.30          2.26         2.73 o                         
  -1  10  13         73.37         76.87         5.19 o                         
   0  10  13         91.98        108.54         4.74 o                         
   1  10  13         29.31         37.53         2.76 o                         
   2  10  13        149.74        153.07         5.22 o                         
   3  10  13         26.76         29.64         3.10 o                         
   4  10  13          0.72          3.11         1.25 o                         
  -2  11  13         33.59         32.54         2.85 o                         
  -1  11  13          3.56          2.72         2.03 o                         
   0  11  13        115.62        133.91         7.23 o                         
   1  11  13        254.73        255.59        33.50 o                         
   2  11  13          0.10         -2.30         2.30 o                         
   3  11  13         39.07         32.65         3.15 o                         
   4  11  13         13.65         11.64         1.35 o                         
  -1  12  13          2.72          1.47         1.55 o                         
   0  12  13         30.42         28.46         2.21 o                         
   1  12  13          0.35          1.24         2.02 o                         
   2  12  13         21.28         24.67         2.71 o                         
   3  12  13          0.27          0.85         2.00 o                         
   0  13  13         54.77         63.65         2.59 o                         
   1  13  13         32.17         37.15         2.55 o                         
   2  13  13          0.02          0.93         1.81 o                         
  -1  -8  14          3.91          3.69         1.53 o                         
   0  -8  14         95.35         88.45         4.17 o                         
  -2  -7  14         32.62         31.73         1.83 o                         
  -1  -7  14         24.11         25.76         2.52 o                         
   0  -7  14          0.30          1.17         1.64 o                         
   1  -7  14         12.60         16.08         2.71 o                         
  -3  -6  14         31.01         33.26         2.40 o                         
  -2  -6  14          4.89          4.59         2.10 o                         
  -1  -6  14         33.28         32.65         3.16 o                         
   0  -6  14        118.18        124.91         4.03 o                         
   1  -6  14         20.87         14.81         2.71 o                         
  -3  -5  14         15.86         15.72         1.28 o                         
  -2  -5  14         33.88         25.82         2.12 o                         
  -1  -5  14        123.17        132.20         6.61 o                         
   0  -5  14          5.36          8.26         1.53 o                         
   1  -5  14         28.71         27.77         2.29 o                         
   2  -5  14         22.16         20.83         2.22 o                         
   3  -5  14         12.30         11.72         1.96 o                         
  -3  -4  14         20.97         19.53         1.55 o                         
  -2  -4  14          0.52          2.88         1.85 o                         
  -1  -4  14         55.46         57.55         3.33 o                         
   0  -4  14        127.74        119.47         3.52 o                         
   1  -4  14         78.40         79.44         3.55 o                         
   2  -4  14         23.34         32.04         2.47 o                         
   3  -4  14          8.72          7.48         1.96 o                         
  -3  -3  14         29.15         26.80         1.79 o                         
  -2  -3  14         32.03         33.26         5.55 o                         
  -1  -3  14         46.90         43.80         4.34 o                         
   0  -3  14         22.08         21.02         3.49 o                         
   1  -3  14         10.31         14.16         1.67 o                         
   2  -3  14          2.58          2.44         2.01 o                         
   3  -3  14          6.75          7.93         2.68 o                         
  -3  -2  14        115.51        123.43         4.29 o                         
  -2  -2  14         28.73         27.58         3.74 o                         
  -1  -2  14         41.19         34.69         2.74 o                         
   0  -2  14          0.21          2.64         2.91 o                         
   1  -2  14        400.49        421.00        12.19 o                         
   2  -2  14          1.79          3.85         3.85 o                         
   3  -2  14         10.02         10.34         1.42 o                         
   4  -2  14         19.94         15.57         1.78 o                         
  -4  -1  14        144.46        142.17         4.76 o                         
  -3  -1  14         16.26         20.79         2.27 o                         
  -2  -1  14        152.74        157.58         7.60 o                         
  -1  -1  14          3.27          4.10         2.04 o                         
   0  -1  14        721.01        715.46        18.27 o                         
   1  -1  14         20.99         29.43         3.59 o                         
   2  -1  14         85.04         85.62         5.55 o                         
   3  -1  14          0.04          2.49         1.56 o                         
   4  -1  14         19.56         20.46         1.97 o                         
  -4   0  14         25.13         23.10         1.68 o                         
  -3   0  14          1.54          2.72         2.05 o                         
  -2   0  14          6.67          5.17         2.65 o                         
  -1   0  14        120.42        121.12         5.10 o                         
   0   0  14        404.06        391.35         9.71 o                         
   1   0  14        259.88        217.73         6.79 o                         
   2   0  14        135.28        108.94        12.42 o                         
   3   0  14        159.80        174.88         4.77 o                         
   4   0  14          0.00          1.73         2.00 o                         
  -4   1  14          2.67          6.95         1.46 o                         
  -3   1  14         28.82         30.76         2.40 o                         
  -2   1  14         19.58         21.40         2.79 o                         
  -1   1  14         47.82         56.11         5.10 o                         
   0   1  14        188.26        191.49         5.63 o                         
   1   1  14         63.68         54.44         2.55 o                         
   2   1  14        110.37        115.34         5.34 o                         
   3   1  14         39.67         41.02         1.93 o                         
   4   1  14          0.41          5.38         2.36 o                         
  -4   2  14         72.90         65.62        10.77 o                         
  -3   2  14          6.42          8.37         1.68 o                         
  -2   2  14        122.96        123.55         6.75 o                         
  -1   2  14          6.62          5.83         6.58 o                         
   0   2  14         59.73         56.08         6.29 o                         
   1   2  14          1.82          3.34         2.04 o                         
   2   2  14        375.93        380.31        11.23 o                         
   3   2  14         64.66         70.15         2.64 o                         
   4   2  14          2.93          1.89         2.52 o                         
   5   2  14          7.80          8.28         1.00 o                         
  -3   3  14        147.95        141.93         5.69 o                         
  -2   3  14         14.62         17.79         3.71 o                         
  -1   3  14        352.36        362.72        22.45 o                         
   0   3  14          1.05          0.68         6.09 o                         
   1   3  14        358.55        350.77         7.64 o                         
   2   3  14        199.14        195.59         8.26 o                         
   3   3  14          7.07          8.93         1.52 o                         
   4   3  14          5.92          5.26         2.21 o                         
   5   3  14         14.01         15.33         3.99 o                         
  -3   4  14         30.71         19.01         4.63 o                         
  -2   4  14         17.42         18.23         3.15 o                         
  -1   4  14         72.43         78.04         3.78 o                         
   0   4  14        265.03        259.81         7.77 o                         
   1   4  14        236.35        225.13         8.04 o                         
   2   4  14         90.26         84.09         3.44 o                         
   3   4  14          6.10          4.73         1.51 o                         
   4   4  14        100.01         96.15         4.70 o                         
   5   4  14          1.06         -1.20         1.23 o                         
  -3   5  14         14.45         10.79         3.02 o                         
  -2   5  14         66.71         65.89         3.57 o                         
  -1   5  14         61.46         53.26         3.91 o                         
   0   5  14         11.74         13.35         2.45 o                         
   1   5  14         22.86         31.21         3.44 o                         
   2   5  14         33.15         32.21         3.34 o                         
   3   5  14          5.53          5.02         1.69 o                         
   4   5  14         55.19         51.02         2.42 o                         
  -3   6  14        110.97        114.31         5.64 o                         
  -2   6  14         14.65         15.15         2.79 o                         
  -1   6  14         44.67         48.34         4.82 o                         
   0   6  14        110.95        129.50         4.90 o                         
   1   6  14          9.70         12.07         3.58 o                         
   2   6  14         59.47         71.34         7.39 o                         
   3   6  14        109.73        114.23         3.39 o                         
   4   6  14        124.62        127.57         5.72 o                         
   5   6  14          1.61          1.70         0.99 o                         
  -3   7  14         14.75         19.32         2.66 o                         
  -2   7  14         74.57         76.66         4.99 o                         
  -1   7  14         81.46         79.16         5.64 o                         
   0   7  14        190.81        213.77         6.93 o                         
   1   7  14         95.06         95.19        14.13 o                         
   2   7  14         33.76         32.57         4.00 o                         
   3   7  14        209.46        219.15         6.98 o                         
   4   7  14         17.69         16.06         1.96 o                         
   5   7  14          3.03          3.70         0.91 o                         
  -3   8  14         38.97         44.73         3.00 o                         
  -2   8  14          3.54          4.90         3.22 o                         
  -1   8  14          8.58         15.82         3.05 o                         
   0   8  14        112.85        126.62         7.00 o                         
   1   8  14        289.43        312.67         9.49 o                         
   2   8  14          6.83          7.49         3.28 o                         
   3   8  14          1.77          6.26         3.09 o                         
   4   8  14          2.49          4.73         1.33 o                         
   5   8  14         98.88         76.68         2.39 o                         
  -2   9  14         23.92         16.46         2.98 o                         
  -1   9  14          0.38         -0.58         2.71 o                         
   0   9  14          9.69         15.30         4.35 o                         
   1   9  14         46.15         44.45         3.04 o                         
   2   9  14        135.81        158.79         7.60 o                         
   3   9  14         19.82         17.93         2.94 o                         
   4   9  14          4.66          6.45         1.18 o                         
  -1  10  14         12.17         13.99         2.48 o                         
   0  10  14          0.46          2.03         2.01 o                         
   1  10  14        213.83        215.18         9.39 o                         
   2  10  14          1.93          5.15         2.66 o                         
   3  10  14         44.42         52.03         2.60 o                         
   4  10  14          0.06          4.45         1.84 o                         
  -1  11  14          8.99          8.55         1.54 o                         
   0  11  14         91.71         98.55         5.71 o                         
   1  11  14        132.02        121.77         5.72 o                         
   2  11  14          5.08          3.75         2.17 o                         
   3  11  14          0.11          1.25         2.29 o                         
   0  12  14         26.30         29.36         1.97 o                         
   1  12  14         25.00         27.11         2.54 o                         
   2  12  14        205.02        205.80         8.68 o                         
   3  12  14          6.16          6.71         1.86 o                         
   1  13  14          2.34          2.42         1.48 o                         
   2  13  14         13.07         12.77         1.92 o                         
  -1  -7  15          5.06          4.76         1.03 o                         
   0  -7  15         45.68         44.45         2.71 o                         
  -2  -6  15         43.32         41.38         1.97 o                         
  -1  -6  15         17.35         18.92         2.26 o                         
   0  -6  15          9.52          6.86         1.61 o                         
   1  -6  15         15.62         17.75         2.61 o                         
  -2  -5  15          0.97          1.38         1.45 o                         
  -1  -5  15         28.20         26.82         2.85 o                         
   0  -5  15          0.03          2.02         1.40 o                         
   1  -5  15         22.75         27.00         2.51 o                         
   2  -5  15         31.21         30.90         2.75 o                         
  -3  -4  15          3.24          3.90         1.80 o                         
  -2  -4  15        159.65        173.96         9.11 o                         
  -1  -4  15          0.11          4.38         2.81 o                         
   0  -4  15         15.82         15.78         1.88 o                         
   1  -4  15         34.92         40.26         3.28 o                         
   2  -4  15         51.66         48.96         3.32 o                         
  -3  -3  15         73.13         75.33         2.28 o                         
  -2  -3  15          4.44         10.13         2.54 o                         
  -1  -3  15         82.56         82.61         7.28 o                         
   0  -3  15          0.32          2.02         1.92 o                         
   1  -3  15         47.74         51.28         3.09 o                         
   2  -3  15          0.99          1.40         1.97 o                         
   3  -3  15         33.42         22.08         1.80 o                         
  -3  -2  15         70.64         72.92         2.83 o                         
  -2  -2  15         56.64         71.18         4.27 o                         
  -1  -2  15         10.62         14.43         3.58 o                         
   0  -2  15         62.98         67.47         4.56 o                         
   1  -2  15         17.97         12.58         1.79 o                         
   2  -2  15         33.25         36.06         2.74 o                         
   3  -2  15          0.05          3.00         2.18 o                         
  -3  -1  15         15.66         20.17         1.55 o                         
  -2  -1  15         10.92          9.80         3.17 o                         
  -1  -1  15         38.09         37.60         2.70 o                         
   0  -1  15         22.62         21.17         3.51 o                         
   1  -1  15         16.32         23.96         3.03 o                         
   2  -1  15          7.77          7.98         4.20 o                         
   3  -1  15         46.04         41.67         1.81 o                         
   4  -1  15          0.77          2.86         1.38 o                         
  -3   0  15         12.35         14.56         2.74 o                         
  -2   0  15         18.80         21.47         2.52 o                         
  -1   0  15        325.58        355.19        10.48 o                         
   0   0  15         35.94         35.83         2.35 o                         
   1   0  15         23.37         20.22         2.05 o                         
   2   0  15        261.59        254.00        11.47 o                         
   3   0  15          1.30          1.99         1.44 o                         
   4   0  15          1.29          3.48         1.43 o                         
  -3   1  15          0.92          2.49         2.13 o                         
  -2   1  15         51.22         56.98         3.12 o                         
  -1   1  15        136.51        138.56         8.36 o                         
   0   1  15        229.95        225.97         6.16 o                         
   1   1  15         67.88         70.30         3.43 o                         
   2   1  15          0.40          1.53         1.76 o                         
   3   1  15         14.41         17.09         1.74 o                         
   4   1  15          9.65         11.66         1.91 o                         
  -3   2  15         33.99         35.42         1.78 o                         
  -2   2  15         12.94         11.39         3.39 o                         
  -1   2  15          0.13          3.90         2.66 o                         
   0   2  15         24.18         26.36         2.43 o                         
   1   2  15         69.42         67.69         2.39 o                         
   2   2  15         40.23         50.32         2.73 o                         
   3   2  15          3.59          4.13         1.48 o                         
   4   2  15         18.07         18.89         2.33 o                         
  -3   3  15         49.29         59.10         3.67 o                         
  -2   3  15         59.14         46.71         2.92 o                         
  -1   3  15         39.93         39.19         2.88 o                         
   0   3  15         71.55         68.95        13.13 o                         
   1   3  15         67.36         59.92         2.76 o                         
   2   3  15          4.62          2.95         2.30 o                         
   3   3  15         22.71         20.20         1.72 o                         
   4   3  15         72.84         71.29         3.01 o                         
  -3   4  15         32.90         35.58         2.29 o                         
  -2   4  15          4.88          4.99         1.73 o                         
  -1   4  15        114.94        114.51         4.48 o                         
   0   4  15        313.95        312.12        29.25 o                         
   1   4  15         95.56         95.23         6.20 o                         
   2   4  15         29.59         28.45         2.60 o                         
   3   4  15        212.76        211.01         7.16 o                         
   4   4  15         10.77         12.13         2.56 o                         
  -3   5  15          6.63         12.28         2.55 o                         
  -2   5  15          3.36          6.62         1.92 o                         
  -1   5  15         20.68         27.52         4.00 o                         
   0   5  15         78.44        101.70         6.23 o                         
   1   5  15        171.88        162.29         7.75 o                         
   2   5  15         52.93         55.26         4.45 o                         
   3   5  15         14.63         12.00         1.71 o                         
   4   5  15          7.14          9.50         1.94 o                         
  -3   6  15         18.61         24.54         2.62 o                         
  -2   6  15          0.17          2.98         1.79 o                         
  -1   6  15          6.83         10.27         3.80 o                         
   0   6  15          1.14          1.81         4.17 o                         
   1   6  15          0.27          3.88         2.49 o                         
   2   6  15         12.10         12.08         3.54 o                         
   3   6  15         42.60         56.81         3.20 o                         
   4   6  15          0.97          1.50         1.15 o                         
  -2   7  15         34.80         30.31         1.91 o                         
  -1   7  15        106.34        122.89         6.49 o                         
   0   7  15          3.72          4.31         4.19 o                         
   1   7  15          0.46          1.88         2.42 o                         
   2   7  15        151.15        155.60         9.30 o                         
   3   7  15         11.50         14.04         1.86 o                         
   4   7  15          7.30          5.55         1.29 o                         
  -2   8  15         62.01         69.33         2.94 o                         
  -1   8  15          6.07          5.35         3.69 o                         
   0   8  15        120.06        121.29         4.70 o                         
   1   8  15         23.63         25.33         2.68 o                         
   2   8  15        272.24        302.41        12.86 o                         
   3   8  15         25.54         26.87         3.26 o                         
   4   8  15        249.94        224.84         9.40 o                         
  -2   9  15          1.35          3.32         2.24 o                         
  -1   9  15          2.80          6.58         2.32 o                         
   0   9  15          0.17          0.34         3.63 o                         
   1   9  15         96.12        108.56         5.66 o                         
   2   9  15         58.80         66.21         4.32 o                         
   3   9  15         60.76         66.20         3.98 o                         
   4   9  15         44.04         40.31         2.68 o                         
  -1  10  15          0.13          1.20         1.96 o                         
   0  10  15          7.22         10.78         1.88 o                         
   1  10  15          2.84          5.77         2.51 o                         
   2  10  15          0.55          3.95         2.41 o                         
   3  10  15          8.48          9.75         1.65 o                         
   4  10  15         45.64         38.83         2.29 o                         
   0  11  15         91.04        108.82         5.51 o                         
   1  11  15         96.19         76.80         3.94 o                         
   2  11  15          0.51          0.22         1.33 o                         
   3  11  15         91.67         81.62         4.14 o                         
   1  12  15        116.86        108.30         4.91 o                         
   2  12  15          9.61         14.39         2.22 o                         
  -1  -5  16         17.05         16.18         1.33 o                         
   0  -5  16         42.30         33.71         2.06 o                         
  -2  -4  16          0.61          1.07         1.92 o                         
  -1  -4  16          7.57          8.97         2.32 o                         
   0  -4  16         11.83         11.96         1.41 o                         
   1  -4  16          8.75          8.25         2.05 o                         
   2  -4  16          5.09          6.21         2.01 o                         
  -2  -3  16          0.01          0.80         2.02 o                         
  -1  -3  16          5.36          1.89         1.39 o                         
   0  -3  16         41.79         46.93         2.30 o                         
   1  -3  16         19.51         22.14         2.68 o                         
   2  -3  16         16.39         16.54         2.29 o                         
  -3  -2  16          7.89          9.86         1.66 o                         
  -1  -2  16         27.12         31.89         3.03 o                         
   0  -2  16         23.70         26.28         2.13 o                         
   1  -2  16          6.76          6.57         2.02 o                         
   2  -2  16         10.03          7.25         1.90 o                         
   3  -2  16         44.33         28.53         1.85 o                         
  -3  -1  16          1.29          1.82         1.19 o                         
  -2  -1  16         24.63         32.59         2.59 o                         
  -1  -1  16         19.55         12.94         3.26 o                         
   0  -1  16         48.22         46.89         3.75 o                         
   1  -1  16         28.31         26.86         2.12 o                         
   2  -1  16        116.03        122.34         6.39 o                         
   3  -1  16         19.17         21.07         2.20 o                         
  -3   0  16          6.91          7.28         1.11 o                         
  -2   0  16         24.97         28.17         2.24 o                         
  -1   0  16        125.29        124.12         6.51 o                         
   0   0  16          5.23          6.60         3.02 o                         
   1   0  16         69.39         71.24         4.19 o                         
   2   0  16          0.12          0.38         3.84 o                         
   3   0  16          1.76          0.76         1.08 o                         
  -3   1  16          6.57          5.00         1.31 o                         
  -2   1  16         29.16         29.83         1.92 o                         
  -1   1  16         22.49         29.16         2.58 o                         
   0   1  16         45.90         50.66         7.13 o                         
   1   1  16         59.20         54.83         5.25 o                         
   2   1  16         31.18         27.44         2.40 o                         
   3   1  16          2.38          3.57         1.26 o                         
   4   1  16         27.92         26.24         1.60 o                         
  -2   2  16        115.34        119.68         4.46 o                         
  -1   2  16          4.09          5.46         2.40 o                         
   0   2  16        146.65        148.54         5.04 o                         
   1   2  16          0.44          2.94         1.92 o                         
   2   2  16          1.86          3.65         1.68 o                         
   3   2  16          6.10         10.60         1.58 o                         
   4   2  16         82.99         70.43         3.33 o                         
  -3   3  16         57.59         62.24         3.44 o                         
  -2   3  16          0.49          3.53         1.83 o                         
  -1   3  16         60.31         62.93         5.09 o                         
   0   3  16          3.05          1.99         3.25 o                         
   1   3  16         32.10         29.65         2.31 o                         
   2   3  16          4.60          3.99         1.87 o                         
   3   3  16         78.54         76.58         3.27 o                         
   4   3  16         10.13         13.25         1.81 o                         
  -3   4  16         13.79         18.43         2.16 o                         
  -2   4  16         71.11         72.75         2.93 o                         
  -1   4  16         34.30         41.32         4.21 o                         
   0   4  16        184.19        215.61         9.61 o                         
   1   4  16          9.18          9.83         2.04 o                         
   2   4  16         49.73         50.20         2.88 o                         
   3   4  16          1.42          3.75         1.59 o                         
   4   4  16         35.35         31.85         2.69 o                         
  -2   5  16          5.54          6.54         1.93 o                         
  -1   5  16         54.69         66.51         4.85 o                         
   0   5  16          3.20          8.40         3.68 o                         
   1   5  16         67.45         56.46         4.07 o                         
   2   5  16          8.86          9.05         1.87 o                         
   3   5  16         18.42         20.56         1.80 o                         
   4   5  16          0.98          1.37         1.44 o                         
  -2   6  16         26.43         31.07         1.77 o                         
   0   6  16         29.51         32.29         4.16 o                         
   1   6  16         39.76         43.06         5.33 o                         
   2   6  16          1.55          0.16         2.97 o                         
   3   6  16          3.99          6.13         2.08 o                         
   4   6  16          0.12          0.53         1.76 o                         
  -2   7  16        103.95        128.98         3.94 o                         
   0   7  16          9.09          7.28         3.76 o                         
   1   7  16          2.53          7.47         2.28 o                         
   2   7  16         11.44         16.43         2.23 o                         
   3   7  16          1.61          3.83         1.76 o                         
   4   7  16         30.70         27.00         2.23 o                         
  -1   8  16         49.35         51.18         3.87 o                         
   0   8  16          0.14          3.35         2.03 o                         
   1   8  16        230.50        260.56        11.12 o                         
   2   8  16          5.06         11.22         3.04 o                         
   3   8  16         64.43         67.46         4.52 o                         
  -1   9  16          0.76          0.44         1.83 o                         
   0   9  16         42.06         48.13         2.50 o                         
   1   9  16         30.93         34.39         3.17 o                         
   2   9  16         73.44         75.36         6.57 o                         
   3   9  16         12.69         18.67         2.22 o                         
   0  10  16         25.66         28.70         2.37 o                         
   1  10  16         20.75         22.28         2.52 o                         
   2  10  16         20.16         21.30         1.86 o                         
  -1  -3  17          6.70          6.52         1.88 o                         
   0  -3  17         16.71         17.38         1.31 o                         
   1  -3  17          1.21          1.18         1.65 o                         
  -1  -2  17         21.39         17.89         3.85 o                         
   0  -2  17          1.10          0.73         1.37 o                         
   1  -2  17          0.02          3.12         2.06 o                         
   2  -2  17        108.84        119.47         5.29 o                         
  -2  -1  17         38.31         32.40         2.55 o                         
  -1  -1  17         26.95         21.40         1.66 o                         
   0  -1  17         13.54         15.80         1.77 o                         
   1  -1  17        133.95        132.92        14.42 o                         
   2  -1  17          1.08          0.89         2.58 o                         
  -2   0  17          0.05          0.46         1.94 o                         
  -1   0  17          1.05          1.90         2.64 o                         
   0   0  17         26.12         28.13         2.96 o                         
   1   0  17        127.50        113.71         5.22 o                         
   2   0  17          9.20         12.36         3.27 o                         
  -2   1  17          0.43          1.26         1.25 o                         
  -1   1  17         16.86         13.56         2.93 o                         
   0   1  17         48.81         45.71         3.57 o                         
   1   1  17         76.53         76.89         4.13 o                         
   2   1  17         37.98         33.56         2.39 o                         
   3   1  17         17.19         19.40         1.59 o                         
  -2   2  17         32.54         34.93         2.65 o                         
  -1   2  17         20.78         23.43         1.58 o                         
   0   2  17          0.92          2.51         1.69 o                         
   1   2  17          3.63          3.31         1.61 o                         
   2   2  17         13.07         13.97         3.07 o                         
   3   2  17         70.51         67.16         3.24 o                         
  -2   3  17         63.50         68.10         2.74 o                         
  -1   3  17          3.28          4.41         2.09 o                         
   0   3  17         20.04         16.41         1.96 o                         
   1   3  17         27.00         23.90         2.04 o                         
   2   3  17         72.51         68.22         2.65 o                         
   3   3  17         21.08         23.58         2.05 o                         
  -2   4  17         66.75         72.67         3.93 o                         
  -1   4  17         25.13         23.71         7.76 o                         
   0   4  17          1.67          2.79         1.88 o                         
   1   4  17          7.67         10.81         1.42 o                         
   2   4  17         49.94         48.00         3.65 o                         
   3   4  17         36.04         32.88         2.46 o                         
  -2   5  17         13.00         11.50         2.07 o                         
  -1   5  17          8.30         10.21         3.08 o                         
   0   5  17         19.00         20.44         1.76 o                         
   1   5  17         19.25         11.76         1.47 o                         
   2   5  17         95.04         96.78         7.54 o                         
   3   5  17          3.97          4.05         1.27 o                         
  -2   6  17         17.48         19.37         1.94 o                         
  -1   6  17         12.94         18.90         3.00 o                         
   0   6  17          7.15          8.38         1.66 o                         
   1   6  17          0.29          0.30         2.23 o                         
   2   6  17          4.00          7.18         1.49 o                         
   3   6  17          5.05          6.35         2.64 o                         
  -1   7  17          1.79          2.46         2.31 o                         
   0   7  17          0.16          4.12         1.33 o                         
   1   7  17         12.59         11.11         3.33 o                         
   2   7  17          7.51          8.02         1.28 o                         
   3   7  17         21.23         22.24         2.34 o                         
  -1   8  17          3.51          2.29         1.21 o                         
   0   8  17         28.12         33.47         2.11 o                         
   1   8  17          8.24          9.53         1.66 o                         
   2   8  17          2.10          4.52         1.56 o                         
   3   8  17          5.52          9.33         1.26 o                         
  -1   9  17         14.43         11.08         1.69 o                         
   0   9  17          0.02          0.69         1.72 o                         
   1   9  17         40.38         46.06        11.29 o                         
   2   9  17          2.49          5.68         2.03 o                         
   3   9  17        158.67        132.23         5.70 o                         
   1  10  17          7.03          8.22         1.92 o                         
   2  10  17         78.96         67.93         3.53 o                         
   0  -2  18          3.12          3.76         1.21 o                         
  -1  -1  18          1.90          4.88         1.69 o                         
   0  -1  18          9.28         11.01         1.44 o                         
   1  -1  18         14.64         14.85         1.86 o                         
  -1   0  18          9.43          9.70         1.91 o                         
   0   0  18         36.49         30.33         1.73 o                         
   1   0  18          6.45          8.20         1.55 o                         
   2   0  18          3.63          5.27         2.11 o                         
  -1   1  18         28.71         28.55         2.56 o                         
   0   1  18          4.78          6.81         2.10 o                         
   1   1  18         17.96         20.87         2.19 o                         
   2   1  18          1.85          3.89         1.45 o                         
  -1   2  18          2.92          3.00         1.43 o                         
   0   2  18         27.40         28.07         2.64 o                         
   1   2  18          9.17         10.10         1.86 o                         
   2   2  18         31.50         36.33         2.06 o                         
  -1   3  18         93.03         99.71         4.89 o                         
   0   3  18         15.28         11.44         2.87 o                         
   1   3  18         27.34         27.22         2.45 o                         
   2   3  18         11.76         12.98         1.75 o                         
  -1   4  18         13.26         13.13         1.42 o                         
   0   4  18         14.68         16.39         1.66 o                         
   1   4  18         29.91         24.81         1.72 o                         
   2   4  18         86.59         70.96         6.60 o                         
  -1   5  18          6.42          6.94         1.57 o                         
   0   5  18         35.51         29.56         1.87 o                         
   1   5  18         10.04         10.56         1.53 o                         
   2   5  18          8.70          8.63         1.27 o                         
   3   5  18          1.07          2.10         1.00 o                         
   0   6  18          0.07          2.34         2.16 o                         
   1   6  18         83.58         75.20         7.05 o                         
   2   6  18          5.09          7.21         1.14 o                         
  -1   7  18         42.50         38.76         2.45 o                         
   0   7  18         73.04         66.87         3.66 o                         
   1   7  18          3.27          6.03         2.31 o                         
   2   7  18          9.64         12.04         1.47 o                         
   0   8  18         11.74         10.22         1.91 o                         
   1   8  18          0.80          2.50         0.94 o                         
   2   8  18          0.39          3.05         1.50 o                         
   1   9  18         11.08          9.20         1.58 o                         
   0   2  19          0.39          2.38         1.40 o                         
   1   2  19         18.45         19.39         1.65 o                         
   0   3  19          8.59          9.99         1.63 o                         
   1   3  19         22.94         19.46         2.56 o                         
   0   4  19          7.51          4.28         1.59 o                         
   0   5  19         10.32          8.93         1.59 o                         
   1   5  19         26.88         18.95         1.56 o                         
                                                                                
