# Supplementary material for: Crystal structures and conformational features of new forms of tinidazole
Source: Acta Crystallogr E Crystallogr Commun. 2025 Nov 21;81(Pt 12):1170–7. doi: 10.1107/S2056989025010126 (PMC12810273; doi:10.1107/S2056989025010126)
Supplement: Supplementary file 4 [file e-81-01170-TNZ-hemihydratesup4.hkl]

data_TNZ-hemihydrate                                                            
_shelx_title ' exp3107 TNZ-hemihydrate'                                         
_shelx_refln_list_code          4                                               
_shelx_F_calc_maximum      224.87                                               
_exptl_crystal_F_000       540.00                                               
_reflns_d_resolution_high  0.8102                                               
                                                                                
loop_                                                                           
 _space_group_symop_operation_xyz                                               
 'x, y, z'                                                                      
 '-x, -y, -z'                                                                   
                                                                                
_cell_length_a     5.7223                                                       
_cell_length_b    13.1854                                                       
_cell_length_c    16.2439                                                       
_cell_angle_alpha 102.658                                                       
_cell_angle_beta   92.226                                                       
_cell_angle_gamma 102.484                                                       
                                                                                
_shelx_F_squared_multiplier     1.000                                           
                                                                                
loop_                                                                           
 _refln_index_h                                                                 
 _refln_index_k                                                                 
 _refln_index_l                                                                 
 _refln_F_squared_calc                                                          
 _refln_F_squared_meas                                                          
 _refln_F_squared_sigma                                                         
 _refln_observed_status                                                         
   1   0   0         68.66         78.79         3.00 o                         
   2   0   0        389.07        338.33         8.66 o                         
   3   0   0       1402.18       1487.84        20.11 o                         
   4   0   0        374.07        372.20         6.52 o                         
   5   0   0        629.12        644.52        11.93 o                         
   6   0   0         63.11         58.13         3.85 o                         
  -6   1   0        275.62        270.62        11.53 o                         
  -5   1   0        176.49        166.44         4.30 o                         
  -4   1   0         69.10         69.65         1.76 o                         
  -3   1   0         56.42         42.64         1.49 o                         
  -2   1   0        680.74        670.70        18.99 o                         
  -1   1   0       2224.38       2120.71        79.79 o                         
   0   1   0         27.11         16.62         0.83 o                         
   1   1   0         29.36         17.68         2.52 o                         
   2   1   0         95.97         67.44         4.44 o                         
   3   1   0          1.82          3.98         0.80 o                         
   4   1   0         19.70         22.09         1.66 o                         
   5   1   0        479.18        477.97         9.23 o                         
   6   1   0          0.41          1.21         1.97 o                         
  -6   2   0         16.16         20.99         3.27 o                         
  -5   2   0        270.53        251.07         4.46 o                         
  -4   2   0        124.88        121.27         3.06 o                         
  -3   2   0        135.38        146.83         4.28 o                         
  -2   2   0         81.33         72.71         4.96 o                         
  -1   2   0       1535.91       1431.29        54.44 o                         
   0   2   0        217.99        237.86         9.64 o                         
   1   2   0       1044.79        944.44        26.26 o                         
   2   2   0       3081.54       3037.22       116.23 o                         
   3   2   0          2.32          1.17         1.18 o                         
   4   2   0          7.67          4.63         1.77 o                         
   5   2   0          2.80          2.96         1.41 o                         
   6   2   0         19.44         14.47         3.07 o                         
  -6   3   0         47.65         42.63         2.76 o                         
  -5   3   0        233.66        236.76         6.07 o                         
  -4   3   0        250.57        253.65         7.75 o                         
  -3   3   0          9.31          8.24         1.71 o                         
  -2   3   0          3.26          3.91         2.01 o                         
  -1   3   0       4825.43       4639.00       173.86 o                         
   0   3   0       2320.47       2185.02        47.10 o                         
   1   3   0       2274.38       2190.03        59.16 o                         
   2   3   0        314.03        350.42        10.59 o                         
   3   3   0        252.11        267.10         5.16 o                         
   4   3   0        272.37        279.95         6.96 o                         
   5   3   0         31.94         28.50         3.48 o                         
   6   3   0          0.04         -0.07         2.89 o                         
  -6   4   0         53.39         57.12         3.10 o                         
  -5   4   0         17.39         14.86         2.15 o                         
  -4   4   0        508.22        494.27         7.79 o                         
  -3   4   0        212.24        177.53         6.21 o                         
  -2   4   0       3306.10       3272.21       124.02 o                         
  -1   4   0       5504.32       5441.39       144.21 o                         
   0   4   0       3990.69       4003.73        87.02 o                         
   1   4   0         20.62         32.79         2.32 o                         
   2   4   0          3.62          5.38         1.08 o                         
   3   4   0        169.95        201.92         5.21 o                         
   4   4   0       2248.04       2189.08        42.56 o                         
   5   4   0         32.51         32.99         2.62 o                         
   6   4   0          0.57          1.22         2.61 o                         
  -6   5   0        294.11        260.03        11.47 o                         
  -5   5   0         28.44         26.52         2.18 o                         
  -4   5   0          6.38         13.38         1.27 o                         
  -3   5   0         10.90         10.72         1.41 o                         
  -2   5   0       2120.82       2017.20        44.21 o                         
  -1   5   0        302.90        304.74        12.48 o                         
   0   5   0         64.56         69.38         2.58 o                         
   1   5   0         10.87          6.45         1.45 o                         
   2   5   0         98.48         99.69         2.90 o                         
   3   5   0        348.06        366.08         8.40 o                         
   4   5   0        198.38        199.01         5.44 o                         
   5   5   0          0.05         -0.14         2.35 o                         
   6   5   0         17.01         15.88         2.29 o                         
  -6   6   0         17.51         16.35         1.59 o                         
  -5   6   0        406.75        395.93        16.92 o                         
  -4   6   0        151.51        147.77         3.23 o                         
  -3   6   0         37.87         34.50         1.39 o                         
  -2   6   0       1674.81       1571.20        26.65 o                         
  -1   6   0       3641.68       3728.44        99.29 o                         
   0   6   0        368.13        349.83         7.56 o                         
   1   6   0        119.29        111.85         2.72 o                         
   2   6   0         30.53         31.86         1.90 o                         
   3   6   0        576.50        613.11        24.08 o                         
   4   6   0        127.68        136.57         4.72 o                         
   5   6   0          1.72          4.52         3.38 o                         
  -6   7   0          2.24          4.05         1.29 o                         
  -5   7   0          2.31          3.06         1.43 o                         
  -4   7   0        161.40        170.57         4.27 o                         
  -3   7   0        233.31        227.28         4.03 o                         
  -2   7   0         18.70         24.82         1.43 o                         
  -1   7   0          0.92          0.36         0.94 o                         
   0   7   0        172.61        168.28         4.97 o                         
   1   7   0         17.69         14.36         1.04 o                         
   2   7   0        184.29        175.16         4.87 o                         
   3   7   0          1.72          1.77         1.19 o                         
   4   7   0        210.90        212.92         9.93 o                         
   5   7   0         72.61         82.31         5.40 o                         
  -6   8   0          0.46          1.78         2.00 o                         
  -5   8   0        228.43        216.32         5.13 o                         
  -4   8   0          2.55          3.28         1.41 o                         
  -3   8   0         83.74         80.53         1.74 o                         
  -2   8   0        201.44        197.80         3.41 o                         
  -1   8   0         65.96         73.80         2.29 o                         
   0   8   0         25.61         21.44         1.45 o                         
   1   8   0         94.81         94.14         2.49 o                         
   2   8   0          1.71          4.54         0.95 o                         
   3   8   0          0.19          0.49         1.25 o                         
   4   8   0         19.22         21.06         2.63 o                         
   5   8   0         19.69         19.62         2.91 o                         
  -6   9   0         14.44         14.66         1.51 o                         
  -5   9   0        127.83        120.10         5.99 o                         
  -4   9   0          0.94          2.13         1.32 o                         
  -3   9   0        134.54        145.31         2.86 o                         
  -2   9   0        391.11        401.21         6.33 o                         
  -1   9   0         38.80         36.93         1.74 o                         
   0   9   0         26.29         25.46         1.60 o                         
   1   9   0         58.22         62.26         2.83 o                         
   2   9   0         98.08        101.21         3.38 o                         
   3   9   0          1.44          1.85         1.18 o                         
   4   9   0          3.50          4.43         2.58 o                         
  -6  10   0         94.31         89.70         6.89 o                         
  -5  10   0         53.29         50.34         2.86 o                         
  -4  10   0         14.62         16.66         2.04 o                         
  -3  10   0         15.87         20.56         1.64 o                         
  -2  10   0          8.47         10.33         1.25 o                         
  -1  10   0        863.32        814.19        19.90 o                         
   0  10   0        233.20        220.12        16.31 o                         
   1  10   0          0.15         -0.82         1.49 o                         
   2  10   0        589.61        575.91        14.42 o                         
   3  10   0         12.33         19.73         2.95 o                         
   4  10   0         16.59         17.79         3.05 o                         
  -6  11   0          4.64          7.36         1.73 o                         
  -5  11   0          7.93          8.99         2.39 o                         
  -4  11   0         36.80         36.44         2.67 o                         
  -3  11   0        115.35        111.39         3.31 o                         
  -2  11   0          8.45          7.63         1.36 o                         
  -1  11   0         46.56         42.16         3.04 o                         
   0  11   0         31.75         38.63         4.93 o                         
   1  11   0         79.73         83.41         6.30 o                         
   2  11   0          1.62          2.90         1.70 o                         
   3  11   0          9.33         11.15         2.24 o                         
  -5  12   0          4.07          5.23         2.58 o                         
  -4  12   0         50.42         52.63         3.15 o                         
  -3  12   0         90.69        101.66         3.56 o                         
  -2  12   0         21.92         25.97         1.92 o                         
  -1  12   0        200.11        198.58        14.11 o                         
   0  12   0          7.22          4.99         1.93 o                         
   1  12   0        113.87        116.08         6.36 o                         
   2  12   0        483.17        505.52        20.36 o                         
   3  12   0          5.36          3.40         1.77 o                         
  -4  13   0         39.52         43.24         4.12 o                         
  -3  13   0          2.54          2.44         1.99 o                         
  -2  13   0         43.61         36.65         2.53 o                         
  -1  13   0         21.23         23.12         1.45 o                         
   0  13   0          0.03          0.47         2.21 o                         
   1  13   0         16.99         18.04         2.36 o                         
  -4  14   0        111.06        111.85         5.87 o                         
  -3  14   0         49.91         58.47         4.69 o                         
  -2  14   0          8.13         10.10         2.10 o                         
  -1  14   0         83.28         76.60         3.53 o                         
   0  14   0          3.96          5.36         2.41 o                         
   1  14   0         49.40         48.51         3.09 o                         
  -3  15   0         16.00         24.18         2.89 o                         
  -2  15   0          8.13         11.21         2.77 o                         
  -1  15   0         18.76         17.48         1.65 o                         
   0  15   0         14.74         12.36         1.85 o                         
   2 -16   1         50.41         38.65         2.37 o                         
   0 -15   1         14.18         15.14         1.32 o                         
   1 -15   1        124.51        104.16         6.09 o                         
   2 -15   1          0.01          0.89         1.60 o                         
   3 -15   1         66.44         67.02         4.35 o                         
  -1 -14   1         43.32         40.80         1.85 o                         
   0 -14   1          3.10          4.74         1.36 o                         
   1 -14   1         11.35          9.89         2.12 o                         
   2 -14   1         17.65         18.20         2.36 o                         
   3 -14   1         35.00         35.59         4.72 o                         
   4 -14   1         16.76         21.06         3.07 o                         
  -2 -13   1         46.19         42.73         1.82 o                         
  -1 -13   1          0.24          0.94         1.92 o                         
   0 -13   1          0.08          0.48         2.14 o                         
   1 -13   1          7.57          9.93         1.45 o                         
   2 -13   1        138.04        139.92         6.99 o                         
   3 -13   1        103.95        106.90         6.13 o                         
   4 -13   1         30.99         33.85         3.83 o                         
  -3 -12   1          7.64          7.21         1.38 o                         
  -2 -12   1          0.05          0.36         1.63 o                         
  -1 -12   1        110.45        132.94         7.10 o                         
   0 -12   1         16.16         15.62         2.20 o                         
   1 -12   1          1.33          1.74         1.26 o                         
   2 -12   1         49.82         45.92         2.21 o                         
   3 -12   1          7.38          7.24         2.88 o                         
   4 -12   1         22.83         27.01         2.31 o                         
   5 -12   1          1.74          2.94         2.48 o                         
  -3 -11   1        168.17        172.88         7.27 o                         
  -2 -11   1         11.49         11.67         1.97 o                         
  -1 -11   1        273.82        269.27        12.26 o                         
   0 -11   1        182.42        183.68         6.42 o                         
   1 -11   1          4.30          3.69         2.11 o                         
   2 -11   1         32.96         29.94         1.68 o                         
   3 -11   1          7.86          8.29         1.35 o                         
   4 -11   1         30.98         30.81         2.12 o                         
   5 -11   1         61.88         71.48         3.35 o                         
   6 -11   1          1.56          5.87         1.83 o                         
  -4 -10   1         34.49         31.13         3.46 o                         
  -3 -10   1        280.00        278.38         6.95 o                         
  -2 -10   1         34.53         41.39         1.97 o                         
  -1 -10   1          5.15          6.45         1.70 o                         
   0 -10   1         77.70         69.65         2.78 o                         
   1 -10   1        245.86        246.78         6.65 o                         
   2 -10   1       2011.64       2038.30        29.38 o                         
   3 -10   1        100.92        104.48         3.39 o                         
   4 -10   1         27.92         30.08         1.50 o                         
   5 -10   1         95.34         92.33         3.12 o                         
   6 -10   1          7.97          8.29         1.77 o                         
  -4  -9   1         32.86         26.11         3.71 o                         
  -3  -9   1        119.48        119.05         3.59 o                         
  -2  -9   1          5.75          5.51         1.35 o                         
  -1  -9   1        501.68        491.61         9.37 o                         
   0  -9   1         14.88         16.61         1.44 o                         
   1  -9   1        478.41        486.49         8.97 o                         
   2  -9   1        250.83        249.80         3.81 o                         
   3  -9   1         16.55         12.75         1.22 o                         
   4  -9   1         10.21         13.12         1.44 o                         
   5  -9   1          0.22          1.41         1.78 o                         
   6  -9   1         28.51         26.19         1.64 o                         
  -5  -8   1          7.25          5.98         2.88 o                         
  -4  -8   1        109.90        122.10         6.40 o                         
  -3  -8   1        229.52        228.99         5.40 o                         
  -2  -8   1         69.65         61.74         2.91 o                         
  -1  -8   1         69.97         65.03         1.97 o                         
   0  -8   1        547.38        565.25        16.85 o                         
   1  -8   1        265.37        291.75         9.34 o                         
   2  -8   1        915.21        991.35        16.04 o                         
   3  -8   1        179.64        187.71         3.16 o                         
   4  -8   1        245.53        244.25         4.58 o                         
   5  -8   1          9.49         12.18         1.46 o                         
   6  -8   1         15.11         20.62         1.80 o                         
  -5  -7   1          2.15          3.59         1.73 o                         
  -4  -7   1          6.97         10.51         2.70 o                         
  -3  -7   1         72.19         73.37         4.38 o                         
  -2  -7   1        528.00        511.75        11.18 o                         
  -1  -7   1        739.97        794.53        13.53 o                         
   0  -7   1          8.60          7.08         1.34 o                         
   1  -7   1        885.85        742.16        20.74 o                         
   2  -7   1        522.12        543.85        12.45 o                         
   3  -7   1        579.32        548.66         7.00 o                         
   4  -7   1        194.65        193.53         4.31 o                         
   5  -7   1         77.29         69.50         4.17 o                         
   6  -7   1          0.30          1.80         1.43 o                         
  -5  -6   1        139.23        144.39         6.56 o                         
  -4  -6   1        443.93        449.83        10.07 o                         
  -3  -6   1         86.46         86.41         2.86 o                         
  -2  -6   1        123.30        112.05         2.89 o                         
  -1  -6   1         85.91         93.77         2.36 o                         
   0  -6   1        220.02        204.12         6.62 o                         
   2  -6   1        243.15        247.47         6.01 o                         
   3  -6   1         16.51         16.15         1.29 o                         
   4  -6   1        113.69        120.04         2.90 o                         
   5  -6   1        242.84        221.25         5.56 o                         
   6  -6   1        325.21        332.59         8.01 o                         
  -6  -5   1          0.01          0.05         2.15 o                         
  -5  -5   1        215.03        209.85         7.15 o                         
  -4  -5   1        107.29        104.50         5.00 o                         
  -3  -5   1         17.33         19.19         1.77 o                         
  -2  -5   1        769.97        806.13        16.30 o                         
  -1  -5   1         28.93         29.94         2.41 o                         
   0  -5   1       1434.21       1198.81        44.01 o                         
   1  -5   1       1261.64       1209.96        46.52 o                         
   2  -5   1        236.04        213.79         9.62 o                         
   3  -5   1         79.66         74.06         2.63 o                         
   4  -5   1        149.14        144.48         2.56 o                         
   5  -5   1         11.40         10.97         1.59 o                         
   6  -5   1         46.48         46.14         4.35 o                         
  -6  -4   1         27.04         24.88         3.07 o                         
  -5  -4   1        154.99        165.00         9.16 o                         
  -4  -4   1         31.59         31.61         2.72 o                         
  -3  -4   1       1187.54       1248.55        24.91 o                         
  -2  -4   1        360.71        359.73         7.91 o                         
  -1  -4   1         23.92         26.82         2.74 o                         
   0  -4   1       6511.27       6375.61       137.39 o                         
   1  -4   1       9007.84       8671.63       187.86 o                         
   2  -4   1       4186.41       4305.38       162.54 o                         
   3  -4   1        362.58        324.17         7.99 o                         
   4  -4   1          1.85          3.44         1.06 o                         
   5  -4   1       1016.01        994.21        22.02 o                         
   6  -4   1         97.33        111.75         4.38 o                         
  -6  -3   1         92.55         85.38         4.99 o                         
  -5  -3   1        239.39        233.84         7.95 o                         
  -4  -3   1         10.09          6.97         1.50 o                         
  -3  -3   1         97.81         85.94         2.70 o                         
  -2  -3   1         45.14         58.25         2.84 o                         
  -1  -3   1        246.86        253.31        11.15 o                         
   0  -3   1       2831.11       2692.38        51.21 o                         
   1  -3   1          7.39          5.38         1.09 o                         
   2  -3   1        225.93        201.91         9.66 o                         
   3  -3   1        147.15        150.16         5.41 o                         
   4  -3   1         12.90         13.58         1.39 o                         
   5  -3   1        167.35        165.60         4.68 o                         
   6  -3   1          0.93          3.59         2.12 o                         
  -6  -2   1         24.39         19.08         3.18 o                         
  -5  -2   1          3.51          4.47         1.55 o                         
  -4  -2   1        309.36        336.47         5.98 o                         
  -3  -2   1         10.72         15.02         1.63 o                         
  -2  -2   1        433.02        465.17        14.51 o                         
  -1  -2   1       7386.77       7250.75       272.01 o                         
   0  -2   1         14.98         17.40         1.23 o                         
   1  -2   1         22.23         19.39         2.56 o                         
   2  -2   1       1593.64       1604.67        62.21 o                         
   3  -2   1        138.14        115.24         2.94 o                         
   4  -2   1         95.67        103.60         2.49 o                         
   5  -2   1        196.71        187.76         5.35 o                         
   6  -2   1         10.41          8.64         2.91 o                         
  -6  -1   1          9.87          7.21         2.25 o                         
  -5  -1   1         80.57         82.00         2.74 o                         
  -4  -1   1        381.26        361.61         6.69 o                         
  -3  -1   1        112.03        120.97         2.44 o                         
  -2  -1   1         56.15         51.33         3.25 o                         
  -1  -1   1       3317.72       3138.99       118.03 o                         
   0  -1   1        325.36        338.53        13.25 o                         
   1  -1   1        581.83        496.06        19.08 o                         
   2  -1   1       2126.47       1958.87        76.52 o                         
   3  -1   1          1.66          1.60         0.99 o                         
   4  -1   1        785.77        748.22        11.39 o                         
   5  -1   1        110.91        112.65         4.09 o                         
   6  -1   1         97.11         94.18         5.17 o                         
  -6   0   1         48.05         48.08         3.71 o                         
  -5   0   1          2.28          3.67         1.50 o                         
  -4   0   1       1441.96       1458.20        21.30 o                         
  -3   0   1          2.44          2.55         0.74 o                         
  -2   0   1        374.43        400.82        12.32 o                         
  -1   0   1       5330.14       5314.75       198.65 o                         
   0   0   1        989.46       1193.21        44.83 o                         
   1   0   1      15233.98      14078.70       526.42 o                         
   2   0   1          1.01          0.52         1.27 o                         
   3   0   1        179.94        192.63         4.10 o                         
   4   0   1       1174.43       1166.31        20.80 o                         
   5   0   1        162.88        159.85         4.76 o                         
   6   0   1         77.36         76.80         4.31 o                         
  -6   1   1        112.66        103.76         5.76 o                         
  -5   1   1          0.19          0.76         1.12 o                         
  -4   1   1        453.92        455.19         7.03 o                         
  -3   1   1        518.91        513.21         9.27 o                         
  -2   1   1        613.35        480.29        13.80 o                         
  -1   1   1      11313.14      10917.85       407.65 o                         
   0   1   1       2349.61       2414.39        90.69 o                         
   1   1   1       4492.62       4303.24       161.89 o                         
   2   1   1        169.72        162.46         6.71 o                         
   3   1   1        823.47        856.95        14.03 o                         
   4   1   1        123.11        133.38         4.34 o                         
   5   1   1          9.66         15.88         1.76 o                         
  -6   2   1          5.10          4.98         3.12 o                         
  -5   2   1        310.60        305.07         6.32 o                         
  -4   2   1       1536.61       1475.21        20.20 o                         
  -3   2   1        406.52        424.40         8.69 o                         
  -2   2   1          2.39          8.08         2.51 o                         
  -1   2   1       2896.46       2686.89       101.28 o                         
   0   2   1       1904.33       1728.59        65.52 o                         
   1   2   1        266.89        253.09         7.97 o                         
   2   2   1         15.61         18.55         1.77 o                         
   3   2   1        192.85        195.67         4.01 o                         
   4   2   1        904.97        962.63        23.23 o                         
   5   2   1        199.24        197.47         4.48 o                         
   6   2   1         36.83         33.60         3.61 o                         
  -6   3   1          0.04         -0.25         1.98 o                         
  -5   3   1         12.99         11.85         1.38 o                         
  -4   3   1        895.29        887.05        16.05 o                         
  -3   3   1          8.42          4.25         1.68 o                         
  -2   3   1        756.89        697.03        28.26 o                         
  -1   3   1       1085.52        991.65        26.98 o                         
   0   3   1       1661.46       1636.25        44.18 o                         
   1   3   1         52.23         49.88         3.21 o                         
   2   3   1         65.69         60.35         2.73 o                         
   3   3   1        932.87        926.96        15.33 o                         
   4   3   1         35.01         31.66         1.99 o                         
   5   3   1          1.07          2.12         3.25 o                         
   6   3   1          1.22          3.29         2.84 o                         
  -6   4   1          3.66          4.27         1.60 o                         
  -5   4   1         17.53         17.16         1.62 o                         
  -4   4   1          4.19          3.97         1.21 o                         
  -3   4   1        338.06        332.77         9.01 o                         
  -2   4   1        208.51        210.64         9.85 o                         
  -1   4   1       2582.69       2556.18        68.37 o                         
   0   4   1         18.06         21.23         1.73 o                         
   1   4   1        773.60        740.81        21.04 o                         
   2   4   1        390.17        466.05         9.78 o                         
   3   4   1          0.07          1.26         1.52 o                         
   4   4   1         67.80         65.00         2.52 o                         
   5   4   1        312.04        309.60         7.87 o                         
   6   4   1         49.33         43.04         3.39 o                         
  -6   5   1        140.97        133.40         3.88 o                         
  -5   5   1        196.23        189.77         6.43 o                         
  -4   5   1        102.90        100.51         2.56 o                         
  -3   5   1         17.15         14.90         2.91 o                         
  -2   5   1        633.13        657.30        14.89 o                         
  -1   5   1        586.00        653.57        27.05 o                         
   0   5   1       2134.26       2117.84        46.90 o                         
   1   5   1          1.41          1.59         1.06 o                         
   2   5   1        532.38        555.07        13.69 o                         
   3   5   1        138.39        129.15         4.74 o                         
   4   5   1         37.64         30.27         2.15 o                         
   5   5   1        119.64        109.49         7.19 o                         
  -6   6   1          5.86          5.52         2.01 o                         
  -5   6   1         59.62         59.65         2.81 o                         
  -4   6   1        410.84        408.24         7.31 o                         
  -3   6   1          1.49          2.13         0.86 o                         
  -2   6   1         31.82         31.41         1.59 o                         
  -1   6   1       1128.22       1042.05        39.96 o                         
   0   6   1       2660.28       2627.00        44.73 o                         
   1   6   1        768.92        785.93        18.23 o                         
   2   6   1         30.08         27.57         2.21 o                         
   3   6   1        613.34        620.16        25.13 o                         
   4   6   1        407.95        415.09        10.92 o                         
   5   6   1         51.14         46.38         4.93 o                         
  -6   7   1         10.91         11.94         2.03 o                         
  -5   7   1          2.38          5.49         1.65 o                         
  -4   7   1          3.16          8.00         1.79 o                         
  -3   7   1        107.86         96.55         2.27 o                         
  -2   7   1        280.55        285.97        14.16 o                         
  -1   7   1         84.42         70.73         4.01 o                         
   0   7   1        883.16        920.70        18.42 o                         
   1   7   1         99.27        118.37         2.78 o                         
   2   7   1        154.65        158.39         3.45 o                         
   3   7   1        111.20        119.77        17.45 o                         
   4   7   1         40.08         38.47         2.61 o                         
   5   7   1          1.91          8.09         3.43 o                         
  -6   8   1        132.61        133.26         4.60 o                         
  -5   8   1          1.08          3.14         2.12 o                         
  -4   8   1        277.66        257.56         5.27 o                         
  -3   8   1         14.81         17.76         1.42 o                         
  -2   8   1        126.22        129.76         2.96 o                         
  -1   8   1         96.23         94.67         2.52 o                         
   0   8   1          8.43          8.40         1.24 o                         
   1   8   1         59.04         53.57         2.68 o                         
   2   8   1         58.07         54.47         1.90 o                         
   3   8   1        155.31        139.57        10.24 o                         
   4   8   1          1.55          1.86         1.77 o                         
   5   8   1         92.61         96.50         4.96 o                         
  -6   9   1         17.99         15.70         1.54 o                         
  -5   9   1         19.17         22.38         1.85 o                         
  -4   9   1        243.35        234.12         6.42 o                         
  -3   9   1          5.31          3.93         1.35 o                         
  -2   9   1        515.13        481.01         8.98 o                         
  -1   9   1        260.76        245.68         6.26 o                         
   0   9   1         44.52         45.68         2.48 o                         
   1   9   1         17.78         22.58         1.94 o                         
   2   9   1          2.00          1.47         1.06 o                         
   3   9   1          3.88          4.09         1.62 o                         
   4   9   1         26.22         34.65         4.29 o                         
  -6  10   1          3.98          3.04         1.08 o                         
  -5  10   1         58.87         62.76         3.19 o                         
  -4  10   1        306.46        320.66         7.14 o                         
  -3  10   1         10.47          8.85         1.42 o                         
  -2  10   1         28.33         35.68         1.60 o                         
  -1  10   1         10.81         13.13         2.55 o                         
   0  10   1        129.11        120.86         4.83 o                         
   1  10   1         43.21         47.90         3.12 o                         
   2  10   1         88.42         93.90         7.00 o                         
   3  10   1         91.41         91.90         7.53 o                         
   4  10   1        175.85        168.48         7.53 o                         
  -6  11   1          2.91          4.13         1.47 o                         
  -5  11   1         21.68         24.50         3.22 o                         
  -4  11   1         14.73         16.28         2.58 o                         
  -3  11   1          2.96          4.81         1.57 o                         
  -2  11   1        117.01         98.08         3.22 o                         
  -1  11   1          0.07          1.05         2.44 o                         
   0  11   1        176.83        155.40         9.87 o                         
   1  11   1        115.23        130.30         5.81 o                         
   2  11   1         25.28         19.82         2.43 o                         
   3  11   1          1.08          3.82         2.93 o                         
  -5  12   1        123.48        121.15         6.09 o                         
  -4  12   1         47.53         60.29         5.02 o                         
  -3  12   1         18.05         17.03         2.07 o                         
  -2  12   1        336.18        347.82         7.64 o                         
  -1  12   1         96.10         97.96         6.47 o                         
   0  12   1        281.29        273.56        25.43 o                         
   1  12   1        103.85        114.94         6.27 o                         
   2  12   1         46.10         43.28         3.02 o                         
   3  12   1         56.66         45.75         2.89 o                         
  -4  13   1         36.53         35.14         3.83 o                         
  -3  13   1         50.92         46.03         4.27 o                         
  -2  13   1         23.15         21.43         1.90 o                         
  -1  13   1          4.18          5.93         1.79 o                         
   0  13   1         59.25         71.30         4.79 o                         
   1  13   1         59.36         55.95         3.74 o                         
  -4  14   1         24.87         32.51         3.09 o                         
  -3  14   1        167.37        175.38         8.56 o                         
  -2  14   1         20.32         18.92         2.11 o                         
  -1  14   1          7.18          6.33         1.86 o                         
   0  14   1        202.37        208.03         7.96 o                         
   1  14   1         13.89         12.79         1.36 o                         
  -3  15   1         63.04         67.19         4.03 o                         
  -2  15   1         46.09         34.04         3.06 o                         
  -1  15   1          5.73          6.43         1.94 o                         
   0  15   1          4.93          4.02         1.68 o                         
   1 -16   2          1.07          3.09         1.63 o                         
   2 -16   2          1.90          1.84         1.12 o                         
  -1 -15   2         22.89         20.90         1.83 o                         
   0 -15   2         44.41         42.04         2.23 o                         
   1 -15   2          7.20          5.60         2.28 o                         
   2 -15   2         90.78         95.25         6.42 o                         
   3 -15   2          2.13          1.53         2.52 o                         
   4 -15   2         42.15         42.09         2.94 o                         
  -2 -14   2         15.90         11.19         3.12 o                         
  -1 -14   2        188.92        191.67        14.93 o                         
   0 -14   2          2.30          5.41         1.92 o                         
   1 -14   2          4.82          7.41         1.48 o                         
   2 -14   2        150.47        155.65         5.68 o                         
   3 -14   2          7.05         11.03         4.75 o                         
   4 -14   2          2.49          4.30         2.59 o                         
  -2 -13   2         11.60         11.33         1.22 o                         
  -1 -13   2         66.30         76.70         4.78 o                         
   0 -13   2         30.11         26.59         2.54 o                         
   1 -13   2          0.32          2.15         1.51 o                         
   2 -13   2          0.16          3.41         2.35 o                         
   3 -13   2        111.11        115.59         6.45 o                         
   4 -13   2         34.30         49.63         4.32 o                         
  -3 -12   2          1.53          0.71         0.99 o                         
  -2 -12   2          0.65          1.87         1.84 o                         
  -1 -12   2          0.88          2.64         2.24 o                         
   0 -12   2         86.11         81.91         5.47 o                         
   1 -12   2        122.64        121.18         3.96 o                         
   2 -12   2          2.15          3.10         1.06 o                         
   3 -12   2         36.87         39.08         4.23 o                         
   4 -12   2          2.15          1.53         2.31 o                         
   5 -12   2          0.06          3.54         2.64 o                         
  -3 -11   2         50.07         46.34         2.49 o                         
  -2 -11   2         43.94         43.60         3.07 o                         
  -1 -11   2         12.01         12.88         2.83 o                         
   0 -11   2         41.16         41.31         4.63 o                         
   1 -11   2        401.57        411.04        10.18 o                         
   2 -11   2        142.27        136.80         3.27 o                         
   3 -11   2          1.77          1.60         1.42 o                         
   4 -11   2        105.07        102.48         3.14 o                         
   5 -11   2         18.44         24.87         2.53 o                         
   6 -11   2         80.56        101.90         4.80 o                         
  -4 -10   2          1.56          0.27         1.14 o                         
  -3 -10   2         13.61         12.36         1.41 o                         
  -2 -10   2        552.92        568.10        12.13 o                         
  -1 -10   2          1.47          2.22         1.27 o                         
   0 -10   2         36.53         38.36         2.38 o                         
   1 -10   2          2.25          1.88         1.37 o                         
   2 -10   2         13.57         19.12         1.05 o                         
   3 -10   2       1319.15       1336.15        21.08 o                         
   4 -10   2          0.60          1.19         1.26 o                         
   5 -10   2          5.25          6.64         1.48 o                         
   6 -10   2        141.72        154.07         9.76 o                         
  -4  -9   2          8.07          7.83         5.18 o                         
  -3  -9   2         90.07         90.65         3.05 o                         
  -2  -9   2         13.92         14.41         2.43 o                         
  -1  -9   2          0.16         -1.16         1.19 o                         
   0  -9   2         71.35         68.76         2.92 o                         
   1  -9   2        294.94        277.92         7.04 o                         
   2  -9   2         26.17         23.97         1.04 o                         
   3  -9   2       1580.88       1509.75        22.00 o                         
   4  -9   2         18.85         22.76         1.50 o                         
   5  -9   2          0.55          1.92         1.80 o                         
   6  -9   2          0.14          2.45         2.83 o                         
  -5  -8   2         42.17         32.99         3.49 o                         
  -4  -8   2          0.68          0.80         2.23 o                         
  -3  -8   2        625.14        621.46        15.69 o                         
  -2  -8   2        756.20        755.80        18.39 o                         
  -1  -8   2         11.69          9.65         1.65 o                         
   0  -8   2        118.80        129.80         5.18 o                         
   1  -8   2         17.88         20.18         2.84 o                         
   2  -8   2        646.25        645.21        10.39 o                         
   3  -8   2        160.30        172.86         2.94 o                         
   4  -8   2         58.33         51.36         1.91 o                         
   5  -8   2        232.39        232.45         7.26 o                         
   6  -8   2         34.28         38.73         2.18 o                         
  -5  -7   2          5.58          7.19         1.61 o                         
  -4  -7   2         16.95         17.71         2.71 o                         
  -3  -7   2          3.64          4.75         1.51 o                         
  -2  -7   2          4.68          6.62         1.96 o                         
  -1  -7   2         43.25         42.30         1.78 o                         
   0  -7   2       1606.50       1564.41        59.61 o                         
   1  -7   2       1289.51       1288.30        49.10 o                         
   2  -7   2        848.72        913.51        20.38 o                         
   3  -7   2         16.37         17.62         0.92 o                         
   4  -7   2         84.25         76.44         2.58 o                         
   5  -7   2        176.44        175.97         5.08 o                         
   6  -7   2          5.54          8.18         3.40 o                         
  -5  -6   2          9.43         10.51         2.06 o                         
  -4  -6   2         22.33         18.52         2.20 o                         
  -3  -6   2         70.72         67.66         2.84 o                         
  -2  -6   2        523.48        559.01        10.47 o                         
  -1  -6   2       2580.70       2420.25        53.08 o                         
   0  -6   2         53.91         34.42         2.69 o                         
   1  -6   2         58.34         58.56         2.32 o                         
   2  -6   2       1293.13       1212.18        26.82 o                         
   3  -6   2         23.49         20.06         1.47 o                         
   4  -6   2         34.06         36.38         1.32 o                         
   5  -6   2         51.96         41.77         1.98 o                         
   6  -6   2          2.85          4.82         3.41 o                         
  -6  -5   2        129.60        110.09         5.27 o                         
  -5  -5   2         38.76         38.39         5.35 o                         
  -4  -5   2        763.32        745.61        13.16 o                         
  -3  -5   2        292.16        276.80         7.46 o                         
  -2  -5   2        346.55        342.25        11.19 o                         
  -1  -5   2        387.45        386.88        11.76 o                         
   0  -5   2         85.09        113.74         6.77 o                         
   1  -5   2          5.66          5.00         1.45 o                         
   2  -5   2          0.41          1.82         1.20 o                         
   3  -5   2         91.74        105.98         4.18 o                         
   4  -5   2         89.88         85.41         2.80 o                         
   5  -5   2         94.15         99.94         5.33 o                         
   6  -5   2          0.21          0.71         3.39 o                         
  -6  -4   2         38.50         40.33         3.40 o                         
  -5  -4   2          0.40          1.73         4.63 o                         
  -4  -4   2        532.63        537.09         8.95 o                         
  -3  -4   2       1143.68       1203.23        24.08 o                         
  -2  -4   2       1189.39       1248.66        45.24 o                         
  -1  -4   2        357.76        399.52        11.94 o                         
   0  -4   2       1763.49       1622.40        43.90 o                         
   1  -4   2      50565.91      47570.04      1254.11 o                         
   2  -4   2        942.45        961.32        28.08 o                         
   3  -4   2        197.18        193.55         5.18 o                         
   4  -4   2        729.55        767.54        13.10 o                         
   5  -4   2          1.05          3.82         1.39 o                         
   6  -4   2        283.77        278.62        15.68 o                         
  -6  -3   2         32.43         26.39         3.31 o                         
  -5  -3   2        730.14        696.12        14.38 o                         
  -4  -3   2        511.14        534.21         8.88 o                         
  -3  -3   2         94.00        107.77         4.11 o                         
  -2  -3   2          2.19          5.03         1.24 o                         
  -1  -3   2         72.94         92.71         4.07 o                         
   0  -3   2        405.46        379.72        10.65 o                         
   1  -3   2       6135.83       5776.55       153.40 o                         
   2  -3   2       1018.74        934.11        25.64 o                         
   3  -3   2        773.08        759.20        17.21 o                         
   4  -3   2         21.59         28.39         1.96 o                         
   5  -3   2          1.14          1.15         1.38 o                         
   6  -3   2         62.23         65.08         3.20 o                         
  -6  -2   2         13.72          9.56         3.06 o                         
  -5  -2   2         31.24         34.63         2.19 o                         
  -4  -2   2         95.17         97.42         2.39 o                         
  -3  -2   2         69.63         75.55         2.16 o                         
  -2  -2   2       2793.61       3019.71       115.80 o                         
  -1  -2   2       1021.77        963.86        37.51 o                         
   0  -2   2        144.05        140.16         6.58 o                         
   1  -2   2        164.46        145.98         4.72 o                         
   2  -2   2       1768.60       1725.93        65.39 o                         
   3  -2   2        888.66        828.89        15.95 o                         
   4  -2   2         74.12         74.29         3.10 o                         
   5  -2   2          0.05          1.54         2.06 o                         
   6  -2   2         55.80         63.05         3.28 o                         
  -6  -1   2          7.26          7.09         2.45 o                         
  -5  -1   2         86.05         84.95         2.78 o                         
  -4  -1   2        311.18        303.00         4.38 o                         
  -3  -1   2          3.41          1.80         0.77 o                         
  -2  -1   2       3950.58       4077.20       155.04 o                         
  -1  -1   2         53.68         54.67         2.49 o                         
   0  -1   2        553.50        491.20        19.28 o                         
   1  -1   2       4513.48       4389.60       164.65 o                         
   2  -1   2        566.11        541.58        22.64 o                         
   3  -1   2         62.52         75.85         2.19 o                         
   4  -1   2        269.11        270.79         5.59 o                         
   5  -1   2        206.54        201.66         5.34 o                         
   6  -1   2          9.52         13.39         2.32 o                         
  -6   0   2          0.29          0.70         2.73 o                         
  -5   0   2          5.17          3.43         1.22 o                         
  -4   0   2        131.78        121.95         2.76 o                         
  -3   0   2        151.63        150.18         2.85 o                         
  -2   0   2        898.48        855.70        34.19 o                         
  -1   0   2        999.67        920.41        24.90 o                         
   0   0   2       5021.14       5552.15       207.66 o                         
   1   0   2       3945.42       3988.39       150.09 o                         
   2   0   2         13.44          9.75         1.95 o                         
   3   0   2          2.06          4.94         1.34 o                         
   4   0   2         22.56         17.12         1.68 o                         
   5   0   2       1166.97       1079.07        26.00 o                         
   6   0   2         34.99         44.23         4.80 o                         
  -6   1   2         42.96         38.68         3.91 o                         
  -5   1   2       1748.92       1637.51        26.93 o                         
  -4   1   2         12.79         13.66         1.22 o                         
  -3   1   2         52.97         50.60         1.45 o                         
  -2   1   2          2.54          0.47         0.87 o                         
   0   1   2       3382.57       3650.40        99.68 o                         
   1   1   2       2398.21       2256.10        49.66 o                         
   2   1   2        418.90        446.77        13.86 o                         
   3   1   2       1231.23       1280.78        25.38 o                         
   4   1   2        146.48        151.94         4.88 o                         
   5   1   2         29.56         30.47         2.95 o                         
   6   1   2         16.84         17.66         3.82 o                         
  -6   2   2          3.83          4.89         3.32 o                         
  -5   2   2         30.79         30.62         1.73 o                         
  -4   2   2        569.44        575.19         8.90 o                         
  -3   2   2        729.10        748.11        14.73 o                         
  -2   2   2        477.11        471.77        10.86 o                         
  -1   2   2       1373.33       1331.28        50.99 o                         
   0   2   2       6294.92       6047.67       226.86 o                         
   1   2   2        219.96        267.05         6.93 o                         
   2   2   2       2615.23       2802.74        74.48 o                         
   3   2   2         24.47         22.37         1.39 o                         
   4   2   2        321.58        327.69         8.53 o                         
   5   2   2        436.21        419.82        16.09 o                         
   6   2   2          1.86          1.70         2.95 o                         
  -6   3   2         27.40         25.62         3.81 o                         
  -5   3   2         23.16         22.40         1.78 o                         
  -4   3   2        139.10        163.23         3.68 o                         
  -3   3   2        590.53        588.66        13.80 o                         
  -2   3   2         97.88        106.17         6.23 o                         
  -1   3   2        209.20        179.13         5.35 o                         
   0   3   2         20.78         23.23         1.73 o                         
   1   3   2        615.88        718.48        20.46 o                         
   2   3   2         24.41         22.44         1.57 o                         
   3   3   2        856.60        924.25        18.86 o                         
   4   3   2         14.38         12.43         2.29 o                         
   5   3   2        480.50        470.28        19.68 o                         
   6   3   2         13.14         16.83         3.02 o                         
  -6   4   2         89.41         84.77         3.41 o                         
  -5   4   2         58.47         56.93         3.14 o                         
  -4   4   2        126.95        134.67         3.07 o                         
  -3   4   2          5.88          6.08         1.32 o                         
  -2   4   2         16.79         10.40         1.18 o                         
  -1   4   2        868.75        716.11        19.68 o                         
   0   4   2         64.93         59.49         2.90 o                         
   1   4   2        526.35        571.41        16.75 o                         
   2   4   2        143.26        143.80         4.08 o                         
   3   4   2          4.27          4.89         1.70 o                         
   4   4   2          7.92          9.65         1.74 o                         
   5   4   2         36.07         45.89         3.58 o                         
   6   4   2          5.90          1.17         2.35 o                         
  -6   5   2        155.24        156.69         4.34 o                         
  -5   5   2         12.46         11.70         1.47 o                         
  -4   5   2        226.79        231.13         5.70 o                         
  -3   5   2         67.95         62.81         2.57 o                         
  -2   5   2        468.73        532.66        12.20 o                         
  -1   5   2       6880.96       6588.83       248.63 o                         
   0   5   2          0.84          4.03         0.97 o                         
   1   5   2         75.77         97.44         3.01 o                         
   2   5   2         17.71         20.11         1.18 o                         
   3   5   2         66.17         64.60         5.25 o                         
   4   5   2         29.96         31.15         3.55 o                         
   5   5   2          0.16          1.20         4.36 o                         
  -6   6   2         15.30         16.30         1.59 o                         
  -5   6   2         79.01         82.41         2.83 o                         
  -4   6   2        279.22        261.33         4.96 o                         
  -3   6   2         54.62         52.62         1.56 o                         
  -2   6   2        918.39       1029.01        28.86 o                         
  -1   6   2        397.12        385.93        17.81 o                         
   0   6   2        768.68        719.36        14.57 o                         
   1   6   2        835.14        832.05        16.60 o                         
   2   6   2          0.01         -0.21         0.95 o                         
   3   6   2        484.63        511.38        16.55 o                         
   4   6   2        244.87        245.16         7.92 o                         
   5   6   2         28.24         33.60         4.55 o                         
  -6   7   2          6.20          6.19         1.86 o                         
  -5   7   2        268.48        274.97         8.20 o                         
  -4   7   2        226.77        212.80         5.11 o                         
  -3   7   2         10.47         11.53         1.37 o                         
  -2   7   2        144.26        159.11         4.28 o                         
   0   7   2         25.82         28.01         2.12 o                         
   1   7   2        340.31        357.68         7.33 o                         
   2   7   2          1.61          2.60         1.12 o                         
   3   7   2          4.34          4.28         1.55 o                         
   4   7   2         62.16         60.51         3.04 o                         
   5   7   2          0.13         -0.34         3.03 o                         
  -6   8   2          0.77          2.92         2.44 o                         
  -5   8   2        431.13        439.20        11.79 o                         
  -4   8   2         23.63         23.65         2.08 o                         
  -3   8   2         88.97         89.12         5.40 o                         
  -2   8   2         77.96         75.94         2.53 o                         
  -1   8   2        575.46        600.08        18.00 o                         
   0   8   2       1373.25       1401.22        37.39 o                         
   1   8   2          4.51          2.73         1.47 o                         
   2   8   2         76.64         70.65         2.87 o                         
   3   8   2        679.35        658.27        20.82 o                         
  -6   9   2          7.62          7.61         1.93 o                         
  -5   9   2          9.77         14.51         1.72 o                         
  -4   9   2         12.71         17.94         2.33 o                         
  -3   9   2        266.46        252.36         5.56 o                         
  -2   9   2         42.11         38.57         1.93 o                         
  -1   9   2        108.28        109.80         4.28 o                         
   0   9   2         56.71         43.21         2.24 o                         
   1   9   2          2.01          2.07         1.44 o                         
   2   9   2        212.10        207.39         7.98 o                         
   3   9   2         32.15         36.91         4.89 o                         
   4   9   2          4.20          6.61         3.39 o                         
  -6  10   2          0.25          1.37         1.28 o                         
  -5  10   2          0.96          2.92         1.59 o                         
  -4  10   2          4.15          8.13         3.95 o                         
  -3  10   2        251.31        244.80         6.46 o                         
  -2  10   2          0.98          2.47         1.58 o                         
  -1  10   2         23.09         22.05         2.71 o                         
   0  10   2         33.31         30.77         2.57 o                         
   1  10   2         15.00         21.85         2.03 o                         
   2  10   2         68.81         73.59         4.54 o                         
   3  10   2         15.95         18.62         2.76 o                         
   4  10   2          9.69          7.76         2.21 o                         
  -5  11   2        119.00        119.00         3.53 o                         
  -4  11   2         34.60         31.39         2.68 o                         
  -3  11   2        245.14        240.21         6.97 o                         
  -2  11   2         42.39         36.39         2.18 o                         
  -1  11   2         46.44         43.85         3.07 o                         
   0  11   2        227.14        213.15        20.29 o                         
   1  11   2         35.54         31.16        11.29 o                         
   2  11   2          0.76          2.21         1.68 o                         
   3  11   2         15.55         15.72         3.02 o                         
  -5  12   2          0.05          1.48         1.64 o                         
  -4  12   2          0.41          2.17         3.17 o                         
  -3  12   2         27.37         31.98         5.04 o                         
  -2  12   2          2.36          3.13         1.58 o                         
  -1  12   2        451.39        434.77        18.64 o                         
   0  12   2          3.35          4.34         2.40 o                         
   1  12   2          3.66          3.75         2.05 o                         
  -4  13   2         81.45         88.83         5.21 o                         
  -3  13   2        171.22        170.35         5.88 o                         
  -2  13   2          0.08          0.54         1.45 o                         
  -1  13   2         11.35         11.17         1.47 o                         
   0  13   2         43.89         52.92         4.72 o                         
   1  13   2         51.13         52.07         4.48 o                         
   2  13   2         22.64         22.44         2.55 o                         
  -4  14   2          2.92          5.00         2.23 o                         
  -3  14   2          0.23          0.34         2.83 o                         
  -2  14   2         99.33         91.63         3.65 o                         
  -1  14   2         18.14         15.18         1.82 o                         
   0  14   2         26.26         24.19         1.64 o                         
   1  14   2        160.64        133.47         4.64 o                         
  -3  15   2          0.01          0.29         1.86 o                         
  -2  15   2         65.25         56.37         3.51 o                         
  -1  15   2        107.26         84.82         4.22 o                         
   0  15   2         36.47         25.52         2.00 o                         
   2 -16   3          0.97          2.91         1.22 o                         
  -1 -15   3          4.45          3.35         1.11 o                         
   0 -15   3          0.11          1.18         1.07 o                         
   1 -15   3         65.94         47.38         3.58 o                         
   2 -15   3          3.40          4.83         1.83 o                         
   3 -15   3         20.37         24.64         1.96 o                         
   4 -15   3         13.89         12.57         2.08 o                         
  -2 -14   3        179.70        133.43        37.03 o                         
  -1 -14   3         19.26         18.23         1.67 o                         
   0 -14   3          6.51          8.24         2.04 o                         
   1 -14   3         10.26         11.08         1.55 o                         
   2 -14   3         36.10         34.63         2.81 o                         
   3 -14   3        409.63        428.92        12.63 o                         
   4 -14   3        152.37        164.17         7.78 o                         
  -2 -13   3        141.54        149.00         4.72 o                         
  -1 -13   3          0.69          1.03         1.52 o                         
   0 -13   3        108.04        101.76         3.58 o                         
   1 -13   3          0.27         -0.31         1.53 o                         
   2 -13   3          4.49          6.27         1.61 o                         
   3 -13   3          1.49          0.14         1.86 o                         
   4 -13   3          2.48          3.08         3.09 o                         
  -3 -12   3        156.33        159.04         8.77 o                         
  -2 -12   3        126.74        125.18         6.40 o                         
  -1 -12   3         26.14         21.87         2.98 o                         
   0 -12   3          1.34         -3.21         3.21 o                         
   1 -12   3         27.65         31.85         2.19 o                         
   2 -12   3        115.01        113.40         3.54 o                         
   3 -12   3        289.14        295.55        13.30 o                         
   4 -12   3         42.44         45.62         3.04 o                         
  -4 -11   3          2.06          3.30         1.99 o                         
  -3 -11   3          0.55          0.52         0.91 o                         
  -2 -11   3          5.32          5.70         1.34 o                         
  -1 -11   3        171.21        186.82         7.41 o                         
   0 -11   3         47.93         64.09         5.41 o                         
   1 -11   3          1.18          1.45         1.30 o                         
   2 -11   3        421.19        411.17         7.05 o                         
   3 -11   3        262.94        250.29         5.12 o                         
   4 -11   3         24.39         23.07         1.27 o                         
   5 -11   3          5.03          7.08         3.28 o                         
  -4 -10   3         58.22         53.47         2.87 o                         
  -3 -10   3        106.08        102.20         3.35 o                         
  -2 -10   3          0.00          0.89         1.69 o                         
  -1 -10   3        169.86        178.70         5.73 o                         
   0 -10   3        137.64        132.45         5.07 o                         
   1 -10   3         28.51         32.25         2.12 o                         
   2 -10   3        948.21        963.01        14.20 o                         
   3 -10   3        222.57        255.39         6.06 o                         
   4 -10   3         41.50         43.16         1.52 o                         
   5 -10   3          2.88          3.18         2.04 o                         
  -4  -9   3         73.86         70.69         3.40 o                         
  -3  -9   3        548.65        534.19        13.69 o                         
  -2  -9   3          2.01          3.57         1.80 o                         
  -1  -9   3         63.89         55.10         2.79 o                         
   0  -9   3         13.60         15.18         1.75 o                         
   1  -9   3        774.56        775.72        17.69 o                         
   2  -9   3        149.91        140.91         2.46 o                         
   3  -9   3         32.00         31.15         1.45 o                         
   4  -9   3        223.78        219.53         3.73 o                         
   5  -9   3          0.38         -0.31         1.76 o                         
   6  -9   3          4.45          6.84         2.91 o                         
  -5  -8   3          2.68          2.76         1.22 o                         
  -4  -8   3        100.99         88.57         5.31 o                         
  -3  -8   3        113.42        121.54         4.88 o                         
  -2  -8   3        241.54        257.00         7.44 o                         
  -1  -8   3        399.31        424.54        10.67 o                         
   0  -8   3          2.86          3.69         2.13 o                         
   1  -8   3       2036.17       2041.10        54.85 o                         
   2  -8   3       6567.78       6734.16       125.87 o                         
   3  -8   3        194.97        208.09         3.72 o                         
   4  -8   3        536.92        522.79         7.67 o                         
   5  -8   3          8.81         14.49         2.22 o                         
   6  -8   3        188.19        191.55         9.00 o                         
  -5  -7   3         45.78         48.01         2.71 o                         
  -4  -7   3        270.59        284.82         9.40 o                         
  -3  -7   3          2.10          1.06         1.55 o                         
  -2  -7   3         33.76         37.67         3.88 o                         
  -1  -7   3        186.69        170.15        11.96 o                         
   0  -7   3        101.07        109.54         5.56 o                         
   1  -7   3       1135.47       1115.93        31.98 o                         
   2  -7   3         82.12         90.63         2.66 o                         
   3  -7   3         86.61         75.89         1.62 o                         
   4  -7   3          3.96          8.96         1.06 o                         
   5  -7   3         26.45         22.09         1.79 o                         
   6  -7   3         46.40         55.46         3.19 o                         
  -5  -6   3         21.18         21.30         2.31 o                         
  -4  -6   3         74.94         80.18         2.92 o                         
  -3  -6   3        168.71        170.26         5.58 o                         
  -2  -6   3         12.82         21.00         1.91 o                         
  -1  -6   3        157.13        152.96         6.86 o                         
   0  -6   3       2164.60       2124.63        57.61 o                         
   1  -6   3        243.16        324.11         8.32 o                         
   2  -6   3         57.81         61.33         1.83 o                         
   3  -6   3        151.12        162.78         3.06 o                         
   4  -6   3         59.39         61.24         1.85 o                         
   5  -6   3          1.33          1.85         1.19 o                         
   6  -6   3         64.33         63.27         3.38 o                         
  -6  -5   3          1.57          6.72         2.52 o                         
  -5  -5   3          9.92          8.35         4.53 o                         
  -4  -5   3        376.48        381.45         7.51 o                         
  -3  -5   3         37.14         32.03         1.91 o                         
  -2  -5   3         65.04         50.86         3.23 o                         
  -1  -5   3        294.25        303.98         8.10 o                         
   0  -5   3       2392.76       2398.77        65.36 o                         
   1  -5   3        854.70        749.04        30.65 o                         
   2  -5   3        172.68        180.74         4.82 o                         
   3  -5   3        592.05        594.05        16.80 o                         
   4  -5   3          2.47          1.41         1.10 o                         
   5  -5   3        304.68        306.53         7.36 o                         
   6  -5   3         18.35         23.55         2.75 o                         
  -6  -4   3          7.57          8.09         2.76 o                         
  -5  -4   3        172.95        187.74         6.67 o                         
  -4  -4   3         11.46         14.46         1.53 o                         
  -3  -4   3        373.95        415.50        10.11 o                         
  -2  -4   3        114.35        108.28         3.74 o                         
  -1  -4   3        300.74        295.19         7.57 o                         
   0  -4   3      10094.90       9698.36       257.64 o                         
   1  -4   3       1555.88       1478.79        57.53 o                         
   2  -4   3         33.27         27.99         2.09 o                         
   3  -4   3         24.52         24.65         3.00 o                         
   4  -4   3          0.55         -0.28         1.19 o                         
   5  -4   3        207.99        186.92         4.96 o                         
   6  -4   3        479.01        461.18        19.84 o                         
  -6  -3   3          0.13          0.63         2.80 o                         
  -5  -3   3        260.38        258.52         6.22 o                         
  -4  -3   3         57.68         68.92         2.08 o                         
  -3  -3   3       1773.58       1991.03        34.44 o                         
  -2  -3   3        132.68        110.12         5.62 o                         
  -1  -3   3        756.97        673.29        19.49 o                         
   0  -3   3       8076.79       7968.48       299.18 o                         
   1  -3   3        339.18        360.95        10.62 o                         
   2  -3   3         91.44        115.27         5.53 o                         
   3  -3   3        827.71        848.24        19.34 o                         
   4  -3   3        534.61        554.90         9.99 o                         
   5  -3   3        157.69        179.74         5.56 o                         
   6  -3   3         66.13         64.23         4.86 o                         
  -6  -2   3         78.60         75.78         3.03 o                         
  -5  -2   3         50.95         54.27         2.52 o                         
  -4  -2   3        395.73        373.36         6.00 o                         
  -3  -2   3       2938.14       2973.40        50.17 o                         
  -2  -2   3          0.42          2.83         1.88 o                         
  -1  -2   3        139.98        134.19         6.81 o                         
   0  -2   3       1990.28       2033.62        77.43 o                         
   1  -2   3        300.30        281.13        12.11 o                         
   2  -2   3        471.28        462.65        18.88 o                         
   3  -2   3        272.83        307.61         8.88 o                         
   4  -2   3        269.34        247.43         5.04 o                         
   5  -2   3        334.61        330.63        10.25 o                         
   6  -2   3         11.20         13.90         2.65 o                         
  -6  -1   3         86.90         84.04         4.73 o                         
  -5  -1   3        100.74         92.68         4.07 o                         
  -4  -1   3          0.76          3.72         0.86 o                         
  -3  -1   3          2.13          2.78         0.85 o                         
  -2  -1   3        475.96        577.59        23.04 o                         
  -1  -1   3       7223.19       7192.68       190.86 o                         
   0  -1   3        828.45        731.82        19.88 o                         
   1  -1   3       1424.89       1321.93        35.84 o                         
   2  -1   3          2.79          6.32         1.28 o                         
   3  -1   3        158.21        156.56         3.71 o                         
   4  -1   3        973.25        950.30        19.11 o                         
   5  -1   3          0.84          2.58         1.87 o                         
   6  -1   3         41.34         48.55         5.28 o                         
  -6   0   3          9.22          6.50         2.93 o                         
  -5   0   3          0.66          0.96         1.50 o                         
  -4   0   3         11.79         10.60         1.10 o                         
  -3   0   3        323.61        353.46         6.72 o                         
  -2   0   3        165.71        122.02         5.54 o                         
  -1   0   3       4938.95       4721.54       125.38 o                         
   0   0   3        317.91        301.94        12.11 o                         
   1   0   3        324.85        299.67        12.64 o                         
   2   0   3        193.79        131.87         7.43 o                         
   3   0   3         83.57         95.91         3.17 o                         
   4   0   3          8.96         11.92         1.59 o                         
   5   0   3         15.66         16.98         2.03 o                         
   6   0   3         29.64         26.08         4.45 o                         
  -6   1   3          5.92          9.74         3.28 o                         
  -5   1   3          0.29          1.32         1.15 o                         
  -4   1   3        495.62        486.88         8.30 o                         
  -3   1   3        828.45        830.12        12.42 o                         
  -2   1   3        577.02        599.85        23.13 o                         
  -1   1   3       4829.21       4406.23       165.33 o                         
   0   1   3        150.25         93.33         4.80 o                         
   1   1   3       6240.66       6387.69       169.57 o                         
   2   1   3        686.00        707.99        19.80 o                         
   3   1   3        551.85        639.29        11.76 o                         
   4   1   3        425.49        421.59        10.77 o                         
   5   1   3         63.78         53.09         2.87 o                         
   6   1   3          0.60          3.01         3.59 o                         
  -6   2   3        461.71        458.68        18.83 o                         
  -5   2   3         77.51         80.16         2.43 o                         
  -4   2   3        653.54        631.31         9.66 o                         
  -3   2   3        449.78        425.98         7.21 o                         
  -2   2   3         16.25         22.42         1.45 o                         
  -1   2   3        483.81        544.70        21.76 o                         
   0   2   3       1099.22       1161.65        31.69 o                         
   1   2   3       3721.82       3706.10        99.51 o                         
   2   2   3          1.11          0.18         1.13 o                         
   3   2   3         19.37         18.34         1.30 o                         
   4   2   3       1307.37       1330.13        30.04 o                         
   5   2   3         27.61         34.41         5.78 o                         
   6   2   3         98.23        106.74         5.78 o                         
  -6   3   3          0.03          0.51         1.51 o                         
  -5   3   3         51.76         49.13         2.02 o                         
  -4   3   3         19.62         20.77         1.74 o                         
  -3   3   3         23.90         26.06         1.30 o                         
  -2   3   3        331.02        276.91        12.82 o                         
  -1   3   3       1721.18       1675.67        64.41 o                         
   0   3   3        518.55        528.60        21.65 o                         
   1   3   3         23.04         41.33         2.42 o                         
   2   3   3          4.61          1.74         1.15 o                         
   3   3   3        704.12        749.72        17.58 o                         
   4   3   3         38.54         41.22         2.45 o                         
   5   3   3         13.83         14.84         4.83 o                         
   6   3   3          9.24         13.28         2.81 o                         
  -6   4   3          9.51         11.81         1.69 o                         
  -5   4   3       1018.94        975.96        15.89 o                         
  -4   4   3        215.14        204.30         4.53 o                         
  -3   4   3         21.86         25.07         1.91 o                         
  -2   4   3        684.38        679.27        15.51 o                         
  -1   4   3          1.81          0.36         1.97 o                         
   0   4   3       1623.39       1716.97        46.88 o                         
   1   4   3        815.31        823.55        23.30 o                         
   2   4   3         14.38         17.73         1.56 o                         
   3   4   3        491.33        481.45        11.84 o                         
   4   4   3        311.71        284.31         7.68 o                         
   5   4   3          0.00         -0.10         3.70 o                         
  -6   5   3         12.93         15.03         1.60 o                         
  -5   5   3         44.48         39.76         1.82 o                         
  -4   5   3          7.50          8.75         1.37 o                         
  -3   5   3          1.66          3.22         1.18 o                         
  -2   5   3        444.20        432.21        10.11 o                         
  -1   5   3        782.26        763.68        21.62 o                         
   0   5   3       1403.65       1345.14        30.28 o                         
   1   5   3        574.13        581.01        11.89 o                         
   2   5   3          0.03          1.30         0.79 o                         
   3   5   3         25.14         33.60         2.49 o                         
   4   5   3         41.24         42.07         7.02 o                         
   5   5   3         91.83         90.26         6.32 o                         
  -6   6   3        137.57        130.74         4.57 o                         
  -5   6   3         13.00         12.25         1.59 o                         
  -4   6   3        121.43        113.44         3.10 o                         
  -3   6   3        612.46        562.59        13.21 o                         
  -2   6   3        251.10        278.13        11.35 o                         
  -1   6   3          0.40          0.39         1.03 o                         
   0   6   3        308.56        312.86         8.15 o                         
   1   6   3         20.36         25.03         1.64 o                         
   2   6   3          8.89         10.19         1.21 o                         
   3   6   3          1.10          3.19         1.79 o                         
   4   6   3          0.21          2.20         3.23 o                         
   5   6   3        170.32        183.27         8.89 o                         
  -6   7   3          3.67          5.15         1.52 o                         
  -5   7   3         66.14         69.07         2.97 o                         
  -4   7   3        222.97        234.72         6.08 o                         
  -3   7   3          5.95          6.96         1.49 o                         
  -2   7   3        240.50        230.13         5.70 o                         
  -1   7   3        551.77        514.57        15.42 o                         
   0   7   3         38.48         35.93         2.18 o                         
   1   7   3        522.92        514.32        10.08 o                         
   2   7   3        298.94        302.96         6.72 o                         
   3   7   3          0.42          0.14         1.14 o                         
   4   7   3         38.53         47.52         4.21 o                         
   5   7   3          3.53          2.74         2.77 o                         
  -6   8   3         25.00         20.86         2.61 o                         
  -5   8   3          2.27          5.67         1.87 o                         
  -4   8   3        305.56        305.70         7.40 o                         
  -3   8   3          0.91          2.33         1.94 o                         
  -2   8   3         14.59         10.01         1.72 o                         
  -1   8   3       1097.27       1186.93        44.18 o                         
   0   8   3         67.55         65.28         2.85 o                         
   1   8   3        204.79        215.29         5.29 o                         
   2   8   3        517.50        516.63        10.51 o                         
   3   8   3          8.87          9.18         4.49 o                         
   4   8   3         27.96         35.90         4.76 o                         
  -6   9   3         22.17         18.75         2.33 o                         
  -5   9   3         97.31        100.01         4.25 o                         
  -4   9   3        140.73        164.64        11.40 o                         
  -3   9   3         58.86         62.39         3.31 o                         
  -2   9   3         98.62        104.71         4.03 o                         
  -1   9   3         21.46         20.25         1.95 o                         
   0   9   3         42.05         48.67         3.23 o                         
   1   9   3         19.10         20.47         2.01 o                         
   2   9   3        154.71        141.98         4.55 o                         
   3   9   3         73.10         70.27         5.71 o                         
   4   9   3         62.39         49.08         4.14 o                         
  -6  10   3         66.05         52.10         2.78 o                         
  -5  10   3          3.84          5.64         2.11 o                         
  -4  10   3          0.36          3.44         2.31 o                         
  -3  10   3          0.59          3.52         1.98 o                         
  -2  10   3        484.02        484.71        11.58 o                         
  -1  10   3         82.62         77.07         2.98 o                         
   0  10   3         43.34         42.87         3.34 o                         
   1  10   3        440.60        447.67        11.39 o                         
   2  10   3          7.25          6.16         1.92 o                         
   3  10   3          1.64          0.05         2.36 o                         
  -5  11   3        158.18        157.71         5.94 o                         
  -4  11   3         52.31         49.96         3.02 o                         
  -3  11   3         60.13         61.74         3.80 o                         
  -2  11   3         81.96         90.19         3.57 o                         
  -1  11   3        111.34        114.68         5.32 o                         
   0  11   3         93.81         74.92         6.11 o                         
   1  11   3        110.53        116.95         7.93 o                         
   3  11   3         95.23        108.87         5.58 o                         
  -5  12   3         16.03         13.11         1.80 o                         
  -4  12   3        143.11        137.76         5.29 o                         
  -3  12   3          0.91          0.32         1.92 o                         
  -2  12   3         34.83         38.45         2.08 o                         
  -1  12   3         49.66         45.22         4.29 o                         
   1  12   3          8.30          9.65         3.88 o                         
   2  12   3          1.26          0.33         2.87 o                         
  -4  13   3          0.51          3.07         2.00 o                         
  -3  13   3          0.30          0.99         1.64 o                         
  -2  13   3         61.57         69.06         3.48 o                         
  -1  13   3          9.93         10.65         1.58 o                         
   0  13   3          9.43         18.05         3.53 o                         
   1  13   3        178.16        182.28         8.57 o                         
  -4  14   3         65.80         55.16         3.41 o                         
  -3  14   3         45.24         40.20         3.64 o                         
  -2  14   3         57.60         55.96         2.68 o                         
  -1  14   3          1.86          3.09         1.09 o                         
   0  14   3          7.74          9.16         2.10 o                         
   1  14   3          8.81          5.07         1.45 o                         
  -2  15   3          2.45          0.99         1.60 o                         
   1 -16   4          2.31          1.75         1.71 o                         
   2 -16   4        112.73        118.93         5.53 o                         
  -1 -15   4          0.58          0.77         1.40 o                         
   0 -15   4          7.09          5.30         1.14 o                         
   1 -15   4         44.36         44.78         1.99 o                         
   2 -15   4        121.76        134.23         4.83 o                         
   3 -15   4         10.04         12.36         1.76 o                         
  -2 -14   4          1.04          2.81         1.78 o                         
  -1 -14   4        181.96        186.82        17.29 o                         
   0 -14   4         14.88         11.44         1.55 o                         
   1 -14   4          6.91          7.04         1.35 o                         
   2 -14   4          3.29          1.48         2.21 o                         
   3 -14   4         11.74         16.42         3.01 o                         
   4 -14   4        191.64        197.60         8.98 o                         
  -2 -13   4         28.40         28.47         2.69 o                         
  -1 -13   4          0.99          0.11         1.58 o                         
   0 -13   4          2.56          2.39         1.37 o                         
   1 -13   4         34.36         34.55         1.93 o                         
   2 -13   4         16.11         13.26         1.92 o                         
   3 -13   4          4.64          6.34         2.15 o                         
   4 -13   4         33.32         38.45         2.59 o                         
  -3 -12   4         14.14         13.49         1.29 o                         
  -2 -12   4        333.99        339.61        10.75 o                         
  -1 -12   4        362.39        364.54        15.70 o                         
   0 -12   4         88.46         86.22         2.54 o                         
   1 -12   4         56.03         61.24         2.18 o                         
   2 -12   4        143.89        143.50         3.45 o                         
   3 -12   4          9.73         13.53         2.22 o                         
   4 -12   4        119.06        131.71         3.98 o                         
   5 -12   4          6.54         15.89         2.97 o                         
  -4 -11   4         43.70         37.04         2.74 o                         
  -3 -11   4         17.92         16.13         1.23 o                         
  -2 -11   4         10.19         12.61         1.54 o                         
  -1 -11   4         63.04         62.52         2.34 o                         
   0 -11   4          2.69          2.87         1.56 o                         
   1 -11   4          2.20          4.03         1.25 o                         
   2 -11   4        185.11        187.36         4.12 o                         
   3 -11   4         87.70         79.78         2.21 o                         
   4 -11   4         18.78         20.57         1.49 o                         
   5 -11   4          2.10          3.82         2.10 o                         
   6 -11   4         19.82         22.97         2.06 o                         
  -4 -10   4          3.17          2.92         1.53 o                         
  -3 -10   4          5.72          5.54         1.22 o                         
  -2 -10   4          6.94          6.61         1.81 o                         
  -1 -10   4         54.12         59.45         2.35 o                         
   0 -10   4        710.26        715.11        17.19 o                         
   1 -10   4       1126.29       1105.68        21.55 o                         
   2 -10   4          2.10          1.64         0.92 o                         
   3 -10   4        795.75        821.32        11.56 o                         
   4 -10   4         48.88         46.11         2.06 o                         
   5 -10   4          1.84          2.24         1.94 o                         
   6 -10   4          7.82          6.71         2.13 o                         
  -4  -9   4         26.47         26.30         2.35 o                         
  -3  -9   4        105.21        113.73         4.50 o                         
  -2  -9   4        511.18        494.12        12.73 o                         
  -1  -9   4         42.93         39.37         3.00 o                         
   0  -9   4         75.40         82.71         3.66 o                         
   1  -9   4        448.21        451.10        10.48 o                         
   2  -9   4         97.23         95.24         2.54 o                         
   3  -9   4         29.17         29.67         1.37 o                         
   4  -9   4          8.12          7.49         1.06 o                         
   5  -9   4         64.21         54.10         6.70 o                         
   6  -9   4        148.39        173.98        12.29 o                         
  -5  -8   4         15.90         20.35         3.21 o                         
  -4  -8   4         45.75         44.72         3.86 o                         
  -3  -8   4         12.60         12.59         1.72 o                         
  -2  -8   4       1041.30       1031.02        24.21 o                         
  -1  -8   4        557.02        546.58        36.84 o                         
   0  -8   4         10.20          6.91         2.25 o                         
   1  -8   4        767.92        788.35        14.37 o                         
   2  -8   4       6008.12       6117.73        76.57 o                         
   3  -8   4        749.26        815.42        12.71 o                         
   4  -8   4          4.22          5.84         1.14 o                         
   5  -8   4        250.73        241.69        14.55 o                         
   6  -8   4         85.71         94.79         3.13 o                         
  -5  -7   4        123.15        128.47         5.93 o                         
  -4  -7   4         30.59         27.61         2.32 o                         
  -3  -7   4        440.58        429.47        11.81 o                         
  -2  -7   4          5.45          7.49         1.70 o                         
  -1  -7   4         10.23         10.98         2.14 o                         
   0  -7   4        561.68        533.26        15.90 o                         
   1  -7   4         55.06         42.87         3.22 o                         
   2  -7   4       1080.32       1079.91        30.56 o                         
   3  -7   4         76.53         75.40         1.88 o                         
   4  -7   4        127.26        123.37         2.41 o                         
   5  -7   4        124.06        129.97         6.18 o                         
   6  -7   4          4.49          5.14         2.25 o                         
  -5  -6   4          0.31          1.43         4.12 o                         
  -4  -6   4          0.28          0.91         1.50 o                         
  -3  -6   4        354.19        357.47         9.39 o                         
  -2  -6   4        108.98        109.93         4.98 o                         
  -1  -6   4        504.26        483.48        10.26 o                         
   0  -6   4       1096.79       1067.29        24.73 o                         
   1  -6   4         88.12         99.73         4.08 o                         
   2  -6   4         19.72         15.95         1.74 o                         
   3  -6   4        141.14        156.09         4.06 o                         
   4  -6   4        142.78        132.78         2.65 o                         
   5  -6   4         44.37         47.49         1.90 o                         
   6  -6   4         49.48         51.36         3.17 o                         
  -6  -5   4         99.71         87.66         4.43 o                         
  -5  -5   4         16.26         18.79         4.64 o                         
  -4  -5   4         10.76          9.65         1.82 o                         
  -3  -5   4       1016.16       1015.50        18.55 o                         
  -2  -5   4        115.37        146.75        11.76 o                         
  -1  -5   4         62.33         57.46         4.73 o                         
   0  -5   4        389.05        417.15        17.86 o                         
   1  -5   4          0.73          1.15         2.33 o                         
   2  -5   4       1875.21       1824.17        40.08 o                         
   3  -5   4         48.51         44.36         1.37 o                         
   4  -5   4          4.66          3.18         1.21 o                         
   5  -5   4        239.98        256.08        12.32 o                         
   6  -5   4         41.10         46.94         3.07 o                         
  -6  -4   4          1.80          1.08         2.42 o                         
  -5  -4   4         20.93         23.09         2.68 o                         
  -4  -4   4        207.80        196.85         4.63 o                         
  -3  -4   4          0.10          1.38         1.43 o                         
  -2  -4   4        276.13        304.56        11.74 o                         
  -1  -4   4        909.22        832.95        24.27 o                         
   0  -4   4       1602.68       1574.67        61.48 o                         
   1  -4   4        448.54        488.90        20.88 o                         
   2  -4   4       3103.54       3194.00        69.69 o                         
   3  -4   4          1.87          0.37         1.40 o                         
   4  -4   4         48.53         39.20         1.71 o                         
   5  -4   4         37.28         35.02         2.19 o                         
   6  -4   4        211.16        194.19         5.74 o                         
  -6  -3   4          3.93          3.30         2.64 o                         
  -5  -3   4          0.36          4.03         1.84 o                         
  -4  -3   4       1046.98        992.88        15.30 o                         
  -3  -3   4         66.58         80.08         2.31 o                         
  -2  -3   4        299.15        285.77         8.97 o                         
  -1  -3   4        170.50        135.79         7.57 o                         
   0  -3   4        227.11        215.28        10.38 o                         
   1  -3   4        327.37        320.86        14.18 o                         
   2  -3   4        176.96        171.86         6.09 o                         
   3  -3   4         37.06         40.78         1.87 o                         
   4  -3   4        876.70        928.62        23.20 o                         
   5  -3   4          4.13          6.61         1.73 o                         
   6  -3   4         65.09         64.54         4.93 o                         
  -6  -2   4          4.77          7.14         2.20 o                         
  -5  -2   4          7.33          5.12         1.67 o                         
  -4  -2   4         96.67         97.92         2.59 o                         
  -3  -2   4        169.07        175.29         3.93 o                         
  -2  -2   4       3009.35       3250.81        70.69 o                         
  -1  -2   4       1841.06       1745.15        67.28 o                         
   0  -2   4        479.96        465.86        19.40 o                         
   1  -2   4       1992.83       1926.87        73.98 o                         
   2  -2   4        271.09        253.42        11.65 o                         
   3  -2   4       2020.20       2040.78        45.49 o                         
   4  -2   4        255.77        269.00         6.16 o                         
   5  -2   4          5.93          9.73         2.14 o                         
   6  -2   4        237.31        206.49         9.54 o                         
  -6  -1   4          3.26          5.99         2.62 o                         
  -5  -1   4         19.27         20.17         1.61 o                         
  -4  -1   4         40.09         28.55         1.32 o                         
  -3  -1   4       1563.87       1697.88        26.51 o                         
  -2  -1   4         38.82         63.84         3.18 o                         
  -1  -1   4         75.84         70.06         4.46 o                         
   0  -1   4        313.85        315.50         9.24 o                         
   1  -1   4        594.33        630.13        17.87 o                         
   2  -1   4       1226.26       1332.03        36.66 o                         
   3  -1   4         12.20         14.85         1.29 o                         
   4  -1   4         88.45         89.22         3.11 o                         
   5  -1   4          0.21          1.54         1.81 o                         
   6  -1   4         86.80         97.35         6.66 o                         
  -6   0   4          0.22          0.19         2.96 o                         
  -5   0   4        506.34        472.86         9.75 o                         
  -4   0   4        406.63        398.35         6.90 o                         
  -3   0   4         97.77         83.96         1.85 o                         
  -2   0   4         95.26        142.61         5.10 o                         
  -1   0   4         21.20         18.79         2.54 o                         
   0   0   4       6508.59       6541.23       245.07 o                         
   1   0   4        484.37        475.79        19.28 o                         
   2   0   4        215.14        225.55         5.88 o                         
   3   0   4        360.73        344.23         8.49 o                         
   4   0   4          1.43          2.98         1.85 o                         
   5   0   4         19.30         11.53         2.59 o                         
   6   0   4         10.43         11.58         4.17 o                         
  -6   1   4          8.03          7.02         1.59 o                         
  -5   1   4        174.40        161.00         3.82 o                         
  -4   1   4          4.59          5.41         1.01 o                         
  -3   1   4        256.08        236.41         4.04 o                         
  -2   1   4         67.77         61.69         2.77 o                         
  -1   1   4       1308.84       1131.97        43.39 o                         
   0   1   4      11371.74      11294.62       422.64 o                         
   1   1   4       1110.08       1184.86        45.75 o                         
   2   1   4        173.46        217.12         5.67 o                         
   3   1   4         40.84         46.82         1.98 o                         
   4   1   4         51.46         48.97         2.71 o                         
   5   1   4         20.44         20.51         3.45 o                         
   6   1   4         23.98         26.27         3.99 o                         
  -6   2   4        201.71        186.17        16.57 o                         
  -5   2   4        298.18        307.34         7.78 o                         
  -4   2   4        138.29        138.68         2.92 o                         
  -3   2   4       1184.88       1136.59        18.06 o                         
  -2   2   4        322.25        328.57         8.46 o                         
  -1   2   4       3165.80       3317.67       125.40 o                         
   0   2   4        437.83        463.98        18.95 o                         
   1   2   4       1731.75       1909.05        52.05 o                         
   2   2   4       1996.86       2017.20        38.46 o                         
   3   2   4        259.15        265.50         5.88 o                         
   4   2   4        155.50        167.70         5.00 o                         
   5   2   4        255.04        242.94        12.11 o                         
   6   2   4         18.17         21.51         3.15 o                         
  -6   3   4         29.13         29.96         2.86 o                         
  -5   3   4        221.19        192.05         4.37 o                         
  -4   3   4        623.32        643.14        15.43 o                         
  -3   3   4       1949.95       1945.09        33.25 o                         
  -2   3   4         46.07         54.83         3.34 o                         
  -1   3   4        200.15        167.54         8.30 o                         
   0   3   4        147.10        178.02         8.82 o                         
   1   3   4        268.04        251.74         8.35 o                         
   2   3   4         74.68         66.41         3.11 o                         
   3   3   4         40.65         41.73         2.28 o                         
   4   3   4         50.16         54.01         2.69 o                         
   5   3   4          3.89          2.57         4.69 o                         
  -6   4   4         78.43         79.77         4.52 o                         
  -5   4   4         17.78         18.03         1.55 o                         
  -4   4   4       1037.83       1039.33        31.74 o                         
  -3   4   4        549.00        511.03        10.55 o                         
  -2   4   4       1371.08       1371.17        30.67 o                         
  -1   4   4        860.62        899.86        36.28 o                         
   0   4   4       2874.36       2996.49       114.49 o                         
   1   4   4       1584.83       1768.61        48.00 o                         
   2   4   4        217.66        239.21         6.67 o                         
   3   4   4         30.51         30.10         2.00 o                         
   4   4   4       1183.57       1178.72        45.87 o                         
   5   4   4          1.32          8.40         3.89 o                         
  -6   5   4         48.73         47.38         2.61 o                         
  -5   5   4         43.53         46.34         1.90 o                         
  -4   5   4         29.63         23.91         2.64 o                         
  -3   5   4        289.95        297.40         6.57 o                         
  -2   5   4         78.63         66.01         3.78 o                         
  -1   5   4        137.70        138.78         3.99 o                         
   0   5   4        134.95        135.79         4.15 o                         
   1   5   4          4.24          8.82         1.26 o                         
   2   5   4         27.44         33.96         2.28 o                         
   3   5   4         96.30        108.61         4.16 o                         
   4   5   4        132.06        138.25         7.50 o                         
   5   5   4          0.33          0.24         4.06 o                         
  -6   6   4          3.71          3.08         1.55 o                         
  -5   6   4          0.51          1.79         1.49 o                         
  -4   6   4         21.19         22.46         2.06 o                         
  -3   6   4         73.93         76.16         2.20 o                         
  -2   6   4        354.41        353.22         8.43 o                         
  -1   6   4        479.29        488.58        11.79 o                         
   0   6   4         18.50         21.79         1.64 o                         
   1   6   4        201.25        217.47         5.52 o                         
   2   6   4        388.64        394.75         9.29 o                         
   3   6   4        193.20        185.05         4.68 o                         
   4   6   4        134.76        143.13         7.56 o                         
   5   6   4         10.50         13.21         3.62 o                         
  -6   7   4         40.26         27.90         2.19 o                         
  -5   7   4        264.60        292.29         9.04 o                         
  -4   7   4        475.93        488.42         9.08 o                         
  -3   7   4         23.86         27.89         1.86 o                         
  -2   7   4        109.08         96.44         3.42 o                         
  -1   7   4        414.86        419.89        10.11 o                         
   0   7   4        163.02        158.52         6.00 o                         
   1   7   4        163.10        166.85         4.78 o                         
   2   7   4         20.85         23.22         1.85 o                         
   3   7   4          3.26          2.07         1.91 o                         
   4   7   4         61.53         72.64         4.89 o                         
   5   7   4          4.46          5.79         2.42 o                         
  -6   8   4         21.23         19.03         3.31 o                         
  -5   8   4          0.23          1.48         2.19 o                         
  -4   8   4         45.31         44.28         3.07 o                         
  -3   8   4         89.11         98.50         3.87 o                         
  -2   8   4         34.34         38.12         3.11 o                         
  -1   8   4         67.34         75.62         3.10 o                         
   0   8   4       1869.55       1925.85        50.51 o                         
   1   8   4        137.29        141.23         4.77 o                         
   2   8   4         45.62         42.58         2.18 o                         
   3   8   4        339.59        334.36        10.75 o                         
   4   8   4         95.49         97.31         6.23 o                         
  -6   9   4          0.29          0.17         1.50 o                         
  -5   9   4        163.29        157.85         8.96 o                         
  -4   9   4         16.28         18.69         2.60 o                         
  -3   9   4         76.24        105.79         6.00 o                         
  -2   9   4        189.74        192.01         8.09 o                         
  -1   9   4        196.42        175.27         4.66 o                         
   0   9   4          0.87          2.25         1.71 o                         
   1   9   4        145.04        158.19         4.97 o                         
   2   9   4          2.41          3.50         1.46 o                         
   3   9   4         52.59         63.79         5.27 o                         
   4   9   4         17.94         22.65         3.01 o                         
  -5  10   4        220.56        210.62        12.96 o                         
  -4  10   4          0.24          2.58         2.09 o                         
  -3  10   4        104.18        118.47         4.03 o                         
  -2  10   4          0.35          0.08         1.74 o                         
  -1  10   4        242.67        224.45         6.49 o                         
   0  10   4        162.80        142.39         7.03 o                         
   1  10   4        132.22        127.29         7.89 o                         
   2  10   4        216.52        220.79        12.09 o                         
   3  10   4         20.65         22.43         2.43 o                         
  -5  11   4         30.08         30.76         2.81 o                         
  -4  11   4         38.35         42.45         3.43 o                         
  -3  11   4         11.98         12.58         2.74 o                         
  -2  11   4         67.81         63.18         3.40 o                         
  -1  11   4         17.85         20.25         2.10 o                         
   0  11   4        149.59        141.78        22.31 o                         
   1  11   4        159.65        170.13         7.19 o                         
   2  11   4          3.32         11.33         3.68 o                         
  -4  12   4         15.25         19.06         2.57 o                         
  -3  12   4         76.24         77.99         3.25 o                         
  -2  12   4          9.04         11.09         2.02 o                         
  -1  12   4          1.24          0.42         3.05 o                         
   0  12   4         27.73         32.60         4.34 o                         
   1  12   4          1.68          4.44         3.43 o                         
   2  12   4         44.79         49.78         3.75 o                         
  -4  13   4         42.92         37.16         5.62 o                         
  -3  13   4         63.32         59.25         3.59 o                         
  -2  13   4          0.26          1.72         2.00 o                         
  -1  13   4        128.54         99.27         7.61 o                         
   0  13   4         39.93         39.95         3.77 o                         
   1  13   4          4.69          8.49         2.58 o                         
  -3  14   4         75.48         70.07         4.31 o                         
  -2  14   4         86.65         76.70         3.08 o                         
  -1  14   4        274.15        246.07        10.34 o                         
   0  14   4         92.64         64.03         3.58 o                         
   1 -16   5          0.26          0.87         1.65 o                         
  -1 -15   5         10.94          7.70         1.50 o                         
   0 -15   5         22.95         22.15         1.43 o                         
   1 -15   5          4.49          3.62         1.31 o                         
   2 -15   5         15.01         21.91         3.37 o                         
   3 -15   5         76.04         88.99         5.16 o                         
  -2 -14   5         12.32         12.33         1.99 o                         
  -1 -14   5         37.17         41.28         2.21 o                         
   0 -14   5          6.46          7.52         1.45 o                         
   1 -14   5         73.71         74.87         2.48 o                         
   2 -14   5          1.10          8.15         3.80 o                         
   3 -14   5        196.47        183.86         7.95 o                         
   4 -14   5        170.06        175.06         5.61 o                         
  -2 -13   5        514.48        527.39        26.81 o                         
  -1 -13   5         36.75         34.24         2.02 o                         
   0 -13   5          3.62          4.11         1.21 o                         
   1 -13   5         13.21         12.07         1.36 o                         
   2 -13   5        100.28        101.61         4.63 o                         
   3 -13   5         50.96         50.13         3.86 o                         
   4 -13   5          8.17          7.63         1.59 o                         
  -3 -12   5          0.74          0.08         1.00 o                         
  -2 -12   5         31.06         35.68         2.39 o                         
  -1 -12   5         90.63        103.92         4.44 o                         
   0 -12   5        263.79        258.11         5.36 o                         
   1 -12   5          0.83          1.21         1.27 o                         
   2 -12   5        161.14        161.43         4.86 o                         
   3 -12   5        683.21        710.85        17.30 o                         
   4 -12   5          2.69          5.48         1.26 o                         
   5 -12   5         10.76         13.14         1.83 o                         
  -4 -11   5          4.40         10.82         2.26 o                         
  -3 -11   5        292.27        276.76         5.92 o                         
  -2 -11   5          6.86          8.10         1.41 o                         
  -1 -11   5         16.27         18.69         1.76 o                         
   0 -11   5         64.13         63.44         4.42 o                         
   1 -11   5         66.67         68.63         2.48 o                         
   2 -11   5        358.13        365.66         8.00 o                         
   3 -11   5         96.97         97.77         2.30 o                         
   4 -11   5          1.68          2.85         1.25 o                         
   5 -11   5         56.88         71.16         3.98 o                         
  -4 -10   5          0.03          1.78         1.35 o                         
  -3 -10   5         52.27         51.16         2.48 o                         
  -2 -10   5        178.20        168.86         6.07 o                         
  -1 -10   5          3.50          4.64         1.40 o                         
   0 -10   5          7.91          8.30         1.54 o                         
   1 -10   5        244.28        245.14         5.61 o                         
   2 -10   5        156.61        150.42         3.11 o                         
   3 -10   5         14.77         17.15         1.35 o                         
   4 -10   5          9.03          6.51         1.37 o                         
   5 -10   5         20.85         26.33         2.24 o                         
   6 -10   5         10.95         10.85         1.98 o                         
  -4  -9   5         45.51         40.52         3.69 o                         
  -3  -9   5        293.33        284.28         6.87 o                         
  -2  -9   5         22.95         23.91         2.16 o                         
  -1  -9   5         56.93         46.01         2.85 o                         
   0  -9   5         43.52         41.70         2.72 o                         
   1  -9   5        118.85        125.55         4.15 o                         
   2  -9   5       2312.83       2261.02        32.45 o                         
   3  -9   5         10.59         15.77         1.31 o                         
   4  -9   5         25.26         26.71         1.34 o                         
   5  -9   5         30.74         26.03         3.58 o                         
   6  -9   5         51.87         52.80         2.59 o                         
  -5  -8   5         13.40         16.04         1.56 o                         
  -4  -8   5        101.49        103.66         5.96 o                         
  -3  -8   5        144.95        137.69         4.12 o                         
  -2  -8   5          0.58         -0.57         1.29 o                         
  -1  -8   5        362.48        365.81        19.26 o                         
   0  -8   5         32.23         40.67         3.89 o                         
   1  -8   5        353.27        358.81         6.42 o                         
   2  -8   5        522.28        560.54         7.20 o                         
   3  -8   5        161.67        153.00         2.75 o                         
   4  -8   5        158.34        149.16         5.72 o                         
   5  -8   5         48.24         52.18         6.01 o                         
   6  -8   5         18.95         16.27         1.70 o                         
  -5  -7   5          7.03          5.66         1.64 o                         
  -4  -7   5        290.23        311.00         8.04 o                         
  -3  -7   5        923.37        908.37        25.45 o                         
  -2  -7   5       1121.29       1176.85        29.48 o                         
  -1  -7   5         57.59         64.86         2.59 o                         
   0  -7   5         89.50         86.53         4.16 o                         
   1  -7   5       3549.55       3491.41        77.08 o                         
   2  -7   5          3.32          4.10         1.24 o                         
   3  -7   5         18.57         18.94         0.97 o                         
   4  -7   5        321.84        318.89         5.74 o                         
   5  -7   5          0.03          4.30         1.30 o                         
   6  -7   5         86.20        104.02         4.26 o                         
  -5  -6   5         62.80         65.23         5.41 o                         
  -4  -6   5         21.61         20.69         2.12 o                         
  -3  -6   5          0.74          1.19         1.54 o                         
  -2  -6   5       2396.03       2262.97        43.00 o                         
  -1  -6   5         33.84         28.92         1.66 o                         
   0  -6   5        248.44        285.39         7.83 o                         
   1  -6   5       1291.48       1243.59        34.71 o                         
   2  -6   5        131.17        137.86         5.12 o                         
   3  -6   5         83.85         86.61         2.32 o                         
   4  -6   5         59.35         59.41         2.18 o                         
   5  -6   5         26.42         24.88         2.09 o                         
   6  -6   5        323.14        352.89        10.63 o                         
  -6  -5   5         17.13         18.94         2.32 o                         
  -5  -5   5        112.92        107.22         4.56 o                         
  -4  -5   5         44.23         40.65         2.28 o                         
  -3  -5   5        105.39        108.32         4.89 o                         
  -2  -5   5          9.91          5.17         1.67 o                         
  -1  -5   5        493.49        491.94        12.28 o                         
   0  -5   5          6.32          3.52         3.43 o                         
   1  -5   5        481.01        431.50        19.44 o                         
   2  -5   5          0.99          2.11         1.28 o                         
   3  -5   5         66.31         69.45         1.78 o                         
   4  -5   5          3.54          4.97         1.28 o                         
   5  -5   5        128.10        112.83         4.88 o                         
   6  -5   5         45.84         51.71         3.17 o                         
  -6  -4   5          4.84          4.07         2.36 o                         
  -5  -4   5         10.54          8.97         1.78 o                         
  -4  -4   5        131.46        134.29         3.62 o                         
  -3  -4   5        101.60        110.49         3.81 o                         
  -2  -4   5         12.86         12.71         2.06 o                         
  -1  -4   5        131.93        133.35         5.81 o                         
   0  -4   5        759.31        745.72        30.92 o                         
   1  -4   5       2067.91       2009.41        77.98 o                         
   2  -4   5        529.25        579.07        17.20 o                         
   3  -4   5        214.73        197.54         4.31 o                         
   4  -4   5         84.64         91.16         2.47 o                         
   5  -4   5         19.30         21.06         2.35 o                         
   6  -4   5          3.06          2.60         1.86 o                         
  -6  -3   5         19.87         19.77         1.81 o                         
  -5  -3   5         66.38         65.37         2.79 o                         
  -4  -3   5         34.78         35.25         1.73 o                         
  -3  -3   5        285.82        315.08         6.61 o                         
  -2  -3   5       1360.45       1433.12        32.78 o                         
  -1  -3   5          3.12          4.08         2.61 o                         
   0  -3   5       1290.55       1252.53        49.43 o                         
   1  -3   5       5549.10       5590.78       211.33 o                         
   2  -3   5       3763.74       3743.28        82.60 o                         
   3  -3   5         45.13         52.23         1.58 o                         
   4  -3   5        139.96        139.27         4.46 o                         
   5  -3   5        246.49        243.53         8.34 o                         
   6  -3   5         19.42         20.41         3.92 o                         
  -6  -2   5         46.99         45.90         3.29 o                         
  -5  -2   5        296.00        303.02         6.06 o                         
  -4  -2   5         55.88         58.66         2.00 o                         
  -3  -2   5          3.24          0.18         0.88 o                         
  -2  -2   5          3.70          6.35         1.52 o                         
  -1  -2   5         14.97         15.00         2.76 o                         
   0  -2   5       1156.65       1252.60        49.18 o                         
   1  -2   5        689.97        705.22        28.99 o                         
   2  -2   5       2341.81       2367.43        63.67 o                         
   3  -2   5         14.69         13.51         1.29 o                         
   4  -2   5          3.86          5.89         1.51 o                         
   5  -2   5        692.00        646.86        15.76 o                         
   6  -2   5         63.53         49.31         4.40 o                         
  -6  -1   5         22.77         16.32         2.94 o                         
  -5  -1   5         38.05         33.51         1.83 o                         
  -4  -1   5          9.39          8.70         1.05 o                         
  -3  -1   5       1592.27       1663.05        30.57 o                         
  -2  -1   5          0.96          0.60         1.41 o                         
  -1  -1   5        492.15        431.78        18.48 o                         
   0  -1   5       2397.62       2412.92        65.03 o                         
   1  -1   5       1468.32       1480.42        48.94 o                         
   2  -1   5        152.44        188.20         5.12 o                         
   3  -1   5         33.77         32.13         1.68 o                         
   4  -1   5        125.41        112.27         3.22 o                         
   5  -1   5         13.75         15.08         2.74 o                         
   6  -1   5          9.38         11.91         2.45 o                         
  -6   0   5         21.36         29.16         3.56 o                         
  -5   0   5          3.08          3.72         1.20 o                         
  -4   0   5        755.28        727.64        11.10 o                         
  -3   0   5        801.15        778.17        12.51 o                         
  -2   0   5        166.15        169.08         4.75 o                         
  -1   0   5       1312.23       1231.48        33.63 o                         
   0   0   5        678.48        616.97        17.71 o                         
   1   0   5       1096.42       1112.50        43.32 o                         
   2   0   5       2442.52       2475.34        46.96 o                         
   3   0   5          2.34          6.20         1.49 o                         
   4   0   5        327.14        318.88        10.42 o                         
   5   0   5        263.40        222.68         8.55 o                         
   6   0   5          0.24          0.62         3.99 o                         
  -6   1   5         49.69         45.30         4.88 o                         
  -5   1   5          1.36          2.38         1.07 o                         
  -4   1   5          0.09          1.27         0.96 o                         
  -3   1   5          0.51          1.99         0.83 o                         
  -2   1   5        371.51        399.12        11.30 o                         
  -1   1   5        383.61        377.77        12.57 o                         
   0   1   5         52.17         94.11         5.17 o                         
   1   1   5       1460.69       1435.42        55.40 o                         
   2   1   5        646.77        610.94        14.01 o                         
   3   1   5         27.58         27.81         1.60 o                         
   4   1   5         34.56         32.40         2.82 o                         
   5   1   5          0.49         -1.26         3.32 o                         
   6   1   5         39.00         40.24         4.15 o                         
  -6   2   5         67.55         63.13         4.26 o                         
  -5   2   5        319.29        293.44         8.81 o                         
  -4   2   5        220.77        215.68         4.69 o                         
  -3   2   5         75.24         76.01         2.48 o                         
  -2   2   5        913.21        852.00        16.65 o                         
  -1   2   5         68.53         89.92         5.31 o                         
   0   2   5       1328.46       1563.84        60.27 o                         
   1   2   5         81.09         80.70         4.79 o                         
   2   2   5        103.36        133.44         3.92 o                         
   3   2   5        111.90        135.72         4.17 o                         
   4   2   5         29.08         35.34         3.51 o                         
   5   2   5         49.82         50.78         6.33 o                         
   6   2   5         67.58         66.04         4.04 o                         
  -6   3   5         65.81         60.94         2.69 o                         
  -5   3   5        114.43        105.20         3.29 o                         
  -4   3   5        945.96        902.60        26.22 o                         
  -3   3   5         17.67         22.56         1.34 o                         
  -2   3   5          7.05          5.87         2.04 o                         
  -1   3   5        892.52        915.34        36.72 o                         
   0   3   5         88.48         69.00         4.62 o                         
   1   3   5         63.41         54.04         3.21 o                         
   2   3   5        535.30        561.48        11.74 o                         
   3   3   5        263.78        263.44         7.09 o                         
   4   3   5         60.02         53.27         3.53 o                         
   5   3   5         46.62         48.66         5.59 o                         
  -6   4   5         80.53         77.32         2.68 o                         
  -5   4   5         87.26         85.86         4.27 o                         
  -4   4   5          4.63          5.38         2.20 o                         
  -3   4   5        400.25        387.40         6.66 o                         
  -2   4   5          4.60          4.44         1.62 o                         
  -1   4   5         10.17         13.38         2.95 o                         
   0   4   5       2155.45       2206.36        83.42 o                         
   1   4   5         23.32         21.85         1.89 o                         
   2   4   5         58.79         61.74         2.20 o                         
   3   4   5        408.18        403.33        10.16 o                         
   4   4   5         19.41         24.05         3.89 o                         
   5   4   5         50.14         50.95         4.62 o                         
  -6   5   5         46.58         41.91         3.42 o                         
  -5   5   5        153.53        163.46         3.81 o                         
  -4   5   5          3.32          5.51         1.79 o                         
  -3   5   5        530.97        517.23        12.40 o                         
  -2   5   5        813.61        800.98        22.32 o                         
  -1   5   5        802.14        887.74        20.03 o                         
   0   5   5        358.33        366.30         9.41 o                         
   1   5   5        210.47        215.55         5.40 o                         
   2   5   5        109.99        107.04         3.59 o                         
   3   5   5        205.43        212.23        10.81 o                         
   4   5   5          0.38          2.77         3.33 o                         
   5   5   5         40.34         35.35         4.44 o                         
  -6   6   5         35.51         33.59         2.14 o                         
  -5   6   5        243.41        251.10         6.75 o                         
  -4   6   5         77.01         72.48         3.36 o                         
  -3   6   5         87.30         88.36         3.28 o                         
  -2   6   5        130.21        133.70         4.65 o                         
  -1   6   5       2374.63       2469.69        67.34 o                         
   0   6   5       1230.22       1265.47        28.87 o                         
   1   6   5         15.58         17.29         1.77 o                         
   2   6   5        985.25       1030.69        31.22 o                         
   3   6   5         71.88         87.15         4.14 o                         
   4   6   5         56.99         53.69         4.47 o                         
   5   6   5          1.14          1.59         2.87 o                         
  -6   7   5         50.25         41.25        11.20 o                         
  -5   7   5         62.61         63.98         5.86 o                         
  -4   7   5        236.51        217.83         7.30 o                         
  -3   7   5         88.49         72.47         3.93 o                         
  -2   7   5        251.47        285.04         7.14 o                         
  -1   7   5         23.15         19.28         1.85 o                         
   0   7   5       1251.93       1294.39        36.44 o                         
   1   7   5         73.27         67.77         3.48 o                         
   2   7   5        144.51        157.13         8.10 o                         
   3   7   5        465.57        488.73        14.76 o                         
   4   7   5        104.92        111.05         5.96 o                         
  -6   8   5         33.98         30.93         8.86 o                         
  -5   8   5         11.61         15.36         2.29 o                         
  -4   8   5         16.42         11.56         2.52 o                         
  -3   8   5        274.85        280.82         6.74 o                         
  -2   8   5         30.45         27.97         3.49 o                         
  -1   8   5          1.15         -1.11         1.82 o                         
   0   8   5         25.46         26.26         6.24 o                         
   1   8   5        453.84        462.56        10.70 o                         
   2   8   5         17.14         17.45         2.56 o                         
   3   8   5         38.20         41.27         3.86 o                         
   4   8   5         74.26         77.26         5.24 o                         
  -6   9   5        103.43        102.12         4.80 o                         
  -5   9   5         32.80         30.92         3.09 o                         
  -4   9   5         92.93         81.67         7.57 o                         
  -3   9   5         25.10         24.41         3.48 o                         
  -2   9   5         92.36         97.46         4.16 o                         
  -1   9   5        237.76        209.61         5.28 o                         
   0   9   5         36.30         32.50         3.68 o                         
   1   9   5          9.97         11.13         2.85 o                         
   2   9   5        221.10        226.77        12.57 o                         
   3   9   5          1.77          6.40         3.40 o                         
   4   9   5         28.35         31.58         2.71 o                         
  -4  10   5        169.49        162.33         6.93 o                         
  -3  10   5         61.35         74.05         6.01 o                         
  -2  10   5         70.56         82.74         5.10 o                         
  -1  10   5        263.84        258.59         7.24 o                         
   0  10   5         21.59         23.44         3.88 o                         
   1  10   5          0.18          0.05         3.86 o                         
   2  10   5          3.22          5.42         3.46 o                         
   3  10   5          2.30          2.59         1.86 o                         
  -4  11   5        128.16        131.03         7.07 o                         
  -3  11   5         12.48         16.31         4.42 o                         
  -2  11   5         82.68         72.25         2.94 o                         
  -1  11   5         30.88         21.56         2.55 o                         
   0  11   5         30.66         32.76         4.56 o                         
   1  11   5         76.73         79.44         4.89 o                         
   2  11   5          6.58         10.10         3.21 o                         
  -4  12   5          0.19          0.69         2.14 o                         
  -3  12   5          0.05          3.40         1.74 o                         
  -2  12   5         88.27        100.21         3.68 o                         
  -1  12   5          4.90          6.61         3.29 o                         
   0  12   5          7.84          8.39         3.46 o                         
   1  12   5        151.48        164.76         8.08 o                         
   2  12   5          3.30          3.52         1.95 o                         
  -4  13   5          0.61          2.06         2.16 o                         
  -3  13   5          0.07          0.00         1.55 o                         
  -2  13   5         51.00         48.09         5.28 o                         
  -1  13   5         14.49         16.70         4.26 o                         
   0  13   5         88.81         83.42         4.76 o                         
  -3  14   5         21.18         22.15         2.46 o                         
  -2  14   5         19.05         11.58         2.23 o                         
   0  14   5         89.32         48.86         2.62 o                         
   1 -16   6         10.23         10.86         1.81 o                         
  -1 -15   6          0.59         -0.60         1.16 o                         
   0 -15   6          0.60          0.54         1.12 o                         
   1 -15   6          2.53          3.83         1.74 o                         
   2 -15   6          0.35          4.22         2.96 o                         
   3 -15   6         41.47         36.45         2.99 o                         
  -2 -14   6          6.67          5.41         1.79 o                         
  -1 -14   6          0.20          0.84         1.52 o                         
   0 -14   6        122.15        127.54         4.19 o                         
   1 -14   6         44.63         48.93         2.00 o                         
   2 -14   6         97.85        106.61         6.70 o                         
   3 -14   6         14.48         15.65         2.19 o                         
   4 -14   6         69.71         69.46         4.02 o                         
  -2 -13   6         13.29         15.06         1.61 o                         
  -1 -13   6        222.57        209.82        11.62 o                         
   0 -13   6          0.81          1.95         1.27 o                         
   1 -13   6         24.97         26.12         1.59 o                         
   2 -13   6        204.62        222.04         7.65 o                         
   3 -13   6         23.40         26.15         2.70 o                         
   4 -13   6         30.93         30.85         1.99 o                         
  -3 -12   6          7.70          8.28         1.78 o                         
  -2 -12   6          1.20          0.21         0.95 o                         
  -1 -12   6        103.77        114.28         4.76 o                         
   0 -12   6         45.18         50.27         2.61 o                         
   1 -12   6         54.31         54.12         2.06 o                         
   2 -12   6        204.36        206.44         8.58 o                         
   3 -12   6        147.19        142.80         3.87 o                         
   4 -12   6         56.81         72.28         1.85 o                         
   5 -12   6          0.03          4.22         2.30 o                         
  -4 -11   6         64.84         60.78         3.45 o                         
  -3 -11   6          0.58          1.80         1.07 o                         
  -2 -11   6        149.34        152.33         6.11 o                         
  -1 -11   6        185.18        160.38         4.74 o                         
   0 -11   6          0.07          1.87         1.37 o                         
   1 -11   6        676.82        691.94        14.01 o                         
   2 -11   6        241.69        245.41         5.69 o                         
   3 -11   6        160.46        161.98         3.17 o                         
   4 -11   6          1.20          2.53         1.27 o                         
   5 -11   6          2.32          4.09         1.69 o                         
  -4 -10   6         11.50         12.28         2.05 o                         
  -3 -10   6          7.07          9.66         1.69 o                         
  -2 -10   6        168.52        175.09         5.19 o                         
  -1 -10   6         98.65         85.21         2.71 o                         
   0 -10   6         99.24         91.50         3.98 o                         
   1 -10   6        141.60        147.32         3.42 o                         
   2 -10   6         16.24         19.87         1.39 o                         
   3 -10   6         34.83         42.52         1.67 o                         
   4 -10   6          0.06          3.76         1.35 o                         
   5 -10   6          0.72          2.23         1.82 o                         
   6 -10   6         24.69         22.56         1.93 o                         
  -4  -9   6         75.09         71.64         3.45 o                         
  -3  -9   6         57.20         63.67         3.28 o                         
  -2  -9   6        276.44        272.04         5.80 o                         
  -1  -9   6          4.23          2.12         1.89 o                         
   0  -9   6         22.36         22.59         1.85 o                         
   1  -9   6          7.13          4.85         1.16 o                         
   2  -9   6          0.31          2.59         1.19 o                         
   3  -9   6       1086.32       1046.56        15.58 o                         
   4  -9   6          3.93          6.23         1.39 o                         
   5  -9   6         13.29         15.81         2.74 o                         
   6  -9   6        103.66        104.24        16.29 o                         
  -5  -8   6          3.47          4.21         1.42 o                         
  -4  -8   6         26.67         21.91         2.06 o                         
  -3  -8   6        126.54        126.47         3.41 o                         
  -2  -8   6        215.41        204.99         6.19 o                         
  -1  -8   6        136.28        123.30         5.46 o                         
   0  -8   6        571.80        526.21        11.34 o                         
   1  -8   6        520.67        536.94        10.22 o                         
   2  -8   6        129.40        115.77         2.34 o                         
   3  -8   6        335.87        361.53         6.07 o                         
   4  -8   6         25.16         22.80         1.46 o                         
   5  -8   6         92.28        102.40         4.99 o                         
   6  -8   6          4.41          6.35         1.78 o                         
  -5  -7   6          1.15          4.86         3.42 o                         
  -4  -7   6         21.25         19.90         2.07 o                         
  -3  -7   6        400.39        380.82         8.47 o                         
  -2  -7   6        519.31        514.32        13.52 o                         
  -1  -7   6         93.63         91.63         2.64 o                         
   0  -7   6        128.88        133.17         4.69 o                         
   1  -7   6         74.53         61.18         4.12 o                         
   2  -7   6        390.70        366.44         6.39 o                         
   3  -7   6        271.38        274.04         5.50 o                         
   4  -7   6        174.43        152.73         5.16 o                         
   5  -7   6        556.24        568.73        18.61 o                         
   6  -7   6         59.02         78.97         4.72 o                         
  -5  -6   6         69.95         84.53         3.79 o                         
  -4  -6   6        147.18        144.54         5.21 o                         
  -3  -6   6         14.47         17.35         2.88 o                         
  -2  -6   6        212.68        188.40         4.68 o                         
  -1  -6   6       1107.53       1134.19        22.40 o                         
   0  -6   6        492.62        447.62        14.82 o                         
   1  -6   6          0.09          1.14         1.94 o                         
   2  -6   6        161.52        169.87         4.88 o                         
   3  -6   6        153.13        159.19         5.76 o                         
   4  -6   6        322.13        348.76         8.64 o                         
   5  -6   6         32.87         34.15         2.59 o                         
   6  -6   6         42.50         48.59         3.20 o                         
  -5  -5   6          1.01          2.83         1.97 o                         
  -4  -5   6         90.75         90.57         3.34 o                         
  -3  -5   6         26.45         31.52         2.45 o                         
  -2  -5   6        528.32        524.42        15.02 o                         
  -1  -5   6         39.23         36.45         2.32 o                         
   0  -5   6       1280.28       1219.54        49.59 o                         
   1  -5   6        250.41        265.86        13.71 o                         
   2  -5   6        137.98        138.16         5.13 o                         
   3  -5   6        118.59        123.61         2.99 o                         
   4  -5   6         33.48         40.08         2.04 o                         
   5  -5   6        163.43        191.72         5.09 o                         
   6  -5   6          1.55          7.96         1.97 o                         
  -6  -4   6        100.32         95.18         4.71 o                         
  -5  -4   6         30.17         27.96         1.85 o                         
  -4  -4   6        498.94        487.69         9.21 o                         
  -3  -4   6       1181.93       1231.01        24.36 o                         
  -2  -4   6        138.46        154.45         5.26 o                         
  -1  -4   6        828.80        832.45        19.67 o                         
   0  -4   6        351.83        356.99        16.79 o                         
   1  -4   6        536.58        454.32        28.00 o                         
   2  -4   6        427.65        473.98        14.12 o                         
   3  -4   6          0.02          1.57         0.77 o                         
   4  -4   6         82.86         85.11         3.40 o                         
   5  -4   6        108.06        111.79         3.99 o                         
   6  -4   6         12.46         18.52         2.04 o                         
  -6  -3   6         30.70         30.37         2.89 o                         
  -5  -3   6         35.84         33.63         2.02 o                         
  -4  -3   6          5.23         11.71         1.51 o                         
  -3  -3   6         23.24         31.43         2.16 o                         
  -2  -3   6        525.48        515.15        12.90 o                         
  -1  -3   6          6.92          3.71         2.71 o                         
   0  -3   6         15.49          7.35         2.95 o                         
   1  -3   6       3227.39       3168.47       121.51 o                         
   2  -3   6        708.53        715.46        20.25 o                         
   3  -3   6        157.96        158.23         4.00 o                         
   4  -3   6         46.02         38.80         2.95 o                         
   5  -3   6         12.74         15.30         2.90 o                         
   6  -3   6         48.08         61.38         3.70 o                         
  -6  -2   6         96.80         86.23         4.58 o                         
  -5  -2   6         49.80         47.79         2.06 o                         
  -4  -2   6        113.00        118.86         3.52 o                         
  -3  -2   6         59.04         70.17         2.41 o                         
  -2  -2   6        327.74        351.02         9.11 o                         
  -1  -2   6         64.25         65.77         5.20 o                         
   0  -2   6       3496.81       3440.70       131.37 o                         
   1  -2   6        539.34        553.81        23.87 o                         
   2  -2   6        105.10        125.26         4.04 o                         
   3  -2   6       1273.07       1274.86        25.24 o                         
   4  -2   6         53.62         58.12         2.83 o                         
   5  -2   6          0.94         -0.41         2.13 o                         
   6  -2   6         50.50         41.63         4.21 o                         
  -6  -1   6         22.31         23.42         3.15 o                         
  -5  -1   6         53.78         47.00         4.30 o                         
  -4  -1   6        233.36        216.68         4.27 o                         
  -3  -1   6        110.07        126.71         2.90 o                         
  -2  -1   6       5749.95       6345.09       169.77 o                         
  -1  -1   6         25.50         18.38         2.05 o                         
   0  -1   6          5.51          4.11         2.61 o                         
   1  -1   6        338.26        286.66        13.81 o                         
   2  -1   6        461.29        457.86        11.20 o                         
   3  -1   6        551.58        545.38        13.47 o                         
   4  -1   6         60.92         51.92         3.81 o                         
   5  -1   6         21.50         15.96         5.44 o                         
   6  -1   6         25.44         29.55         9.28 o                         
  -6   0   6          0.01          1.40         1.47 o                         
  -5   0   6        383.34        365.22         7.24 o                         
  -4   0   6         72.55         70.38         1.91 o                         
  -3   0   6         13.39          9.23         1.37 o                         
  -2   0   6        313.87        293.74         7.62 o                         
  -1   0   6        168.40        197.76        10.17 o                         
   0   0   6        520.10        514.75        15.28 o                         
   1   0   6       1094.38       1039.25        41.96 o                         
   2   0   6       1110.39       1206.56        27.57 o                         
   3   0   6         57.09         50.55         2.59 o                         
   4   0   6        104.93        101.32         8.33 o                         
   5   0   6        323.78        320.15        15.10 o                         
   6   0   6         19.32         25.04         4.35 o                         
  -6   1   6         10.90          8.23         1.82 o                         
  -5   1   6        495.64        517.61        12.98 o                         
  -4   1   6         16.77         16.66         1.19 o                         
  -3   1   6          3.07          9.63         1.12 o                         
  -2   1   6       1329.17       1360.67        26.67 o                         
  -1   1   6        382.70        394.14        17.72 o                         
   0   1   6        460.72        553.55        22.63 o                         
   2   1   6          3.38         10.13         1.89 o                         
   3   1   6         11.35          9.11         1.62 o                         
   4   1   6        126.94        130.90         5.50 o                         
   5   1   6         23.54         20.98         4.69 o                         
   6   1   6         32.31         27.80         3.45 o                         
  -6   2   6          8.24          7.26         1.89 o                         
  -5   2   6         66.38         57.79         2.89 o                         
  -4   2   6          2.19          4.96         1.56 o                         
  -3   2   6          1.32          1.72         1.30 o                         
  -2   2   6         12.33         12.53         1.06 o                         
  -1   2   6        502.72        595.32        24.65 o                         
   0   2   6        155.18        162.09         8.32 o                         
   1   2   6          0.45          3.51         2.84 o                         
   2   2   6          0.31          0.45         2.19 o                         
   3   2   6        336.09        314.09        13.70 o                         
   4   2   6        205.01        206.40         7.57 o                         
   5   2   6          0.27          3.51         5.12 o                         
  -6   3   6        202.95        199.79         6.24 o                         
  -5   3   6         41.98         37.25         2.22 o                         
  -4   3   6        765.93        728.88        13.23 o                         
  -3   3   6       2058.69       2086.41        30.05 o                         
  -2   3   6         14.16          9.85         1.17 o                         
  -1   3   6          0.85          2.91         2.36 o                         
   0   3   6        550.16        555.19        19.40 o                         
   1   3   6         41.05         39.03         5.86 o                         
   2   3   6        654.93        652.31        16.55 o                         
   3   3   6          0.51         -0.87         1.54 o                         
   4   3   6         18.34          8.54         2.23 o                         
   5   3   6        219.82        220.50        10.67 o                         
  -6   4   6         29.58         26.29         1.63 o                         
  -5   4   6         56.29         56.99         2.34 o                         
  -4   4   6          0.35          0.99         2.07 o                         
  -3   4   6         17.83         16.79         1.25 o                         
  -2   4   6        355.06        391.44         9.24 o                         
  -1   4   6          4.21          9.20         3.01 o                         
   0   4   6         41.95         31.57         3.67 o                         
   1   4   6       1229.36       1494.28        40.59 o                         
   2   4   6        645.67        632.30        26.01 o                         
   3   4   6          0.87          1.61         4.10 o                         
   4   4   6        128.47        122.77         6.95 o                         
   5   4   6        101.80         85.94         5.39 o                         
  -6   5   6         68.60         64.56         2.87 o                         
  -5   5   6         14.77         14.76         1.85 o                         
  -4   5   6        366.82        351.88        32.23 o                         
  -3   5   6         39.54         50.43         2.53 o                         
  -2   5   6        272.77        305.05        10.34 o                         
  -1   5   6       1038.35       1034.25        23.38 o                         
   0   5   6         52.14         56.41         4.47 o                         
   1   5   6        102.53        101.32         4.95 o                         
   2   5   6        581.26        599.45        25.17 o                         
   3   5   6          0.55          3.28         2.14 o                         
   4   5   6         48.40         54.47         4.53 o                         
   5   5   6          1.94          3.75         3.32 o                         
  -6   6   6          5.18          4.63         1.06 o                         
  -5   6   6        126.83        126.29         5.62 o                         
  -4   6   6        372.34        341.57         8.67 o                         
  -3   6   6        105.98         98.79         3.57 o                         
  -2   6   6        188.43        188.60         6.13 o                         
  -1   6   6        231.68        217.80         6.91 o                         
   0   6   6        318.70        350.47        11.45 o                         
   1   6   6        383.12        374.09         9.93 o                         
   2   6   6        178.32        186.92         7.97 o                         
   3   6   6        173.75        165.37         7.97 o                         
   4   6   6         39.95         41.31         3.95 o                         
  -6   7   6          2.35          4.33         1.53 o                         
  -5   7   6         12.63         11.24         1.71 o                         
  -4   7   6         87.19        105.71         4.36 o                         
  -3   7   6          0.95          3.24         1.65 o                         
  -2   7   6        199.44        201.50         5.33 o                         
  -1   7   6        152.31        153.38         4.45 o                         
   0   7   6        171.21        153.06         6.47 o                         
   1   7   6        627.90        620.71        15.44 o                         
   2   7   6         54.79         51.25         4.55 o                         
   3   7   6          0.57          2.82         3.39 o                         
  -6   8   6         76.62         73.78         8.47 o                         
  -5   8   6        127.53        116.84        20.08 o                         
  -4   8   6          0.21          1.77         3.25 o                         
  -3   8   6         42.29         43.52         2.35 o                         
  -2   8   6        184.36        165.08         6.70 o                         
  -1   8   6         65.45         60.27         4.25 o                         
   0   8   6          0.77         -0.82         2.67 o                         
   1   8   6        231.08        219.26         7.19 o                         
   2   8   6        154.55        153.55         6.06 o                         
   3   8   6        127.63        152.65        17.31 o                         
   4   8   6         11.75         10.42         2.97 o                         
  -6   9   6          8.63          3.56         1.90 o                         
  -4   9   6        131.04        136.41        15.16 o                         
  -3   9   6        134.88        128.18         5.96 o                         
  -2   9   6         86.62         99.78         6.19 o                         
  -1   9   6         71.14         63.36         5.48 o                         
   0   9   6        490.27        440.43        49.53 o                         
   1   9   6         11.99         11.58         2.84 o                         
   2   9   6         21.90         24.10         4.06 o                         
   3   9   6        118.27        115.60         6.32 o                         
  -4  10   6        152.45        143.10         6.42 o                         
  -3  10   6          8.30          9.90         2.65 o                         
  -2  10   6         56.84         52.89         3.70 o                         
  -1  10   6         72.20         77.52         3.68 o                         
   0  10   6        394.36        397.21        14.95 o                         
   1  10   6        226.54        244.49         8.88 o                         
   2  10   6          8.31         10.77         3.18 o                         
   3  10   6         25.40         23.99         2.56 o                         
  -5  11   6         95.21         90.00         4.41 o                         
  -4  11   6         41.99         42.91         3.11 o                         
  -3  11   6         63.07         61.48         4.03 o                         
  -2  11   6         15.63         18.19         2.82 o                         
  -1  11   6        142.24        137.66        11.11 o                         
   0  11   6         39.63         37.42         4.36 o                         
   1  11   6          0.02          5.97         3.14 o                         
   2  11   6         17.25         17.87         3.03 o                         
  -4  12   6         30.67         29.63         4.54 o                         
  -3  12   6         15.57         13.93         2.48 o                         
  -2  12   6          0.10         -0.29         1.90 o                         
  -1  12   6         51.33         50.47         6.88 o                         
   0  12   6         15.23         16.24         3.14 o                         
   1  12   6          8.02          9.65         2.77 o                         
  -3  13   6         34.02         30.84         3.34 o                         
  -2  13   6          1.33          0.95         1.45 o                         
  -1  13   6         85.30         72.47        18.85 o                         
   0  13   6         43.13         28.92         2.37 o                         
  -2  14   6          1.40          0.10         1.43 o                         
   1 -16   7        106.81        104.20         4.89 o                         
   2 -16   7          0.04         -0.64         1.30 o                         
   0 -15   7          5.29          4.53         1.15 o                         
   1 -15   7         34.35         36.07         3.15 o                         
   2 -15   7         52.28         60.38         4.03 o                         
   3 -15   7         25.99         23.60         4.63 o                         
  -1 -14   7          1.43         -0.68         1.40 o                         
   0 -14   7          0.02          1.11         1.26 o                         
   1 -14   7         79.71         89.25         3.02 o                         
   2 -14   7          3.92          4.10         2.22 o                         
   3 -14   7          1.34          1.62         2.48 o                         
   4 -14   7          4.82          9.05         2.21 o                         
  -2 -13   7         68.48         76.29         3.10 o                         
  -1 -13   7         50.72         46.99         5.25 o                         
   0 -13   7         23.25         25.02         2.49 o                         
   1 -13   7         11.56         12.26         1.63 o                         
   2 -13   7          2.58          4.59         1.87 o                         
   3 -13   7        250.49        270.45         9.40 o                         
   4 -13   7         65.19         73.56         3.34 o                         
  -3 -12   7        121.35        120.73         5.59 o                         
  -2 -12   7        137.31        131.54         6.00 o                         
  -1 -12   7         28.09         29.79         2.03 o                         
   0 -12   7        235.17        248.14         5.77 o                         
   1 -12   7         21.42         24.24         1.56 o                         
   2 -12   7        107.77        105.68         3.39 o                         
   3 -12   7         38.43         43.34         1.96 o                         
   4 -12   7         26.34         34.99         1.91 o                         
  -3 -11   7        100.48        107.76         2.82 o                         
  -2 -11   7         97.32         98.62         3.42 o                         
  -1 -11   7        213.16        212.57         5.03 o                         
   0 -11   7        175.28        154.62         6.19 o                         
   1 -11   7          1.45          2.32         1.19 o                         
   2 -11   7        621.73        629.85        12.96 o                         
   3 -11   7         48.51         48.55         1.80 o                         
   4 -11   7         17.65         20.93         1.40 o                         
   5 -11   7        100.35        105.11         4.59 o                         
  -4 -10   7          9.39          9.71         1.80 o                         
  -3 -10   7         13.12         14.76         1.77 o                         
  -2 -10   7          7.46          8.69         1.68 o                         
  -1 -10   7        262.61        266.08         9.65 o                         
   0 -10   7        455.43        421.37        11.49 o                         
   1 -10   7          0.69          1.16         1.29 o                         
   2 -10   7        364.77        359.27        10.84 o                         
   3 -10   7         42.46         42.38         1.81 o                         
   4 -10   7          8.05          8.18         1.37 o                         
   5 -10   7         24.37         22.26         2.94 o                         
   6 -10   7          3.16          6.21         1.92 o                         
  -4  -9   7         23.96         17.78         2.11 o                         
  -3  -9   7          3.82          3.96         1.43 o                         
  -2  -9   7         80.57         85.55         2.67 o                         
  -1  -9   7        167.07        165.01         4.13 o                         
   0  -9   7         61.64         54.58         2.67 o                         
   1  -9   7        233.58        235.04         5.34 o                         
   2  -9   7          7.20          6.38         1.30 o                         
   3  -9   7         38.07         40.23         1.80 o                         
   4  -9   7          3.70          2.84         1.65 o                         
   5  -9   7          5.33          6.57         2.48 o                         
   6  -9   7          7.42         10.44         2.48 o                         
  -5  -8   7         48.50         53.17         3.74 o                         
  -4  -8   7          0.10         -0.25         1.90 o                         
  -3  -8   7        851.24        848.87        16.89 o                         
  -2  -8   7          6.18          8.64         1.71 o                         
  -1  -8   7          5.43          3.42         0.99 o                         
   0  -8   7         68.54         64.26         2.28 o                         
   1  -8   7        372.33        346.68         7.10 o                         
   2  -8   7        407.19        390.15         5.98 o                         
   3  -8   7         24.55         24.62         1.52 o                         
   4  -8   7        127.51        117.55         4.89 o                         
   5  -8   7         64.26         64.32         5.81 o                         
   6  -8   7          8.13          6.84         1.98 o                         
  -5  -7   7          0.05          2.20         3.24 o                         
  -4  -7   7         12.27         11.59         2.57 o                         
  -3  -7   7         87.82         78.48         2.68 o                         
  -2  -7   7        321.42        306.26         6.67 o                         
  -1  -7   7       1320.95       1270.43        20.50 o                         
   0  -7   7          9.35         13.47         1.33 o                         
   1  -7   7         53.21         62.46         2.02 o                         
   2  -7   7        950.70        992.00        14.75 o                         
   3  -7   7        776.94        764.64        13.72 o                         
   4  -7   7         12.18         19.71         2.41 o                         
   5  -7   7         43.00         41.86         3.19 o                         
   6  -7   7        133.36        148.80         7.31 o                         
  -5  -6   7         14.79         18.51         2.19 o                         
  -4  -6   7        635.94        684.73        19.27 o                         
  -3  -6   7          0.08          0.08         2.18 o                         
  -2  -6   7        109.40        108.23         3.55 o                         
  -1  -6   7        478.32        474.22        10.39 o                         
   0  -6   7         74.62         74.05         6.84 o                         
   1  -6   7        450.74        421.07        20.37 o                         
   2  -6   7         55.33         52.88         2.07 o                         
   3  -6   7        197.61        207.07         7.01 o                         
   4  -6   7        241.62        278.09         9.31 o                         
   5  -6   7          1.63          0.17         2.26 o                         
   6  -6   7        141.88        151.37         5.48 o                         
  -5  -5   7          4.85          2.05         1.57 o                         
  -4  -5   7          2.87          2.95         1.48 o                         
  -3  -5   7          7.13          5.73         2.27 o                         
  -2  -5   7       1131.80       1188.48        23.08 o                         
  -1  -5   7        545.89        560.73        14.06 o                         
   0  -5   7        499.25        471.12        22.09 o                         
   1  -5   7       2811.82       2874.86       111.74 o                         
   2  -5   7          6.17          2.35         1.72 o                         
   3  -5   7        170.75        185.04         4.91 o                         
   4  -5   7         62.73         65.00         4.31 o                         
   5  -5   7         36.13         43.82         2.81 o                         
   6  -5   7         13.35         16.42         2.00 o                         
  -5  -4   7          0.53          3.36         1.51 o                         
  -4  -4   7         64.03         71.34         2.87 o                         
  -3  -4   7        536.82        518.01        13.14 o                         
  -2  -4   7        486.26        427.71         9.50 o                         
  -1  -4   7        236.25        223.53         7.65 o                         
   0  -4   7       1520.41       1506.99        60.29 o                         
   1  -4   7        404.33        404.71        19.16 o                         
   2  -4   7        363.35        395.28        12.30 o                         
   3  -4   7        858.09        895.25        16.17 o                         
   4  -4   7          0.86          1.90         1.87 o                         
   5  -4   7         59.01         53.71         3.59 o                         
   6  -4   7        203.50        204.69         6.44 o                         
  -5  -3   7         21.80         19.22         1.54 o                         
  -4  -3   7          1.71          5.87         1.64 o                         
  -3  -3   7        230.92        245.58         9.43 o                         
  -2  -3   7          1.22          2.42         1.68 o                         
  -1  -3   7        953.47        948.04        26.70 o                         
   0  -3   7        362.23        324.04        15.75 o                         
   1  -3   7         44.47         44.02         2.44 o                         
   2  -3   7        499.40        489.87        21.61 o                         
   3  -3   7        535.67        506.67        10.61 o                         
   4  -3   7         87.97         95.56         4.12 o                         
   5  -3   7          1.63          0.89         2.76 o                         
   6  -3   7         42.88         45.36         3.46 o                         
  -6  -2   7          5.12          4.44         2.27 o                         
  -5  -2   7        109.12        106.53         4.36 o                         
  -4  -2   7          2.62          3.44         1.62 o                         
  -3  -2   7        427.72        434.46        18.02 o                         
  -2  -2   7         20.18         15.00         1.87 o                         
  -1  -2   7        482.71        431.49        12.93 o                         
   0  -2   7         23.38         31.11         4.34 o                         
   1  -2   7        290.29        308.27        14.23 o                         
   2  -2   7         13.06         13.53         2.17 o                         
   3  -2   7        152.30        153.66         4.25 o                         
   4  -2   7         14.04         14.63         2.06 o                         
   5  -2   7         27.50         33.47         6.54 o                         
   6  -2   7        109.12         81.15         5.35 o                         
  -6  -1   7        135.96        139.00         6.75 o                         
  -5  -1   7        150.57        137.91         3.71 o                         
  -4  -1   7          0.73          0.83         1.06 o                         
  -3  -1   7       1286.65       1337.38        24.85 o                         
  -2  -1   7         17.60         18.02         2.33 o                         
  -1  -1   7         50.79         41.41         1.80 o                         
   0  -1   7        260.97        248.08        12.63 o                         
   1  -1   7        364.04        417.77        14.70 o                         
   2  -1   7        342.99        347.33         9.05 o                         
   3  -1   7         35.29         30.88         2.31 o                         
   4  -1   7        140.81        137.30         4.65 o                         
   5  -1   7         83.08         96.58         7.91 o                         
   6  -1   7          0.51          2.34         2.10 o                         
  -6   0   7         32.31         31.69         2.89 o                         
  -5   0   7        129.00        119.40         4.48 o                         
  -4   0   7        218.32        214.18         4.26 o                         
  -3   0   7          3.57          1.94         1.17 o                         
  -2   0   7         63.87         79.29         3.16 o                         
  -1   0   7        125.78        185.34        10.27 o                         
   0   0   7        182.35        175.74         6.50 o                         
   1   0   7       1511.76       1600.37        74.80 o                         
   2   0   7        376.20        423.77        10.83 o                         
   3   0   7         26.05         24.86         2.11 o                         
   4   0   7        612.89        579.23        17.48 o                         
   5   0   7         26.27         33.99         5.99 o                         
   6   0   7          2.18          5.39         3.33 o                         
  -6   1   7          0.09          1.10         1.76 o                         
  -5   1   7        128.44        119.73         4.18 o                         
  -4   1   7        561.91        586.68        10.04 o                         
  -3   1   7          0.59          2.05         1.56 o                         
  -2   1   7        123.31        126.95         3.11 o                         
  -1   1   7        717.37        752.36        31.81 o                         
   0   1   7         70.46         42.51         2.54 o                         
   1   1   7       2488.88       2530.87        68.03 o                         
   2   1   7          4.50          6.92         2.23 o                         
   3   1   7        104.82        112.12         6.67 o                         
   4   1   7         99.12         97.89         4.73 o                         
   5   1   7          1.72          1.32         4.51 o                         
   6   1   7          0.62          4.24         2.40 o                         
  -6   2   7         78.64         85.37         4.90 o                         
  -5   2   7          5.67          2.71         1.52 o                         
  -4   2   7        728.98        711.48        13.15 o                         
  -3   2   7        523.51        500.41        11.80 o                         
  -2   2   7        368.29        364.74         7.82 o                         
   0   2   7       3378.88       3481.87        93.43 o                         
   1   2   7       1117.21       1151.08        31.96 o                         
   2   2   7         93.87         96.82         8.77 o                         
   3   2   7        766.95        794.50        24.85 o                         
   4   2   7        106.80        102.11         6.25 o                         
   5   2   7          3.57         -0.62         2.87 o                         
  -6   3   7          0.64          3.62         2.26 o                         
  -5   3   7        407.81        402.45         9.71 o                         
  -4   3   7         57.17         60.21         2.54 o                         
  -3   3   7        487.54        500.62         8.54 o                         
  -2   3   7        242.10        278.79         7.47 o                         
  -1   3   7        848.04        952.60        67.20 o                         
   0   3   7         26.38         43.52         2.84 o                         
   1   3   7        629.90        558.97        16.47 o                         
   2   3   7         73.26         79.80         4.88 o                         
   3   3   7        677.17        705.77        28.66 o                         
   4   3   7        206.74        210.19        10.03 o                         
   5   3   7         23.74         28.08         4.59 o                         
  -6   4   7         57.98         58.22         2.15 o                         
  -5   4   7         96.19         95.59         4.13 o                         
  -4   4   7        296.65        296.21        10.71 o                         
  -3   4   7        137.74        141.75         4.32 o                         
  -2   4   7        343.21        339.15         7.41 o                         
  -1   4   7        196.26        212.63        12.04 o                         
   0   4   7         15.63         31.30         3.70 o                         
   1   4   7        121.88        127.47         4.50 o                         
   2   4   7         25.21         24.39         3.32 o                         
   3   4   7          1.53          3.91         2.25 o                         
   4   4   7         16.39         17.45         3.66 o                         
   5   4   7          5.13          7.49         2.93 o                         
  -6   5   7          1.12          0.93         1.19 o                         
  -5   5   7        283.11        277.03        10.19 o                         
  -4   5   7        318.26        324.51        14.35 o                         
  -3   5   7        119.75        119.41         4.71 o                         
  -2   5   7        127.71        128.72         3.82 o                         
  -1   5   7          0.70          1.03         1.50 o                         
   0   5   7       1084.04       1098.57        42.72 o                         
   1   5   7        611.33        602.93        17.64 o                         
   2   5   7         67.76         69.58         8.00 o                         
   3   5   7        310.28        329.82        10.81 o                         
   4   5   7         22.81         26.49         3.64 o                         
   5   5   7         87.57         91.05         4.98 o                         
  -6   6   7         28.30         27.70         2.17 o                         
  -5   6   7          1.26          2.38         1.52 o                         
  -4   6   7          5.81          3.62         1.98 o                         
  -3   6   7         35.07         37.18         2.39 o                         
  -2   6   7        435.33        442.93        13.57 o                         
  -1   6   7         21.46         23.74         1.76 o                         
   0   6   7       1242.26       1289.26        29.21 o                         
   1   6   7        658.33        668.77        16.33 o                         
   2   6   7          3.00          4.23         2.85 o                         
   3   6   7        131.44        139.95        14.01 o                         
   4   6   7          0.00         -1.67         2.68 o                         
  -6   7   7        167.06        150.93         7.25 o                         
  -5   7   7         24.12         28.86         2.64 o                         
  -4   7   7         52.71         58.89         3.09 o                         
  -3   7   7        142.49        142.79         3.98 o                         
  -2   7   7         31.98         26.64         2.73 o                         
  -1   7   7        801.38        777.33        15.96 o                         
   0   7   7        306.87        296.40        10.42 o                         
   1   7   7        205.39        212.52        12.13 o                         
   2   7   7        425.82        442.24        14.71 o                         
   3   7   7          4.80         10.26         3.30 o                         
  -6   8   7          8.66          9.50         2.19 o                         
  -4   8   7         63.74         64.49         4.37 o                         
  -3   8   7         34.49         32.21         4.10 o                         
  -2   8   7        210.27        197.83         7.54 o                         
  -1   8   7        400.29        389.56        10.51 o                         
   0   8   7          0.82          0.69         2.55 o                         
   1   8   7          9.12          9.96         2.57 o                         
   2   8   7        194.07        208.53         8.10 o                         
   3   8   7         32.96         38.07         3.58 o                         
   4   8   7          5.96          6.23         2.23 o                         
  -4   9   7        156.76        193.61         7.13 o                         
  -3   9   7         18.75         21.42         2.94 o                         
  -2   9   7          0.21          3.06         2.69 o                         
  -1   9   7        153.51        148.28         5.11 o                         
   0   9   7        213.57        206.92        11.02 o                         
   1   9   7         32.08         37.92         4.31 o                         
   2   9   7        113.12        135.58         7.45 o                         
   3   9   7          0.36         -1.33         2.52 o                         
  -5  10   7          2.97          0.41         1.41 o                         
  -4  10   7         28.14         40.11         4.55 o                         
  -3  10   7        167.84        170.87         6.22 o                         
  -2  10   7          0.55          2.84         1.95 o                         
  -1  10   7         33.44         30.45         4.05 o                         
   0  10   7         46.99         39.59        13.09 o                         
   1  10   7          0.88          4.13         3.39 o                         
   2  10   7         19.64         20.09         2.92 o                         
  -5  11   7          3.64          2.08         2.03 o                         
  -4  11   7         32.94         32.02         2.91 o                         
  -3  11   7         14.30         19.39         2.03 o                         
  -2  11   7         61.58         62.71         2.76 o                         
  -1  11   7        409.81        380.36        23.55 o                         
   0  11   7         33.98         37.29         3.99 o                         
   1  11   7          7.61         11.37         2.81 o                         
   2  11   7         38.08         44.32         3.23 o                         
  -4  12   7         40.35         32.20         4.76 o                         
  -3  12   7          0.12          2.59         1.98 o                         
  -2  12   7         15.47         18.06         3.47 o                         
  -1  12   7          2.27          4.02         2.26 o                         
   0  12   7         17.62         15.88         2.71 o                         
  -3  13   7          3.72          6.53         2.26 o                         
  -2  13   7         12.25         11.48         1.47 o                         
  -1  13   7          0.33          0.17         1.46 o                         
   0 -15   8         28.61         27.54         1.61 o                         
   1 -15   8         22.03         25.43         2.70 o                         
   2 -15   8        140.84        164.56         7.62 o                         
   3 -15   8        103.09         89.88         4.66 o                         
  -1 -14   8         61.82         55.97         9.90 o                         
   0 -14   8         69.88         77.51         2.62 o                         
   1 -14   8          0.01          1.73         1.78 o                         
   2 -14   8         89.73        111.93         4.36 o                         
   3 -14   8         38.31         45.33         3.93 o                         
  -2 -13   8         71.75         77.30         4.21 o                         
  -1 -13   8         19.83         24.57         1.52 o                         
   0 -13   8         14.90         14.71         1.45 o                         
   1 -13   8          0.97          1.38         1.30 o                         
   2 -13   8         36.90         45.24         2.58 o                         
   3 -13   8         17.05         19.30         3.71 o                         
   4 -13   8         99.82        104.17         5.85 o                         
  -3 -12   8         56.74         52.17         3.00 o                         
  -2 -12   8         19.39         18.82         1.88 o                         
  -1 -12   8        242.67        241.37         6.11 o                         
   0 -12   8         38.68         37.26         2.11 o                         
   1 -12   8        229.69        226.68         6.24 o                         
   2 -12   8        127.31        128.44         5.07 o                         
   3 -12   8          1.47          1.36         1.48 o                         
   4 -12   8         10.03         11.98         1.55 o                         
   5 -12   8         37.82         46.15         3.08 o                         
  -3 -11   8         89.94         89.31         3.59 o                         
  -2 -11   8         22.21         29.25         2.07 o                         
  -1 -11   8        104.44        101.58         3.29 o                         
   0 -11   8          5.00          5.59         2.14 o                         
   1 -11   8          0.76          1.83         1.21 o                         
   2 -11   8         49.85         49.34         2.69 o                         
   3 -11   8          2.35          2.53         1.56 o                         
   4 -11   8        128.60        139.46         3.04 o                         
   5 -11   8          2.94          6.13         1.95 o                         
  -4 -10   8         94.80         97.45         3.56 o                         
  -3 -10   8         48.93         49.56         2.42 o                         
  -2 -10   8          1.08          2.28         1.22 o                         
  -1 -10   8         16.08         19.04         2.13 o                         
   0 -10   8         62.09         62.89         3.39 o                         
   1 -10   8        475.77        445.12         8.20 o                         
   2 -10   8         25.75         25.01         1.80 o                         
   3 -10   8          7.34          7.50         1.33 o                         
   4 -10   8        110.20        125.45         2.99 o                         
   5 -10   8         56.11         60.68         3.36 o                         
  -4  -9   8          0.34          0.54         1.15 o                         
  -3  -9   8         54.10         48.19         2.12 o                         
  -2  -9   8         55.02         54.22         2.92 o                         
  -1  -9   8          2.80          4.39         1.32 o                         
   0  -9   8        100.96        108.12         3.23 o                         
   1  -9   8        656.37        661.22        12.74 o                         
   2  -9   8         34.70         32.49         2.23 o                         
   3  -9   8         70.87         63.63         1.98 o                         
   4  -9   8          0.50          3.68         2.07 o                         
   5  -9   8          6.15          9.09         2.78 o                         
   6  -9   8         17.35         19.13         2.43 o                         
  -5  -8   8         48.63         53.28         3.59 o                         
  -4  -8   8          0.03          0.49         1.59 o                         
  -3  -8   8        160.57        155.78         4.13 o                         
  -2  -8   8        905.67        885.77        20.22 o                         
  -1  -8   8        199.41        198.39         4.21 o                         
   0  -8   8         58.40         62.73         1.88 o                         
   1  -8   8        530.46        503.08         8.94 o                         
   2  -8   8        510.52        485.15         8.59 o                         
   3  -8   8        240.03        246.01         5.46 o                         
   4  -8   8        106.85        125.77         5.59 o                         
   5  -8   8         38.23         47.86         3.80 o                         
   6  -8   8         75.08         67.15         4.26 o                         
  -5  -7   8         13.00         15.29         1.75 o                         
  -4  -7   8         38.95         37.33         3.45 o                         
  -3  -7   8        299.60        305.87         7.66 o                         
  -2  -7   8          3.63          4.24         1.27 o                         
  -1  -7   8        155.88        140.26         3.25 o                         
   0  -7   8         92.54         88.55         3.16 o                         
   1  -7   8        117.78        123.90         5.21 o                         
   2  -7   8        222.23        195.65         4.52 o                         
   3  -7   8         87.29         79.25         2.98 o                         
   4  -7   8         49.28         54.56         3.02 o                         
   5  -7   8          2.82          1.59         3.13 o                         
   6  -7   8          4.14          8.60         2.07 o                         
  -5  -6   8         22.26         27.28         2.43 o                         
  -4  -6   8          0.01          1.99         1.98 o                         
  -3  -6   8        408.38        407.81         9.83 o                         
  -2  -6   8        280.21        261.50         5.45 o                         
  -1  -6   8        489.07        494.55        12.51 o                         
   0  -6   8        220.83        232.10         6.32 o                         
   1  -6   8        489.80        578.79        26.89 o                         
   2  -6   8        304.36        318.57         6.40 o                         
   3  -6   8         11.29          7.23         1.72 o                         
   4  -6   8        222.73        228.98        10.20 o                         
   5  -6   8        192.76        207.80         6.13 o                         
   6  -6   8          3.64          5.93         2.13 o                         
  -5  -5   8         87.63         98.55         3.37 o                         
  -4  -5   8        149.79        143.86         4.11 o                         
  -3  -5   8        889.75        897.20        21.33 o                         
  -2  -5   8         51.76         48.79         2.35 o                         
  -1  -5   8       1067.21       1139.68        26.53 o                         
   0  -5   8         66.94         59.75         4.06 o                         
   1  -5   8          0.90          1.93         3.32 o                         
   2  -5   8        212.14        184.63         6.87 o                         
   3  -5   8          9.20          7.18         1.70 o                         
   4  -5   8         15.74         10.78         3.74 o                         
   5  -5   8         95.45        107.14         3.76 o                         
   6  -5   8          2.39          3.57         1.57 o                         
  -5  -4   8          0.37          1.42         1.48 o                         
  -4  -4   8        228.15        197.48         4.55 o                         
  -3  -4   8        152.65        150.93         5.93 o                         
  -2  -4   8        159.89        149.94         4.37 o                         
  -1  -4   8          9.65          3.76         1.84 o                         
   0  -4   8        272.20        281.16         9.15 o                         
   1  -4   8        630.42        674.23        29.83 o                         
   2  -4   8       1606.33       1586.08        30.45 o                         
   3  -4   8          7.96          7.64         1.55 o                         
   4  -4   8         17.95         21.38         3.03 o                         
   5  -4   8        175.70        188.15         6.10 o                         
   6  -4   8        117.74        110.38         4.42 o                         
  -5  -3   8          0.05          1.32         1.47 o                         
  -4  -3   8        670.37        723.41        25.66 o                         
  -3  -3   8          3.45          4.60         2.65 o                         
  -2  -3   8         19.77         22.05         1.94 o                         
  -1  -3   8        741.69        754.30        23.10 o                         
   0  -3   8         63.39         73.96         6.43 o                         
   1  -3   8         55.53         48.32         2.73 o                         
   2  -3   8         40.35         44.72         3.15 o                         
   3  -3   8          2.74          3.41         1.72 o                         
   4  -3   8         18.94         23.23         2.91 o                         
   5  -3   8         25.88         28.41         3.75 o                         
   6  -3   8          1.12          4.29         2.47 o                         
  -6  -2   8          7.30          9.87         2.33 o                         
  -5  -2   8         57.09         64.22         2.75 o                         
  -4  -2   8          6.86          5.08         1.46 o                         
  -3  -2   8        328.85        285.46        23.19 o                         
  -2  -2   8          2.85          3.56         1.69 o                         
  -1  -2   8        131.41        144.18        11.32 o                         
   0  -2   8         23.58         22.32         2.38 o                         
   1  -2   8       2076.98       2123.44        57.94 o                         
   2  -2   8        172.28        176.24         8.96 o                         
   3  -2   8        335.55        328.70         8.70 o                         
   4  -2   8        551.67        528.00        11.12 o                         
   5  -2   8          0.44          1.31         3.06 o                         
   6  -2   8          8.40          5.84         2.81 o                         
  -6  -1   8          5.20          7.59         2.68 o                         
  -5  -1   8         21.09         24.94         2.26 o                         
  -4  -1   8          3.32          2.53         1.53 o                         
  -3  -1   8         27.42         30.84         2.48 o                         
  -2  -1   8       1637.71       1681.23        47.52 o                         
  -1  -1   8         27.15         34.13         1.54 o                         
   0  -1   8        850.13        905.19        25.55 o                         
   1  -1   8        267.05        230.24         8.17 o                         
   2  -1   8        190.43        211.59        10.60 o                         
   3  -1   8        253.53        253.35         8.94 o                         
   4  -1   8          8.28          9.58         2.66 o                         
   5  -1   8         51.27         44.18         6.85 o                         
   6  -1   8        184.67        155.43        34.79 o                         
  -6   0   8          9.16          7.86         1.71 o                         
  -5   0   8          7.30         11.99         2.49 o                         
  -4   0   8        306.18        353.51         5.92 o                         
  -3   0   8         42.06         56.12         2.16 o                         
  -2   0   8         30.66         21.54         2.07 o                         
  -1   0   8       1232.12       1138.80        49.56 o                         
   0   0   8         34.64         48.02         3.22 o                         
   1   0   8         16.90         17.19         1.78 o                         
   2   0   8        351.48        415.64        13.13 o                         
   3   0   8        266.33        277.10        12.58 o                         
   4   0   8         20.87         22.16         3.49 o                         
   5   0   8         86.28         74.04         7.37 o                         
   6   0   8        106.21         94.42         4.86 o                         
  -6   1   8         12.85         17.31         2.11 o                         
  -5   1   8        124.04        112.57         7.17 o                         
  -4   1   8         21.46         21.35         1.49 o                         
  -3   1   8        228.83        231.42         6.21 o                         
  -2   1   8        106.09        109.49         3.18 o                         
  -1   1   8         42.14         45.42         4.19 o                         
   0   1   8        545.44        535.72        16.04 o                         
   1   1   8         14.15         19.31         1.88 o                         
   2   1   8        271.12        286.43         7.91 o                         
   3   1   8        187.18        197.49         9.81 o                         
   4   1   8          0.62          0.26         3.12 o                         
   5   1   8         47.70         59.14         5.94 o                         
  -6   2   8         54.05         50.63         3.67 o                         
  -5   2   8         12.03         12.36         1.83 o                         
  -4   2   8        258.50        259.05         5.09 o                         
  -3   2   8        590.16        597.76        13.93 o                         
  -2   2   8        125.37        107.90         3.61 o                         
  -1   2   8        298.35        299.05        10.10 o                         
   0   2   8       1097.69       1068.38        41.22 o                         
   1   2   8         18.42         33.61         2.68 o                         
   2   2   8         65.41         61.61         3.59 o                         
   3   2   8        108.28        110.40         7.08 o                         
   4   2   8          3.60          1.71         1.98 o                         
   5   2   8         26.33         24.51         5.10 o                         
  -6   3   8         56.54         49.44         2.69 o                         
  -5   3   8         91.12         92.89         3.93 o                         
  -4   3   8        240.05        222.67         5.62 o                         
  -3   3   8         45.40         48.69         2.08 o                         
  -2   3   8          0.55          1.46         1.36 o                         
  -1   3   8        523.68        574.12        35.07 o                         
   0   3   8         34.99         44.14         3.98 o                         
   1   3   8          5.98          6.25         2.07 o                         
   2   3   8        374.11        390.82        12.87 o                         
   3   3   8         16.47         12.67         2.55 o                         
   4   3   8         57.63         64.39         4.93 o                         
   5   3   8          4.24          2.25         3.46 o                         
  -6   4   8          7.63          4.88         0.93 o                         
  -5   4   8        175.83        176.72         6.26 o                         
  -4   4   8        325.97        318.03        17.19 o                         
  -3   4   8        230.69        228.80         5.01 o                         
  -2   4   8        103.77        109.93         2.88 o                         
  -1   4   8        251.76        256.28         8.56 o                         
   0   4   8        503.42        498.04        20.39 o                         
   1   4   8         11.30         13.86         2.36 o                         
   2   4   8        200.56        189.99         7.95 o                         
   3   4   8        466.65        471.78        12.14 o                         
   4   4   8        121.69        140.33         7.36 o                         
   5   4   8          1.97         -1.35         2.30 o                         
  -6   5   8         21.19         23.31         1.98 o                         
  -5   5   8         22.77         22.54         2.10 o                         
  -4   5   8        426.34        424.09        18.04 o                         
  -3   5   8        760.58        809.98        22.77 o                         
  -2   5   8        531.46        514.02         9.67 o                         
  -1   5   8          0.53          1.00         1.87 o                         
   0   5   8        159.38        146.58         7.80 o                         
   1   5   8        462.95        458.83        11.89 o                         
   2   5   8         23.63         29.49         7.43 o                         
   3   5   8          1.45          3.35         3.44 o                         
   4   5   8        137.70        146.52         7.33 o                         
  -6   6   8        109.62        101.29         5.21 o                         
  -5   6   8         80.45         84.86         2.66 o                         
  -4   6   8         12.13         12.22         2.07 o                         
  -3   6   8        290.52        312.97         8.08 o                         
  -2   6   8          8.95         13.12         2.11 o                         
  -1   6   8        354.66        340.84         7.78 o                         
   0   6   8        386.82        395.55        10.12 o                         
   1   6   8        385.57        420.04        15.93 o                         
   2   6   8        457.40        470.78        20.80 o                         
   3   6   8          0.31         -2.10         3.31 o                         
   4   6   8         39.99         36.82         3.22 o                         
  -6   7   8         17.08         11.26         2.24 o                         
  -5   7   8         19.97         20.55         2.59 o                         
  -4   7   8        188.20        194.83         6.47 o                         
  -3   7   8         68.45         62.90         2.55 o                         
  -2   7   8         25.68         32.49         3.57 o                         
  -1   7   8        360.80        349.44         9.45 o                         
   0   7   8        239.70        241.00         9.34 o                         
   1   7   8        125.61        123.87         6.26 o                         
   2   7   8         19.31         21.40         2.36 o                         
   3   7   8         83.00         93.43         4.62 o                         
  -5   8   8         71.60         73.31         4.28 o                         
  -4   8   8        122.62        130.74        12.00 o                         
  -3   8   8          6.27          7.69         2.54 o                         
  -2   8   8          6.28          3.43         2.39 o                         
  -1   8   8         81.09         84.95         4.10 o                         
   0   8   8        254.54        264.31         9.83 o                         
   1   8   8         79.52         83.52         5.35 o                         
   2   8   8          2.79          7.14         3.65 o                         
   3   8   8         16.60         16.05         2.56 o                         
  -5   9   8          2.90          3.59         1.54 o                         
  -4   9   8          4.26          5.70         2.88 o                         
  -3   9   8         48.82         51.31         4.48 o                         
  -2   9   8        214.74        214.02         5.41 o                         
  -1   9   8         94.09         90.35         7.01 o                         
   0   9   8        179.66        170.53         6.92 o                         
   1   9   8        182.70        203.42         7.87 o                         
   2   9   8         32.18         37.05         9.09 o                         
   3   9   8          0.17         -0.84         1.49 o                         
  -5  10   8        114.99        110.36         5.40 o                         
  -4  10   8          5.30          3.70         3.45 o                         
  -3  10   8         49.93         57.77         3.23 o                         
  -2  10   8        153.56        164.59         6.07 o                         
  -1  10   8         73.63         81.05         9.88 o                         
   0  10   8         22.95         24.81         3.88 o                         
   1  10   8         52.12         51.12         4.30 o                         
   2  10   8         13.64         14.60         2.37 o                         
  -4  11   8         27.15         20.09         4.28 o                         
  -3  11   8         51.25         50.64         2.37 o                         
  -2  11   8          2.14          1.96         1.90 o                         
  -1  11   8          1.91          3.76         2.70 o                         
   0  11   8        276.24        266.15        11.50 o                         
   1  11   8         16.31         14.18         2.45 o                         
  -3  12   8          4.81          4.12         3.27 o                         
  -2  12   8        194.14        176.05        13.68 o                         
  -1  12   8         28.68         18.76         2.44 o                         
   0  12   8         18.98         32.25         5.19 o                         
  -2  13   8          9.60          4.25         1.66 o                         
   0 -15   9          9.31          6.99         1.53 o                         
   1 -15   9         15.22         14.97         2.29 o                         
   2 -15   9         16.61         24.43         2.75 o                         
   3 -15   9         56.64         49.28         3.19 o                         
  -1 -14   9         13.19         10.60         1.63 o                         
   0 -14   9         13.41         14.63         1.26 o                         
   1 -14   9         91.18        107.46         4.15 o                         
   2 -14   9          1.67         -0.24         2.33 o                         
   3 -14   9         55.36         57.40         4.17 o                         
  -2 -13   9         32.84         32.49         2.45 o                         
  -1 -13   9          0.58          0.18         1.01 o                         
   0 -13   9          3.21          4.85         1.31 o                         
   1 -13   9         36.83         40.13         4.63 o                         
   2 -13   9          8.17         13.87         2.17 o                         
   3 -13   9          0.98          2.10         1.88 o                         
   4 -13   9          4.96          8.64         2.68 o                         
  -2 -12   9        260.26        273.43        11.63 o                         
  -1 -12   9         13.69         13.30         1.32 o                         
   0 -12   9          0.34          1.62         2.25 o                         
   1 -12   9        108.21        111.34         4.34 o                         
   2 -12   9          3.79          5.48         2.46 o                         
   3 -12   9        116.22        121.36         4.72 o                         
   4 -12   9          0.09          2.06         1.63 o                         
   5 -12   9         61.65         57.64         3.22 o                         
  -3 -11   9          2.98          6.15         1.96 o                         
  -2 -11   9          1.09          2.35         1.40 o                         
  -1 -11   9         16.91         19.00         1.67 o                         
   0 -11   9        514.30        531.15        22.52 o                         
   1 -11   9         42.88         37.41         2.59 o                         
   2 -11   9          0.23          3.02         1.80 o                         
   3 -11   9        173.55        180.47         6.77 o                         
   4 -11   9          2.97          2.17         2.45 o                         
   5 -11   9          0.05          1.97         2.39 o                         
  -4 -10   9          1.82          2.85         3.74 o                         
  -3 -10   9        162.83        179.43         4.91 o                         
  -2 -10   9          1.13          2.76         1.32 o                         
  -1 -10   9          4.18          2.51         1.40 o                         
   0 -10   9         81.33         88.99         5.40 o                         
   1 -10   9          2.90          3.98         1.58 o                         
   2 -10   9          0.24          0.39         1.47 o                         
   3 -10   9          5.16          4.05         1.35 o                         
   4 -10   9          2.01          3.51         1.71 o                         
   5 -10   9        162.18        170.51         5.81 o                         
  -4  -9   9          2.59          2.23         1.24 o                         
  -3  -9   9          5.03          3.96         1.72 o                         
  -2  -9   9         61.17         59.33         2.75 o                         
  -1  -9   9        347.60        343.67         7.95 o                         
   0  -9   9        138.37        131.90         5.37 o                         
   1  -9   9          0.34          1.67         1.59 o                         
   2  -9   9        700.05        705.87        15.90 o                         
   3  -9   9         10.99         12.17         1.33 o                         
   4  -9   9         62.24         61.20         2.55 o                         
   5  -9   9         49.73         51.92         3.45 o                         
  -4  -8   9         11.28         11.79         2.59 o                         
  -3  -8   9         18.88         22.97         2.09 o                         
  -2  -8   9        103.10         98.18         3.18 o                         
  -1  -8   9         39.43         31.56         1.70 o                         
   0  -8   9         17.82         15.37         1.49 o                         
   1  -8   9          1.36          1.45         1.32 o                         
   2  -8   9        227.08        224.81         4.85 o                         
   3  -8   9          4.30          2.19         1.22 o                         
   4  -8   9        268.34        304.58        10.84 o                         
   5  -8   9          2.74          3.24         2.36 o                         
   6  -8   9         13.54         12.31         2.06 o                         
  -5  -7   9          0.62          1.27         1.27 o                         
  -4  -7   9        109.72        105.65         4.66 o                         
  -3  -7   9        309.03        333.79        26.62 o                         
  -2  -7   9        190.60        193.81         4.46 o                         
  -1  -7   9         45.82         48.35         2.47 o                         
   0  -7   9        341.71        338.32         8.02 o                         
   1  -7   9        239.35        264.09         7.37 o                         
   2  -7   9         92.64         88.21         3.14 o                         
   3  -7   9         57.56         49.75         1.99 o                         
   4  -7   9         70.97         67.99         5.59 o                         
   5  -7   9         36.88         45.87         3.76 o                         
   6  -7   9          7.20          9.12         1.61 o                         
  -5  -6   9          1.21          3.16         1.69 o                         
  -4  -6   9         34.07         33.44         2.48 o                         
  -3  -6   9         22.17         22.06         2.19 o                         
  -2  -6   9        344.61        320.37         6.52 o                         
  -1  -6   9        236.48        222.90         5.09 o                         
   0  -6   9        188.66        180.89         6.82 o                         
   1  -6   9        179.37        153.92         7.31 o                         
   2  -6   9          7.88          8.41         1.48 o                         
   3  -6   9          2.18          0.08         1.47 o                         
   4  -6   9         44.04         51.75         3.75 o                         
   5  -6   9          1.64          4.49         2.29 o                         
   6  -6   9         66.56         62.38         4.85 o                         
  -5  -5   9        103.86        114.22         3.62 o                         
  -4  -5   9         23.24         22.27         2.17 o                         
  -3  -5   9          2.00          2.26         3.65 o                         
  -2  -5   9       1446.94       1479.55        34.72 o                         
  -1  -5   9        497.32        507.07        12.52 o                         
   0  -5   9        144.12        144.60         5.71 o                         
   1  -5   9          8.21          7.50         3.78 o                         
   2  -5   9        181.38        184.67         5.61 o                         
   3  -5   9         33.02         27.83         2.59 o                         
   4  -5   9         59.79         61.81         4.61 o                         
   5  -5   9          9.53         12.25         2.94 o                         
   6  -5   9         57.46         51.33         9.59 o                         
  -5  -4   9          0.40          0.16         1.16 o                         
  -4  -4   9        145.55        149.05         4.28 o                         
  -3  -4   9        141.05        154.57         6.15 o                         
  -2  -4   9          4.36          9.47         1.73 o                         
  -1  -4   9         21.07         19.56         2.05 o                         
   0  -4   9         65.14         77.27         5.74 o                         
   1  -4   9        169.19        172.05        11.25 o                         
   2  -4   9       1134.17       1078.64        21.21 o                         
   3  -4   9        379.32        387.97        11.28 o                         
   4  -4   9        263.53        276.05         9.75 o                         
   5  -4   9        101.75         90.53         4.28 o                         
   6  -4   9         42.40         40.01         2.55 o                         
  -5  -3   9         14.77         11.68         1.81 o                         
  -4  -3   9          4.46          1.65         1.80 o                         
  -3  -3   9       1008.13       1011.15        47.44 o                         
  -2  -3   9          4.95          6.03         1.68 o                         
  -1  -3   9        553.17        605.56        18.10 o                         
   0  -3   9        362.04        393.86        19.65 o                         
   1  -3   9        821.76        782.40        36.16 o                         
   2  -3   9       1213.61       1207.71        23.88 o                         
   3  -3   9         10.56         11.37         1.99 o                         
   4  -3   9        139.16        137.49         5.31 o                         
   5  -3   9        172.38        184.22        18.59 o                         
   6  -3   9          4.00          5.28         1.87 o                         
  -5  -2   9         27.79         43.52         2.57 o                         
  -4  -2   9         72.27         83.99         2.95 o                         
  -3  -2   9        548.19        511.90        27.30 o                         
  -2  -2   9        496.94        476.20        10.80 o                         
  -1  -2   9        155.76        137.06         8.08 o                         
   0  -2   9       1349.10       1257.86        35.35 o                         
   1  -2   9        108.09        115.46         5.10 o                         
   2  -2   9       1401.34       1344.71        23.55 o                         
   3  -2   9         26.00         24.38         2.27 o                         
   4  -2   9        400.34        384.56        12.08 o                         
   5  -2   9        155.38        132.63        23.19 o                         
   6  -2   9          6.25          5.97         2.06 o                         
  -6  -1   9         57.86         53.42         3.81 o                         
  -5  -1   9         42.97         54.62         3.46 o                         
  -4  -1   9         63.73         61.91         2.44 o                         
  -3  -1   9         38.14         33.91         3.29 o                         
  -2  -1   9          2.58          6.69         1.91 o                         
  -1  -1   9        122.05        135.44         4.22 o                         
   0  -1   9         88.56         94.77         7.17 o                         
   1  -1   9        325.91        358.99         9.37 o                         
   2  -1   9        823.71        764.86        18.38 o                         
   3  -1   9          1.31          0.25         2.15 o                         
   4  -1   9        193.29        179.66        18.94 o                         
   5  -1   9         41.46         44.34         6.45 o                         
  -6   0   9          4.73          5.29         1.91 o                         
  -5   0   9         25.95         25.95         2.66 o                         
  -4   0   9         56.58         52.10         2.70 o                         
  -3   0   9        953.02       1006.70        22.65 o                         
  -2   0   9        974.56       1132.64        26.60 o                         
  -1   0   9         29.72         17.57         1.99 o                         
   0   0   9        523.68        528.42        16.05 o                         
   1   0   9          3.25          3.20         1.47 o                         
   2   0   9        374.92        372.39        15.39 o                         
   3   0   9        158.42        152.33         8.65 o                         
   4   0   9         76.23         70.25         5.05 o                         
   5   0   9         70.76         74.23         6.51 o                         
  -6   1   9         64.91         69.60         3.16 o                         
  -5   1   9         21.89         25.08         4.00 o                         
  -4   1   9        298.43        278.11         5.39 o                         
  -3   1   9       2368.43       2500.24        54.93 o                         
  -2   1   9          6.11          8.67         2.32 o                         
  -1   1   9         65.75         69.80         2.92 o                         
   0   1   9          4.76          3.31         2.15 o                         
   1   1   9        678.07        756.35        18.36 o                         
   2   1   9       1097.72       1114.41        26.39 o                         
   3   1   9          2.83          5.86         2.39 o                         
   4   1   9        113.37        111.75         6.45 o                         
   5   1   9         13.05         14.03         3.96 o                         
  -6   2   9         19.18         25.28         2.58 o                         
  -5   2   9          1.42          2.92         1.43 o                         
  -4   2   9         81.05         83.61         2.67 o                         
  -3   2   9         32.30         26.38         2.09 o                         
  -2   2   9         14.78         10.62         1.43 o                         
  -1   2   9        210.73        206.69         6.05 o                         
   0   2   9        103.02        112.28         5.10 o                         
   1   2   9        897.26        905.86        18.51 o                         
   2   2   9        518.63        519.40        15.64 o                         
   3   2   9          6.96          3.03         2.11 o                         
   4   2   9         48.01         39.97         4.07 o                         
   5   2   9         22.85         21.18         5.68 o                         
  -6   3   9          5.62          7.50         1.54 o                         
  -5   3   9        409.50        384.15        20.69 o                         
  -4   3   9        156.06        158.43         4.67 o                         
  -3   3   9          7.58          6.49         1.42 o                         
  -2   3   9        313.99        329.28         8.88 o                         
  -1   3   9         82.39         58.81         2.89 o                         
   0   3   9        279.66        313.59        13.59 o                         
   1   3   9        485.86        463.34        11.73 o                         
   2   3   9         22.38         22.10         2.66 o                         
   3   3   9        181.92        179.49         5.98 o                         
   4   3   9         52.60         68.18         4.87 o                         
   5   3   9         14.56         14.19         3.02 o                         
  -6   4   9         21.41         16.21         1.53 o                         
  -5   4   9          0.23          1.04         1.52 o                         
  -4   4   9         64.29         62.28         5.66 o                         
  -3   4   9        226.04        222.82         5.33 o                         
  -2   4   9        628.97        645.14        10.78 o                         
  -1   4   9         39.08         38.89         2.65 o                         
   0   4   9        164.79        195.62         9.56 o                         
   1   4   9         89.91         87.84         4.11 o                         
   2   4   9        247.29        228.80         9.99 o                         
   3   4   9         30.12         30.41         2.88 o                         
   4   4   9         28.09         25.53         5.13 o                         
  -6   5   9          1.26          3.57         2.43 o                         
  -5   5   9         14.87         16.21         1.50 o                         
  -4   5   9        150.25        158.59         6.19 o                         
  -3   5   9         11.59         13.38         2.15 o                         
  -2   5   9         48.13         45.14         1.76 o                         
  -1   5   9         50.84         44.57         2.91 o                         
   0   5   9          6.93         12.11         4.00 o                         
   1   5   9       1313.31       1364.50        31.51 o                         
   2   5   9         23.78         24.73         5.20 o                         
   3   5   9         93.91        106.34         5.24 o                         
   4   5   9         19.92         14.64         2.74 o                         
  -6   6   9          0.22         -0.58         2.01 o                         
  -5   6   9        462.44        459.18        13.11 o                         
  -4   6   9         53.67         53.74         3.47 o                         
  -3   6   9         48.00         43.04         2.42 o                         
  -2   6   9        203.18        208.75         7.78 o                         
  -1   6   9          5.05          6.56         1.86 o                         
   0   6   9        567.25        559.24        13.70 o                         
   1   6   9         14.45         17.91         4.07 o                         
   2   6   9          1.44          1.40         2.53 o                         
   3   6   9         29.78         35.56         4.32 o                         
  -5   7   9         46.32         45.69         3.16 o                         
  -4   7   9        175.06        165.74         7.83 o                         
  -3   7   9        142.93        153.63         5.61 o                         
  -2   7   9          0.09          0.73         1.56 o                         
  -1   7   9        234.48        236.37         5.97 o                         
   0   7   9        816.52        807.58        24.19 o                         
   1   7   9        172.29        179.29         6.37 o                         
   2   7   9          1.68          0.46         3.62 o                         
   3   7   9         69.59         79.02         3.93 o                         
  -5   8   9         51.49         45.93         2.95 o                         
  -4   8   9        191.12        203.70        16.12 o                         
  -3   8   9        151.66        174.81         6.39 o                         
  -2   8   9          2.55          0.27         1.55 o                         
  -1   8   9         76.98         84.76         5.98 o                         
   0   8   9          0.49          2.97         2.32 o                         
   1   8   9         55.64         54.29         6.36 o                         
   2   8   9         91.52        103.01         7.41 o                         
   3   8   9          1.20          0.09         2.33 o                         
  -5   9   9          0.83          1.94         2.57 o                         
  -4   9   9         83.47         79.30         8.69 o                         
  -3   9   9         35.72         51.03         3.20 o                         
  -2   9   9          6.42          8.42         2.00 o                         
  -1   9   9         40.68         31.00         4.00 o                         
   0   9   9         31.61         26.40         4.10 o                         
   1   9   9          7.04          7.58         3.19 o                         
   2   9   9         20.85         23.97         6.61 o                         
  -4  10   9          5.74          7.50         2.75 o                         
  -3  10   9         80.22         89.65         3.52 o                         
  -2  10   9          0.67          0.28         1.98 o                         
  -1  10   9        244.64        252.08        15.96 o                         
   0  10   9         22.78         25.95         3.59 o                         
   1  10   9          0.13          1.83         2.52 o                         
  -4  11   9        189.01        160.53        13.12 o                         
  -3  11   9          5.67          5.68         1.31 o                         
  -2  11   9          5.14          4.26         1.72 o                         
  -1  11   9        160.32        162.46         6.60 o                         
   1  11   9         15.60         22.99         4.37 o                         
  -3  12   9         28.74         19.83         2.42 o                         
  -2  12   9         30.84         29.86         1.85 o                         
  -1  12   9        183.90        153.89         6.93 o                         
   1 -15  10         17.81         21.82         2.26 o                         
   2 -15  10         15.80         18.45         2.26 o                         
  -1 -14  10          0.05          0.70         1.18 o                         
   0 -14  10         97.90         99.56         2.90 o                         
   1 -14  10          0.20          3.11         2.67 o                         
   2 -14  10         37.28         41.29         2.65 o                         
   3 -14  10          0.01          2.29         2.23 o                         
  -1 -13  10         96.23         94.50         2.84 o                         
   0 -13  10          9.94          9.44         1.28 o                         
   1 -13  10          3.79          5.76         2.69 o                         
   2 -13  10        180.19        202.85         6.78 o                         
   3 -13  10         71.29         80.43         5.22 o                         
  -2 -12  10          9.87          8.94         1.90 o                         
  -1 -12  10        177.08        180.62         7.74 o                         
   0 -12  10         52.66         57.08         3.06 o                         
   1 -12  10         62.86         58.62         7.26 o                         
   2 -12  10        105.33        110.50         5.03 o                         
   3 -12  10          0.46          0.72         1.36 o                         
   4 -12  10        109.52        121.40         6.52 o                         
  -3 -11  10         15.39         17.66         2.16 o                         
  -2 -11  10         85.66         89.40         3.58 o                         
  -1 -11  10         95.07         92.36         5.61 o                         
   0 -11  10          4.77          6.80         1.71 o                         
   1 -11  10         76.51         73.10         2.71 o                         
   2 -11  10          1.02          2.63         1.82 o                         
   3 -11  10          4.74          4.47         1.41 o                         
   4 -11  10         94.23        107.96         7.15 o                         
   5 -11  10         17.23         17.38         2.41 o                         
  -3 -10  10          5.71          4.54         1.40 o                         
  -2 -10  10          2.24          4.61         1.92 o                         
  -1 -10  10        168.33        159.10         5.95 o                         
   0 -10  10          0.01         -0.53         1.68 o                         
   1 -10  10         28.61         34.25         2.65 o                         
   2 -10  10         95.58         98.86         3.45 o                         
   3 -10  10        108.20        115.79         3.21 o                         
   4 -10  10          5.00          5.33         2.09 o                         
   5 -10  10          6.18         11.22         1.96 o                         
  -4  -9  10        134.80        119.14         4.05 o                         
  -3  -9  10         67.73         69.32         2.90 o                         
  -2  -9  10        212.65        248.29         8.10 o                         
  -1  -9  10        265.55        253.27         5.92 o                         
   0  -9  10        227.10        220.06         5.98 o                         
   1  -9  10        130.39        147.73         5.59 o                         
   2  -9  10          1.30          2.64         1.49 o                         
   3  -9  10         55.94         51.47         2.17 o                         
   4  -9  10         45.52         44.31         2.66 o                         
   5  -9  10          0.05          2.28         2.23 o                         
  -4  -8  10         20.26         23.79         2.85 o                         
  -3  -8  10         58.53         53.97         3.59 o                         
  -2  -8  10         38.22         40.33         2.87 o                         
  -1  -8  10         11.21          9.91         1.45 o                         
   0  -8  10         40.69         47.79         2.71 o                         
   1  -8  10          1.22          2.55         1.75 o                         
   2  -8  10         18.30         23.62         2.26 o                         
   3  -8  10        318.37        308.04         6.21 o                         
   4  -8  10         30.48         44.34         3.23 o                         
   5  -8  10          0.70          1.61         2.12 o                         
  -4  -7  10          0.37          4.24         1.75 o                         
  -3  -7  10        984.11        937.03        25.41 o                         
  -2  -7  10        384.37        373.65         8.49 o                         
  -1  -7  10          2.22          2.95         1.47 o                         
   0  -7  10        488.90        497.45        12.75 o                         
   1  -7  10         12.05          6.15         2.17 o                         
   2  -7  10        125.85        116.75         3.77 o                         
   3  -7  10        134.83        123.40         5.37 o                         
   4  -7  10          0.77         -1.14         3.01 o                         
   5  -7  10         41.41         42.47         2.81 o                         
  -5  -6  10         51.71         65.67         3.71 o                         
  -4  -6  10          2.36          9.06         2.10 o                         
  -3  -6  10          5.54          7.52         2.43 o                         
  -2  -6  10        429.12        435.29         8.95 o                         
  -1  -6  10          3.66          6.30         1.83 o                         
   0  -6  10        145.87        144.48         8.43 o                         
   1  -6  10          7.62         11.71         2.22 o                         
   2  -6  10        469.48        421.22        10.97 o                         
   3  -6  10        110.95        115.29         6.51 o                         
   4  -6  10         35.69         34.86         3.46 o                         
   5  -6  10        122.62        119.50        11.09 o                         
  -5  -5  10          8.58         11.22         1.62 o                         
  -4  -5  10         66.29         71.08         3.35 o                         
  -3  -5  10         59.35         62.65         4.21 o                         
  -2  -5  10          3.92          4.10         2.01 o                         
  -1  -5  10        862.26        877.81        20.59 o                         
   0  -5  10        193.21        204.30         7.61 o                         
   1  -5  10        164.83        161.45        10.22 o                         
   2  -5  10         31.26         24.81         2.21 o                         
   3  -5  10        244.54        251.10         8.76 o                         
   4  -5  10         82.01         91.91         5.98 o                         
   5  -5  10          4.56          5.47         2.63 o                         
  -5  -4  10         35.42         31.21         1.78 o                         
  -4  -4  10          6.09          9.70         2.05 o                         
  -3  -4  10        203.69        260.96         8.90 o                         
  -2  -4  10         69.56         72.19         3.20 o                         
  -1  -4  10         36.17         43.01         3.36 o                         
   0  -4  10        493.92        465.01        14.57 o                         
   1  -4  10          6.74          2.00         2.48 o                         
   2  -4  10         70.50         66.62         3.15 o                         
   3  -4  10         28.75         25.21         3.19 o                         
   4  -4  10          0.60          3.74         3.06 o                         
   5  -4  10         12.11         19.38         2.77 o                         
  -5  -3  10          9.33         10.78         2.21 o                         
  -4  -3  10        188.17        183.93         5.21 o                         
  -3  -3  10        115.66        101.48         7.73 o                         
  -2  -3  10          1.53          1.22         1.70 o                         
  -1  -3  10         22.68         26.01         2.84 o                         
   0  -3  10        117.82        128.59         9.66 o                         
   1  -3  10       1262.40       1274.40        53.74 o                         
   2  -3  10        880.73        833.47        19.65 o                         
   3  -3  10         47.93         36.77         2.68 o                         
   4  -3  10        101.46         97.13         4.35 o                         
   5  -3  10         32.14         32.18         3.30 o                         
  -5  -2  10          3.15          3.85         2.15 o                         
  -4  -2  10         23.87         27.22         2.60 o                         
  -3  -2  10         46.42         43.86         3.37 o                         
  -2  -2  10        340.48        347.04         8.29 o                         
  -1  -2  10          9.15          5.71         2.31 o                         
   0  -2  10        169.16        169.05         6.58 o                         
   1  -2  10        228.86        231.23         6.72 o                         
   2  -2  10        235.00        214.35         8.41 o                         
   3  -2  10          8.35          5.60         1.53 o                         
   4  -2  10         47.89         51.88         3.27 o                         
   5  -2  10         26.04         32.73         5.61 o                         
  -5  -1  10         59.75         62.97         3.41 o                         
  -4  -1  10        724.94        752.37        21.40 o                         
  -3  -1  10        156.56        155.66         6.19 o                         
  -2  -1  10         36.13         25.95         3.30 o                         
  -1  -1  10         69.39         70.26         3.99 o                         
   0  -1  10        152.73        175.25         6.07 o                         
   1  -1  10        296.10        304.85         8.40 o                         
   2  -1  10         41.80         41.51         2.75 o                         
   3  -1  10        584.35        592.75        15.17 o                         
   4  -1  10         63.43         56.77         3.94 o                         
   5  -1  10          1.74         -1.77         4.47 o                         
  -6   0  10          1.51          3.60         2.34 o                         
  -5   0  10         17.98         15.68         2.13 o                         
  -4   0  10        615.01        650.25        16.45 o                         
  -3   0  10          0.20          1.58         3.10 o                         
  -2   0  10        294.59        318.00         9.23 o                         
  -1   0  10        267.31        295.01         8.40 o                         
   0   0  10         15.72         13.78         2.49 o                         
   1   0  10        994.19        983.95        23.30 o                         
   2   0  10        131.95        129.77         7.08 o                         
   3   0  10         79.41         83.02         3.88 o                         
   4   0  10        168.29        162.47         8.16 o                         
   5   0  10         26.50         32.00         4.45 o                         
  -6   1  10          5.03          3.74         1.77 o                         
  -5   1  10         23.40         37.39         4.05 o                         
  -4   1  10          7.05          6.35         1.87 o                         
  -3   1  10         47.33         43.35         2.68 o                         
  -2   1  10       1998.23       2056.25        56.79 o                         
  -1   1  10        419.68        435.73        11.13 o                         
   0   1  10        151.11        144.67         6.08 o                         
   1   1  10        601.81        567.28        15.74 o                         
   2   1  10          0.90          2.57         2.00 o                         
   3   1  10          1.48          3.09         1.67 o                         
   4   1  10         32.76         32.82         3.87 o                         
   5   1  10         45.65         40.66         2.96 o                         
  -6   2  10         36.03         37.96         2.01 o                         
  -5   2  10        124.06        134.75         7.26 o                         
  -4   2  10        225.32        222.77         5.00 o                         
  -3   2  10         83.66         89.10         3.50 o                         
  -2   2  10        431.20        446.55        10.06 o                         
  -1   2  10          1.62          0.78         1.42 o                         
   0   2  10        104.48        116.15         5.41 o                         
   1   2  10        346.23        358.85         8.57 o                         
   2   2  10         23.44         27.98         3.02 o                         
   3   2  10         73.95         72.89         4.84 o                         
   4   2  10          0.12         -2.68         2.93 o                         
   5   2  10          3.26          4.73         3.14 o                         
  -6   3  10          1.57          2.56         1.26 o                         
  -4   3  10         10.91          8.00         1.89 o                         
  -3   3  10        440.06        462.22        11.25 o                         
  -2   3  10         64.09         64.94         3.01 o                         
  -1   3  10         26.30         37.08         2.65 o                         
   0   3  10        792.46        775.00        23.34 o                         
   1   3  10          0.38          1.92         1.82 o                         
   2   3  10         68.37         81.85         4.48 o                         
   3   3  10         86.69         88.10         4.07 o                         
   4   3  10          4.63          4.76         2.85 o                         
  -5   4  10         29.16         23.94         2.25 o                         
  -4   4  10         27.30         27.57         3.10 o                         
  -3   4  10        199.09        193.24         5.47 o                         
  -2   4  10         21.40         25.23         1.52 o                         
  -1   4  10         68.86         70.04         3.11 o                         
   0   4  10         77.61         86.74         4.91 o                         
   1   4  10         18.19         30.31         3.35 o                         
   2   4  10        152.00        160.19         9.21 o                         
   3   4  10         31.03         27.81         3.68 o                         
   4   4  10          1.18          0.91         1.93 o                         
  -6   5  10         23.74         17.19         2.08 o                         
  -5   5  10         24.44         29.12         2.40 o                         
  -4   5  10         38.73         35.88         4.63 o                         
  -3   5  10         29.94         32.51         2.00 o                         
  -2   5  10        197.44        196.89         4.07 o                         
  -1   5  10        628.11        656.74        14.80 o                         
   0   5  10         16.31         16.78         2.93 o                         
   1   5  10          5.98          4.08         2.79 o                         
   2   5  10        593.20        600.87        13.56 o                         
   3   5  10         18.37         14.62         3.15 o                         
  -5   6  10          2.34          3.13         1.16 o                         
  -4   6  10         85.81         91.17         7.22 o                         
  -3   6  10         12.29         10.58         1.57 o                         
  -2   6  10         27.96         29.88         2.07 o                         
  -1   6  10        106.95        103.61         3.65 o                         
   0   6  10        411.38        435.26        11.08 o                         
   1   6  10         71.23         77.05         4.22 o                         
   2   6  10         39.78         39.24         4.22 o                         
   3   6  10          4.62          3.32         2.59 o                         
  -5   7  10         25.93         26.20         2.10 o                         
  -4   7  10        167.82        167.03         4.83 o                         
  -3   7  10        264.49        285.06         7.66 o                         
  -2   7  10        302.43        275.78         6.89 o                         
  -1   7  10         30.42         29.31         1.95 o                         
   0   7  10          4.79          6.58         2.63 o                         
   1   7  10        472.30        490.17        15.11 o                         
   2   7  10         44.97         50.87         4.13 o                         
   3   7  10         13.56         13.37         2.73 o                         
  -5   8  10          2.02          4.77         2.68 o                         
  -4   8  10         63.76         58.15         8.05 o                         
  -3   8  10          5.57          7.53         2.56 o                         
  -2   8  10          5.16          6.49         1.71 o                         
  -1   8  10        261.17        261.09        13.67 o                         
   0   8  10        118.29        103.80        22.90 o                         
   1   8  10          0.51          2.60         3.17 o                         
   2   8  10          4.84          5.33         2.80 o                         
  -4   9  10          3.12          3.63         3.14 o                         
  -3   9  10          8.47         10.84         2.01 o                         
  -2   9  10        121.15        123.78         5.15 o                         
  -1   9  10         11.89         12.58         3.36 o                         
   0   9  10          4.43          3.30         3.18 o                         
   1   9  10          0.01          3.13         2.76 o                         
   2   9  10          5.41          8.82         2.63 o                         
  -4  10  10         58.93         46.23         7.18 o                         
  -3  10  10          1.95          2.98         1.39 o                         
  -2  10  10          0.29          2.10         2.03 o                         
  -1  10  10          0.25          1.12         1.68 o                         
   0  10  10          7.03          9.74         2.61 o                         
   1  10  10          4.34          6.27         7.51 o                         
  -3  11  10        101.87         89.88         5.11 o                         
  -2  11  10         23.21         24.79         4.28 o                         
  -1  11  10         28.13         28.10         2.14 o                         
   0  11  10        114.51        118.73         6.86 o                         
   1 -15  11        166.57        167.31         7.05 o                         
   2 -15  11         67.90         60.79         4.81 o                         
   0 -14  11         12.54         12.75         2.02 o                         
   1 -14  11         92.82        103.44         6.35 o                         
   2 -14  11         22.91         24.67         1.61 o                         
  -1 -13  11         74.34         73.94         2.34 o                         
   0 -13  11         73.72         81.08         2.89 o                         
   1 -13  11          2.37          4.92         2.48 o                         
   2 -13  11          0.72          5.25         1.76 o                         
   3 -13  11        143.49        156.36         4.38 o                         
  -2 -12  11          8.09          9.79         1.89 o                         
  -1 -12  11          5.57          5.38         1.54 o                         
   0 -12  11         24.81         25.56         2.24 o                         
   1 -12  11          3.19          2.09         1.98 o                         
   2 -12  11         41.32         43.08         2.99 o                         
   3 -12  11         83.29         90.32         3.34 o                         
   4 -12  11         61.79         71.70         4.58 o                         
  -3 -11  11         49.58         45.47         3.00 o                         
  -2 -11  11        186.83        201.92         9.33 o                         
  -1 -11  11         69.00         72.93         4.94 o                         
   0 -11  11          6.60         10.06         1.70 o                         
   1 -11  11         70.57         74.47         5.07 o                         
   2 -11  11         36.35         40.36         2.77 o                         
   3 -11  11         22.43         22.08         1.99 o                         
   4 -11  11          3.56          4.02         2.25 o                         
  -3 -10  11         47.31         49.31         3.34 o                         
  -2 -10  11         41.50         41.83         9.37 o                         
  -1 -10  11         41.23         51.75         4.30 o                         
   0 -10  11        130.23        122.73         5.05 o                         
   1 -10  11          9.34         11.25         1.91 o                         
   2 -10  11         19.10         17.63         1.77 o                         
   3 -10  11        104.13        103.36         2.98 o                         
   4 -10  11          1.47          7.05         6.29 o                         
   5 -10  11        117.51        120.60         6.05 o                         
  -3  -9  11          6.10          8.38         1.72 o                         
  -2  -9  11          6.52         10.85         2.17 o                         
  -1  -9  11         45.73         45.34         3.21 o                         
   0  -9  11        325.80        328.39         8.20 o                         
   1  -9  11         19.39         15.39         1.92 o                         
   2  -9  11          6.65          3.40         1.56 o                         
   3  -9  11         33.65         39.50         1.95 o                         
   4  -9  11         10.38          9.28         2.39 o                         
   5  -9  11         10.52         11.16         1.96 o                         
  -4  -8  11         10.05          7.83         1.48 o                         
  -3  -8  11        139.95        136.02         8.20 o                         
  -2  -8  11        159.98        179.94         4.87 o                         
  -1  -8  11          7.61          8.30         1.73 o                         
   0  -8  11        205.63        207.38         7.86 o                         
   1  -8  11         41.32         42.30         4.45 o                         
   2  -8  11          0.38          1.67         1.76 o                         
   3  -8  11        117.48        117.84         5.75 o                         
   4  -8  11         83.81         95.34        13.77 o                         
   5  -8  11         51.65         57.94         2.62 o                         
  -4  -7  11          6.87          8.27         1.65 o                         
  -3  -7  11          7.65          8.40         2.39 o                         
  -2  -7  11        725.08        702.89        16.39 o                         
  -1  -7  11         89.83         76.91         4.40 o                         
   0  -7  11         54.46         52.92         3.45 o                         
   1  -7  11        268.71        281.58        10.21 o                         
   2  -7  11        183.89        169.92         4.18 o                         
   3  -7  11        188.49        184.47         7.57 o                         
   4  -7  11         52.88         57.28         6.38 o                         
   5  -7  11         13.01         15.79         2.04 o                         
  -4  -6  11        154.75        180.54         5.28 o                         
  -3  -6  11        130.16        136.11         5.77 o                         
  -2  -6  11        297.23        288.05         9.18 o                         
  -1  -6  11        290.00        291.01        10.50 o                         
   0  -6  11        117.14        126.24        11.23 o                         
   1  -6  11        372.57        318.23         9.73 o                         
   2  -6  11          6.96          7.71         1.82 o                         
   3  -6  11         44.65         35.15         3.04 o                         
   4  -6  11          4.43          3.68         2.81 o                         
   5  -6  11         12.16         13.41         4.02 o                         
  -5  -5  11          2.63          0.97         1.90 o                         
  -4  -5  11        162.84        202.39         8.36 o                         
  -3  -5  11         52.51         51.21         4.08 o                         
  -2  -5  11         17.06         16.16         2.68 o                         
  -1  -5  11          1.68          1.43         2.50 o                         
   0  -5  11        357.21        374.86        21.49 o                         
   1  -5  11        138.19        127.16         4.26 o                         
   2  -5  11         10.17          7.35         2.41 o                         
   3  -5  11         23.60         21.65         4.18 o                         
   4  -5  11         94.29         95.72         4.32 o                         
   5  -5  11        111.67        114.89         4.73 o                         
  -5  -4  11         22.44         22.83         2.04 o                         
  -4  -4  11         33.87         42.73         2.68 o                         
  -3  -4  11         46.68         45.16         3.97 o                         
  -2  -4  11        672.66        665.17        14.67 o                         
  -1  -4  11         98.16        104.47         5.74 o                         
   0  -4  11         32.58         33.11         3.04 o                         
   1  -4  11        548.78        539.73        26.83 o                         
   2  -4  11         72.35         81.42         4.92 o                         
   3  -4  11         13.39         14.08         2.83 o                         
   4  -4  11        256.49        284.31        22.04 o                         
   5  -4  11         48.60         43.16         3.22 o                         
  -5  -3  11         50.00         60.92         3.01 o                         
  -4  -3  11         10.51         14.58         2.19 o                         
  -3  -3  11        275.63        252.49         9.37 o                         
  -2  -3  11       1371.47       1409.05        33.35 o                         
  -1  -3  11        327.84        348.13        11.79 o                         
   0  -3  11         24.44         26.69         5.43 o                         
   1  -3  11          1.39          4.07         2.89 o                         
   2  -3  11        494.68        505.81        18.09 o                         
   3  -3  11       1056.22       1038.70        24.39 o                         
   4  -3  11         46.17         48.34         5.15 o                         
   5  -3  11         72.82         68.06         3.95 o                         
  -5  -2  11         31.31         34.16         2.47 o                         
  -4  -2  11        144.30        160.57         5.52 o                         
  -3  -2  11         51.12         59.95         5.35 o                         
  -2  -2  11        180.52        188.22         6.64 o                         
  -1  -2  11         97.72        108.38         5.22 o                         
   0  -2  11        641.09        658.32        19.88 o                         
   1  -2  11        123.93        115.83         9.29 o                         
   2  -2  11        759.82        715.75        21.84 o                         
   3  -2  11        308.19        297.63        19.75 o                         
   4  -2  11          3.29          4.42         3.49 o                         
   5  -2  11          1.21          2.66         4.14 o                         
  -5  -1  11          3.19          3.30         1.72 o                         
  -4  -1  11        125.26        101.97         4.55 o                         
  -3  -1  11        370.44        402.49        13.08 o                         
  -2  -1  11          0.19         -1.15         2.33 o                         
  -1  -1  11        136.77        143.65         6.21 o                         
   0  -1  11        265.06        260.23         9.33 o                         
   1  -1  11         37.95         42.35         3.69 o                         
   2  -1  11        288.31        297.96        11.22 o                         
   3  -1  11         11.86         11.01         1.98 o                         
   4  -1  11         97.24         83.66        12.36 o                         
   5  -1  11        155.70        148.91         8.00 o                         
  -5   0  11         19.60         19.49         3.13 o                         
  -4   0  11          9.73          7.23         1.68 o                         
  -3   0  11        740.48        737.41        21.61 o                         
  -2   0  11          9.24          5.40         1.99 o                         
  -1   0  11        473.22        487.06        22.28 o                         
   0   0  11         16.39         19.87         2.87 o                         
   1   0  11         12.81         17.18         2.22 o                         
   2   0  11        209.08        217.69         7.21 o                         
   3   0  11        160.96        157.43         5.89 o                         
   4   0  11          3.70          2.93         2.96 o                         
   5   0  11         30.55         27.76         2.73 o                         
  -5   1  11         18.63         21.60         3.23 o                         
  -4   1  11          1.08          2.27         1.66 o                         
  -3   1  11        219.88        227.29         6.77 o                         
  -2   1  11        194.93        176.95         6.09 o                         
  -1   1  11         38.49         36.07         3.12 o                         
   0   1  11        232.09        198.45         7.77 o                         
   1   1  11         37.09         51.08         3.24 o                         
   2   1  11       1024.89       1025.05        24.79 o                         
   3   1  11        230.37        221.14         6.04 o                         
   4   1  11         51.36         53.75         4.30 o                         
   5   1  11          5.82          7.49         1.92 o                         
  -4   2  11        709.84        777.88        17.91 o                         
  -3   2  11        328.64        340.82        14.23 o                         
  -2   2  11          0.86          1.78         2.11 o                         
  -1   2  11        517.19        512.76        15.42 o                         
   0   2  11        303.42        293.19        11.72 o                         
   1   2  11        128.88        131.55         5.27 o                         
   2   2  11          8.50         11.87         2.73 o                         
   3   2  11         49.34         45.56         5.82 o                         
   4   2  11         21.76         25.46         3.22 o                         
  -5   3  11         10.01          7.08         3.17 o                         
  -4   3  11          5.44          4.31         2.01 o                         
  -3   3  11        188.54        204.50         5.92 o                         
  -2   3  11        331.18        353.07         6.64 o                         
  -1   3  11          1.46          2.38         1.63 o                         
   0   3  11        336.36        380.74        12.98 o                         
   1   3  11        532.02        536.03        13.98 o                         
   2   3  11        267.87        267.21         8.64 o                         
   3   3  11          4.25          3.50         6.25 o                         
   4   3  11         32.32         26.67         2.45 o                         
  -5   4  11          5.90          5.62         1.72 o                         
  -4   4  11         31.71         33.95         2.98 o                         
  -3   4  11        179.52        182.86         6.41 o                         
  -2   4  11         44.30         50.80         1.93 o                         
  -1   4  11         21.06         15.54         2.05 o                         
   0   4  11        216.84        233.75        13.03 o                         
   1   4  11         44.86         52.38         3.94 o                         
   2   4  11         11.87         14.33         2.29 o                         
   3   4  11         44.28         54.65         4.69 o                         
   4   4  11          0.94         -0.93         2.67 o                         
  -5   5  11         25.01         23.46         2.46 o                         
  -4   5  11         14.27         15.59         2.78 o                         
  -3   5  11        622.50        612.92        17.40 o                         
  -2   5  11         12.13         12.94         1.62 o                         
  -1   5  11          0.23          1.60         1.59 o                         
   0   5  11        244.13        249.71         8.02 o                         
   1   5  11          0.80         -0.65         2.77 o                         
   2   5  11         23.42         22.18         3.90 o                         
   3   5  11         20.36         16.90         2.93 o                         
  -4   6  11        259.25        258.68         8.18 o                         
  -3   6  11         10.02          8.16         2.02 o                         
  -2   6  11        199.74        194.41         4.60 o                         
  -1   6  11         47.68         48.41         4.09 o                         
   0   6  11        134.35        138.82         4.32 o                         
   1   6  11        153.35        159.02         6.91 o                         
   2   6  11         34.81         32.98         3.74 o                         
   3   6  11        113.68        123.47         7.64 o                         
  -5   7  11         14.83         21.80         3.01 o                         
  -4   7  11          2.79          3.92         2.63 o                         
  -3   7  11        233.97        259.98         8.35 o                         
  -2   7  11         98.36         89.61         4.43 o                         
  -1   7  11         30.69         28.97         2.37 o                         
   0   7  11         69.05         66.88         5.36 o                         
   1   7  11         54.00         57.31         4.34 o                         
   2   7  11         99.51        106.03         4.83 o                         
  -4   8  11         62.58         56.70        11.84 o                         
  -3   8  11         75.15         65.85         3.21 o                         
  -2   8  11        207.56        205.56         8.74 o                         
  -1   8  11          1.07          4.27         6.64 o                         
   0   8  11        201.19        163.15        13.78 o                         
   1   8  11          4.26          7.28         2.87 o                         
   2   8  11         18.75         21.99         3.11 o                         
  -4   9  11         73.70         68.08         7.94 o                         
  -3   9  11         72.87         75.05         4.69 o                         
  -2   9  11        143.17        144.02         5.40 o                         
  -1   9  11        173.18        170.76         6.03 o                         
   0   9  11          7.54          7.27         2.73 o                         
   1   9  11          0.49          0.38         2.27 o                         
  -3  10  11         24.98         24.10         3.35 o                         
  -2  10  11          0.74          2.63         1.53 o                         
  -1  10  11          8.86          7.82         1.63 o                         
   0  10  11         35.56         33.70         5.22 o                         
   1  10  11          0.88          3.34         3.49 o                         
  -2  11  11         24.59         16.46         2.26 o                         
   0 -14  12         50.46         60.39         3.49 o                         
   1 -14  12         35.19         33.19         2.60 o                         
   2 -14  12         17.48         21.50         1.38 o                         
   3 -14  12         86.98         86.31         4.40 o                         
  -1 -13  12         89.25         91.20         2.61 o                         
   0 -13  12        110.71        115.30         5.99 o                         
   1 -13  12          0.06          0.60         2.17 o                         
   2 -13  12         21.47         26.84         2.25 o                         
   3 -13  12          2.57          4.26         1.62 o                         
  -2 -12  12         43.87         34.20         2.56 o                         
  -1 -12  12          2.88          4.98         1.44 o                         
   0 -12  12         11.79          8.26         1.35 o                         
   1 -12  12          8.55          6.93         1.98 o                         
   2 -12  12         17.91         18.45         1.64 o                         
   3 -12  12         23.16         23.56         2.43 o                         
   4 -12  12        146.10        155.14         7.14 o                         
  -2 -11  12        118.56        124.92         6.33 o                         
  -1 -11  12        264.28        264.55        11.83 o                         
   0 -11  12          1.60          2.15         1.52 o                         
   1 -11  12        155.56        153.98         6.54 o                         
   2 -11  12         31.39         37.84         2.13 o                         
   3 -11  12          5.35          5.43         1.93 o                         
   4 -11  12         66.04         52.59         3.90 o                         
  -3 -10  12          3.15          4.68         1.35 o                         
  -2 -10  12         14.95         11.99         2.02 o                         
  -1 -10  12        284.66        308.12        13.73 o                         
   0 -10  12          3.50          5.25         1.52 o                         
   1 -10  12         45.41         41.68         2.60 o                         
   2 -10  12         14.89         19.65         1.73 o                         
   3 -10  12          6.47          8.43         2.65 o                         
   4 -10  12         68.39         73.13         3.78 o                         
  -3  -9  12          1.35          2.27         2.46 o                         
  -2  -9  12          6.08          4.46         2.23 o                         
  -1  -9  12         80.65         83.00         4.20 o                         
   0  -9  12          2.71          3.94         2.09 o                         
   1  -9  12        118.67        107.10         5.02 o                         
   2  -9  12         40.21         42.37         2.37 o                         
   3  -9  12          1.58          0.61         2.31 o                         
   4  -9  12        126.20        123.19         7.41 o                         
  -4  -8  12          3.00          2.12         1.21 o                         
  -2  -8  12        111.27        122.63         4.83 o                         
  -1  -8  12        184.51        179.75         5.34 o                         
   0  -8  12         45.88         51.69         4.75 o                         
   1  -8  12        276.43        280.93         8.19 o                         
   2  -8  12          2.00          6.14         1.57 o                         
   3  -8  12          4.21          4.51         2.06 o                         
   4  -8  12          0.32          5.35         2.68 o                         
   5  -8  12         21.44         22.36         2.14 o                         
  -4  -7  12         14.71         17.15         2.32 o                         
  -3  -7  12         60.73         51.55         4.45 o                         
  -2  -7  12         86.94         79.81         3.29 o                         
  -1  -7  12         86.72         88.78         4.71 o                         
   0  -7  12         22.20         21.63         2.56 o                         
   1  -7  12         58.26         60.68         3.98 o                         
   2  -7  12        346.03        331.88         7.65 o                         
   3  -7  12        297.30        317.99         8.53 o                         
   4  -7  12         56.46         58.03         3.31 o                         
   5  -7  12         29.69         25.40         2.51 o                         
  -4  -6  12          1.93          3.29         1.65 o                         
  -3  -6  12         73.55         68.82         5.98 o                         
  -2  -6  12        109.28        116.81         5.29 o                         
  -1  -6  12        358.73        340.93        12.13 o                         
   0  -6  12         66.61         63.65         5.09 o                         
   1  -6  12         17.39         17.33         2.02 o                         
   2  -6  12         29.20         30.19         2.38 o                         
   3  -6  12        104.69        112.50         4.34 o                         
   4  -6  12          0.51          0.41         2.41 o                         
   5  -6  12         24.80         27.18         2.60 o                         
  -4  -5  12          3.12          5.98         1.82 o                         
  -3  -5  12        709.20        702.61        29.00 o                         
  -2  -5  12         95.15         84.31         5.80 o                         
  -1  -5  12         68.77         67.87         4.92 o                         
   0  -5  12         17.08         16.27         2.81 o                         
   1  -5  12        104.69        117.81         5.45 o                         
   2  -5  12        204.93        205.10         6.86 o                         
   3  -5  12          3.47          3.32         3.24 o                         
   4  -5  12         16.37         16.86         2.60 o                         
   5  -5  12         63.11         60.75         4.40 o                         
  -5  -4  12         18.96         18.52         1.85 o                         
  -4  -4  12         93.80         86.23         3.27 o                         
  -3  -4  12        493.49        521.33        22.52 o                         
  -2  -4  12         21.88         22.92         3.11 o                         
  -1  -4  12        389.52        408.82        14.73 o                         
   0  -4  12         19.87         14.65         2.70 o                         
   1  -4  12         69.82         80.49         8.44 o                         
   2  -4  12        534.99        494.57        12.64 o                         
   3  -4  12         31.65         29.23         4.41 o                         
   4  -4  12         28.22         30.07         3.45 o                         
   5  -4  12         98.46         99.34         3.98 o                         
  -5  -3  12         12.81         18.53         1.76 o                         
  -4  -3  12         13.31         20.54         3.54 o                         
  -3  -3  12         28.21         24.40         3.49 o                         
  -2  -3  12         11.83         10.05         2.60 o                         
  -1  -3  12        305.09        307.23        10.98 o                         
   0  -3  12         26.02         23.37         2.96 o                         
   1  -3  12          1.09          1.33         2.73 o                         
   2  -3  12        123.54        116.95         5.56 o                         
   3  -3  12        202.86        205.46        20.14 o                         
   4  -3  12         28.50         31.33         5.00 o                         
   5  -3  12          1.22          0.97         1.49 o                         
  -5  -2  12          6.90          9.06         1.59 o                         
  -4  -2  12        316.20        312.03        10.28 o                         
  -3  -2  12        626.96        548.07        22.80 o                         
  -2  -2  12          7.85          5.90         2.15 o                         
  -1  -2  12         47.54         40.11         3.65 o                         
   0  -2  12         92.22         85.80         4.85 o                         
   1  -2  12        411.21        417.91        13.96 o                         
   2  -2  12        353.11        338.06        30.32 o                         
   3  -2  12         70.39         63.28         5.43 o                         
   4  -2  12         83.92         78.54         5.65 o                         
   5  -2  12          2.72          8.09         2.43 o                         
  -5  -1  12         50.06         51.39         3.81 o                         
  -4  -1  12         24.86         28.11         2.27 o                         
  -3  -1  12         70.56         78.59         4.61 o                         
  -2  -1  12        284.77        275.34        11.49 o                         
  -1  -1  12        264.47        301.04        18.65 o                         
   0  -1  12         78.62         75.67         5.65 o                         
   1  -1  12       1507.37       1492.60        42.39 o                         
   2  -1  12          0.81          2.55         2.00 o                         
   3  -1  12         11.63          7.78         5.21 o                         
   4  -1  12         10.70          9.09         1.99 o                         
   5  -1  12          2.96          6.31         2.92 o                         
  -5   0  12         37.37         35.45         3.25 o                         
  -4   0  12         30.17         40.90         2.49 o                         
  -3   0  12          0.00          3.08         1.90 o                         
  -2   0  12        723.91        746.67        18.85 o                         
  -1   0  12        102.08         99.91         4.96 o                         
   0   0  12         12.30         14.27         2.50 o                         
   1   0  12        382.80        389.36        11.34 o                         
   2   0  12          0.12          0.17         2.01 o                         
   3   0  12         49.36         55.84         4.14 o                         
   4   0  12          3.48          5.35         2.71 o                         
   5   0  12          0.07          2.05         2.24 o                         
  -5   1  12          1.60          1.50         2.20 o                         
  -4   1  12        249.07        276.82         9.42 o                         
  -3   1  12        163.35        170.95         5.18 o                         
  -2   1  12         85.55         92.11         5.11 o                         
  -1   1  12        502.14        493.85        11.61 o                         
   0   1  12        752.64        774.67        23.57 o                         
   1   1  12          4.82          3.57         2.79 o                         
   2   1  12        100.70         97.03         4.81 o                         
   3   1  12        172.05        160.10         6.42 o                         
   4   1  12          2.65          6.67         2.25 o                         
  -4   2  12        102.98        116.82         4.10 o                         
  -3   2  12         38.44         47.76         2.91 o                         
  -2   2  12         42.73         33.41         3.01 o                         
  -1   2  12        313.54        308.20         8.48 o                         
   0   2  12        111.94         98.30         6.82 o                         
   1   2  12       1361.04       1359.19        31.80 o                         
   2   2  12          0.21          1.34         2.01 o                         
   3   2  12          0.09          2.75         3.14 o                         
   4   2  12         51.48         43.74         2.75 o                         
  -5   3  12         18.87         15.60         1.81 o                         
  -4   3  12          7.02         10.92         2.49 o                         
  -3   3  12         39.20         41.05         3.32 o                         
  -2   3  12        340.10        332.37         7.72 o                         
  -1   3  12        118.01        118.73         3.92 o                         
   0   3  12         45.56         47.64         4.08 o                         
   1   3  12        191.66        177.25         6.40 o                         
   2   3  12        129.54        128.74         7.39 o                         
   3   3  12        115.51        127.46         6.15 o                         
   4   3  12          0.42          1.00         2.90 o                         
  -5   4  12        117.21        123.77         5.85 o                         
  -4   4  12          6.78          7.00         2.11 o                         
  -3   4  12         85.48         81.92         3.69 o                         
  -2   4  12         42.32         41.21         2.93 o                         
  -1   4  12        102.97         90.16         3.38 o                         
   0   4  12        445.37        433.73        12.07 o                         
   1   4  12        113.46        122.07         5.32 o                         
   2   4  12          0.33          2.95         3.51 o                         
   3   4  12         44.71         41.57         3.27 o                         
  -5   5  12          0.08          1.27         1.38 o                         
  -4   5  12        108.06        109.68         4.43 o                         
  -2   5  12         13.94         15.79         1.64 o                         
  -1   5  12         46.17         52.36         2.78 o                         
   0   5  12          3.74          4.76         2.05 o                         
   1   5  12         34.61         25.16         3.96 o                         
   2   5  12          1.68         -0.38         3.20 o                         
   3   5  12         17.24         19.90         2.96 o                         
  -5   6  12          0.59         -0.47         2.46 o                         
  -4   6  12         14.02         16.25         3.72 o                         
  -3   6  12        274.36        305.42        18.88 o                         
  -2   6  12          2.88          3.47         1.59 o                         
  -1   6  12          8.78          6.60         1.74 o                         
   0   6  12         18.39         15.23         3.86 o                         
   1   6  12          1.45          1.41         3.40 o                         
   2   6  12         19.35         26.38         3.12 o                         
   3   6  12         10.49          9.98         2.06 o                         
  -4   7  12         14.31         13.57         2.33 o                         
  -3   7  12          1.22          1.61         2.45 o                         
  -2   7  12         97.43        115.35         8.74 o                         
  -1   7  12         38.30         42.03         7.28 o                         
   0   7  12          4.09         -0.62         3.08 o                         
   1   7  12         10.56         10.85         2.97 o                         
   2   7  12         65.19         78.89         3.77 o                         
  -4   8  12        242.53        202.56        29.99 o                         
  -3   8  12          1.56          2.90         2.61 o                         
  -2   8  12         28.54         27.88         2.84 o                         
  -1   8  12        294.18        273.06        13.20 o                         
   0   8  12          3.63          1.07         2.58 o                         
   1   8  12         78.64         78.01        11.18 o                         
   2   8  12         12.96         15.72         3.56 o                         
  -3   9  12          4.74          8.89         3.15 o                         
  -2   9  12         94.31         81.77         3.48 o                         
  -1   9  12          8.89          6.89         1.74 o                         
   1   9  12          9.83         16.88         4.13 o                         
  -3  10  12          0.83          2.03         1.93 o                         
  -2  10  12         64.66         44.67         3.40 o                         
  -1  10  12         12.99          8.33         1.73 o                         
   0  10  12         59.18         63.75         4.71 o                         
   1 -14  13         55.12         44.49         3.07 o                         
   2 -14  13          1.91          4.65         1.76 o                         
   0 -13  13         36.89         37.11         2.95 o                         
   1 -13  13         80.46         78.91         4.28 o                         
   2 -13  13         22.48         19.29         1.77 o                         
   3 -13  13          0.77          0.92         1.31 o                         
  -1 -12  13         54.05         55.50         2.53 o                         
   0 -12  13          5.81          6.96         2.38 o                         
   1 -12  13          5.77          8.39         1.86 o                         
   2 -12  13         39.66         38.70         1.82 o                         
   3 -12  13         33.36         35.98         2.44 o                         
  -2 -11  13         49.61         47.42         3.34 o                         
  -1 -11  13         42.34         43.41         3.60 o                         
   0 -11  13         13.86         15.32         2.68 o                         
   1 -11  13         30.04         30.71         2.60 o                         
   2 -11  13         53.74         55.51         2.27 o                         
   3 -11  13        255.92        266.99         8.49 o                         
   4 -11  13          1.24          2.36         2.08 o                         
  -3 -10  13         22.07         26.21         1.65 o                         
  -2 -10  13          9.15          9.16         2.67 o                         
  -1 -10  13          0.47          4.29         2.56 o                         
   0 -10  13        130.22        150.33         8.18 o                         
   1 -10  13         13.65          9.44         1.91 o                         
   2 -10  13          6.59         10.38         2.26 o                         
   3 -10  13         24.68         28.97         2.81 o                         
   4 -10  13          0.54         -0.28         1.96 o                         
  -3  -9  13        117.19        140.83         6.84 o                         
  -2  -9  13        100.08         88.66         5.10 o                         
  -1  -9  13          9.82          7.54         2.92 o                         
   0  -9  13        106.74        112.65         5.04 o                         
   1  -9  13          1.22          1.54         1.58 o                         
   2  -9  13         74.36         81.82         5.62 o                         
   3  -9  13         14.69         14.92         2.35 o                         
   4  -9  13          3.68          6.55         2.36 o                         
  -4  -8  13         47.84         47.06         2.92 o                         
  -3  -8  13          1.97          2.39         1.72 o                         
  -2  -8  13        158.07        152.51         5.53 o                         
  -1  -8  13        203.09        197.81         5.71 o                         
   0  -8  13         15.27         19.77         3.37 o                         
   1  -8  13         29.36         24.73         2.39 o                         
   2  -8  13        199.81        216.83         5.73 o                         
   3  -8  13        107.24        113.92         6.08 o                         
   4  -8  13          0.02          0.15         2.27 o                         
   5  -8  13         46.48         41.12         2.02 o                         
  -4  -7  13         32.67         31.36         2.01 o                         
  -3  -7  13          6.82         11.86         2.07 o                         
  -2  -7  13         70.67         60.43         3.14 o                         
  -1  -7  13        414.70        400.60        13.09 o                         
   0  -7  13        262.97        262.19        13.98 o                         
   1  -7  13          5.07          5.48         2.35 o                         
   2  -7  13         83.79         86.48         3.16 o                         
   3  -7  13          7.86          6.59         3.33 o                         
   4  -7  13         86.58         97.75         3.71 o                         
   5  -7  13         25.85         22.50         3.68 o                         
  -4  -6  13          4.74          4.02         1.76 o                         
  -3  -6  13         82.71         98.61        12.78 o                         
  -2  -6  13        149.60        152.47         6.12 o                         
  -1  -6  13        202.04        208.30         8.54 o                         
   0  -6  13          0.07          1.40         2.55 o                         
   1  -6  13        352.17        321.17        13.33 o                         
   2  -6  13         12.02         12.55         1.68 o                         
   3  -6  13        155.30        160.22         6.44 o                         
   4  -6  13         55.26         63.11         3.26 o                         
   5  -6  13          0.11          0.53         1.61 o                         
  -4  -5  13         23.08         20.29         1.86 o                         
  -3  -5  13         43.02         38.57         4.88 o                         
  -2  -5  13        191.65        189.88         7.03 o                         
  -1  -5  13         13.01         10.56         2.50 o                         
   0  -5  13          1.51          3.79         2.94 o                         
   1  -5  13         74.99         72.92        10.14 o                         
   2  -5  13         14.74         21.41         3.76 o                         
   3  -5  13         74.63         82.14         4.64 o                         
   4  -5  13          1.17          1.21         2.03 o                         
   5  -5  13          0.04         -1.32         2.00 o                         
  -4  -4  13         24.75         29.74         2.62 o                         
  -3  -4  13         45.00         40.57         5.28 o                         
  -2  -4  13        185.84        179.18         6.83 o                         
  -1  -4  13         80.31         73.92         6.85 o                         
   0  -4  13        390.73        419.73        14.24 o                         
   1  -4  13         38.00         35.05         6.54 o                         
   2  -4  13         28.36         33.15         3.64 o                         
   3  -4  13        113.03        110.13         6.77 o                         
   4  -4  13          9.38         17.55         3.41 o                         
   5  -4  13          5.93          2.35         1.65 o                         
  -5  -3  13          2.07          2.29         1.64 o                         
  -4  -3  13         78.87         78.33         4.98 o                         
  -3  -3  13          4.06          5.53         2.62 o                         
  -2  -3  13          1.10         -0.36         2.16 o                         
  -1  -3  13        263.19        252.40         9.75 o                         
   0  -3  13         25.35         27.14         4.99 o                         
   1  -3  13        455.71        443.46        24.21 o                         
   2  -3  13         77.90         67.48         4.40 o                         
   3  -3  13        133.15        121.08         7.81 o                         
   4  -3  13        273.05        218.72        10.77 o                         
   5  -3  13         33.58         33.29         2.45 o                         
  -5  -2  13         44.04         51.52         3.41 o                         
  -4  -2  13         44.34         57.47         3.25 o                         
  -3  -2  13        476.75        427.07        15.45 o                         
  -2  -2  13        402.81        414.73        12.02 o                         
  -1  -2  13         63.70         68.67         4.61 o                         
   0  -2  13        158.60        166.79        12.91 o                         
   1  -2  13        533.66        501.35        16.58 o                         
   2  -2  13         31.65         25.16         3.64 o                         
   3  -2  13         82.38         81.27         4.57 o                         
   4  -2  13          3.99          0.67         3.13 o                         
   5  -2  13         72.69         69.61         2.92 o                         
  -5  -1  13        197.20        210.56         9.16 o                         
  -4  -1  13         10.49         13.85         1.80 o                         
  -3  -1  13         60.23         51.66         3.86 o                         
  -2  -1  13        217.56        217.17         9.92 o                         
  -1  -1  13        151.92        174.11         7.55 o                         
   0  -1  13        131.58        132.66         6.33 o                         
   1  -1  13         82.85         82.56         5.17 o                         
   2  -1  13        406.60        387.88        21.78 o                         
   3  -1  13        143.13        141.24         5.91 o                         
   4  -1  13          0.45          2.65         2.19 o                         
  -5   0  13         22.94         31.92         2.79 o                         
  -4   0  13          7.35          6.23         2.59 o                         
  -3   0  13         79.45         77.96         3.23 o                         
  -2   0  13        117.15        120.97         5.12 o                         
  -1   0  13          1.23          9.20         4.30 o                         
   0   0  13        131.34        139.56         6.52 o                         
   1   0  13         97.03         84.73         5.37 o                         
   2   0  13         91.21         78.23         6.31 o                         
   3   0  13          2.93          4.44         2.99 o                         
   4   0  13         20.91         21.13         4.67 o                         
  -4   1  13         31.12         29.89         2.28 o                         
  -3   1  13        474.98        489.37        18.36 o                         
  -2   1  13        420.00        399.19        14.44 o                         
  -1   1  13         13.96         12.51         2.21 o                         
   0   1  13        180.75        199.92         7.12 o                         
   1   1  13        238.04        234.57         7.53 o                         
   2   1  13          7.22          4.77         3.28 o                         
   3   1  13         12.74         10.15         3.88 o                         
   4   1  13          0.57          1.46         3.69 o                         
  -5   2  13          5.21          4.35         1.44 o                         
  -4   2  13          3.73          4.96         2.05 o                         
  -3   2  13        637.13        656.54        15.48 o                         
  -2   2  13         67.24         58.04         3.66 o                         
  -1   2  13        184.59        210.20         7.14 o                         
   0   2  13         66.02         67.71         4.60 o                         
   1   2  13         21.86         27.70         3.34 o                         
   2   2  13        241.96        260.75        12.43 o                         
   3   2  13          0.10          2.54         2.77 o                         
   4   2  13         34.22         34.26         3.74 o                         
  -5   3  13          1.86          3.40         1.56 o                         
  -4   3  13          8.38          6.37         2.03 o                         
  -3   3  13         14.92         13.60         1.98 o                         
  -2   3  13        267.69        284.02         7.44 o                         
  -1   3  13        361.62        371.05         8.57 o                         
   0   3  13         76.01         71.12         4.37 o                         
   1   3  13        139.84        144.85         6.62 o                         
   2   3  13        112.12        119.59         5.73 o                         
   3   3  13          1.63          1.45         2.48 o                         
  -4   4  13         97.65         96.71         5.09 o                         
  -3   4  13         35.21         30.67         2.22 o                         
  -2   4  13        268.47        261.46         7.18 o                         
  -1   4  13         76.00         70.48         4.53 o                         
   0   4  13        115.61        106.34         4.58 o                         
   1   4  13        272.34        278.83         9.66 o                         
   2   4  13          1.02          1.68         3.09 o                         
   3   4  13          8.66          9.44         2.66 o                         
  -5   5  13         11.82         14.22         2.47 o                         
  -4   5  13          0.12          2.18         3.81 o                         
  -3   5  13         16.36         21.45         4.47 o                         
  -2   5  13         30.16         27.81         2.16 o                         
  -1   5  13        314.66        313.55         8.46 o                         
   0   5  13         52.25         54.35         4.85 o                         
   1   5  13         88.50        104.88         8.33 o                         
   2   5  13          0.45          3.32         2.71 o                         
   3   5  13         10.95         11.56         2.18 o                         
  -4   6  13          1.66          3.20         3.15 o                         
  -3   6  13          1.44          2.27         2.63 o                         
  -2   6  13          4.11          6.74         1.76 o                         
  -1   6  13          1.67          2.27         1.55 o                         
   0   6  13         51.69         51.83         4.42 o                         
   1   6  13        113.83        121.60         5.38 o                         
   2   6  13          3.02          7.49         2.27 o                         
  -4   7  13         31.39         23.85         4.33 o                         
  -3   7  13          0.53          1.82         2.61 o                         
  -2   7  13         33.61         33.42         3.60 o                         
  -1   7  13          0.01          0.42         1.73 o                         
   0   7  13         15.04         14.90         2.89 o                         
   1   7  13          0.11          1.88         2.32 o                         
   2   7  13         11.48         12.71         3.58 o                         
  -2   8  13          5.08          6.21         1.52 o                         
  -1   8  13         39.28         31.01         2.13 o                         
   1   8  13          0.12          3.71         4.12 o                         
  -3   9  13        111.42         83.03         4.61 o                         
  -2   9  13          2.76          1.64         2.52 o                         
  -1   9  13         27.53         17.81         2.34 o                         
   0   9  13          5.08          4.19         3.91 o                         
   0 -13  14         10.70         11.26         2.81 o                         
   1 -13  14          2.45          0.88         1.83 o                         
   2 -13  14         63.05         63.99         3.71 o                         
  -1 -12  14         34.82         35.02         1.87 o                         
   0 -12  14         77.02         79.66         4.66 o                         
   1 -12  14          1.57          2.28         1.75 o                         
   2 -12  14         22.47         22.07         1.66 o                         
   3 -12  14         26.61         29.50         2.96 o                         
  -2 -11  14         63.78         59.15         2.90 o                         
  -1 -11  14         68.96         72.30         4.39 o                         
   0 -11  14         59.06         63.62         4.58 o                         
   1 -11  14         38.81         37.86         3.34 o                         
   2 -11  14          0.44         -0.06         1.41 o                         
   3 -11  14         21.45         26.08         2.98 o                         
  -2 -10  14          0.10          1.60         1.86 o                         
  -1 -10  14         47.82         50.45         4.03 o                         
   0 -10  14         50.42         61.50         4.73 o                         
   1 -10  14         58.71         53.89         2.69 o                         
   2 -10  14         69.89         76.80         3.52 o                         
   3 -10  14          6.24          7.98         2.42 o                         
   4 -10  14         79.65         68.72         4.81 o                         
  -3  -9  14          8.11          8.16         1.33 o                         
  -2  -9  14        178.55        159.03         7.49 o                         
  -1  -9  14         25.62         28.10         3.46 o                         
   0  -9  14         62.45         64.02         5.09 o                         
   1  -9  14         30.86         31.29         2.65 o                         
   2  -9  14         16.59         21.84         1.87 o                         
   3  -9  14         69.61         67.27         8.75 o                         
   4  -9  14          7.30          7.38         1.94 o                         
  -3  -8  14         34.41         31.13         2.12 o                         
  -2  -8  14        102.26         97.88         5.22 o                         
  -1  -8  14        378.52        356.13        11.23 o                         
   0  -8  14         65.25         68.90         3.98 o                         
   1  -8  14          3.12          5.27         1.66 o                         
   2  -8  14          0.34          0.78         1.68 o                         
   3  -8  14         72.59         73.12         6.16 o                         
   4  -8  14         27.99         30.95         3.37 o                         
  -4  -7  14         17.28         22.68         2.13 o                         
  -3  -7  14         11.71         13.23         1.89 o                         
  -2  -7  14          9.88          6.98         2.03 o                         
  -1  -7  14         36.48         36.31         7.05 o                         
   0  -7  14         32.66         30.72         2.87 o                         
   1  -7  14         17.50         13.75         4.88 o                         
   2  -7  14         33.57         39.11         2.40 o                         
   3  -7  14         31.50         36.66         4.73 o                         
   4  -7  14        203.48        193.67         5.29 o                         
  -4  -6  14         44.77         36.85         2.86 o                         
  -3  -6  14         84.02         75.38         3.56 o                         
  -2  -6  14        463.53        468.54        20.09 o                         
  -1  -6  14          2.94          2.86         2.24 o                         
   0  -6  14         66.76         62.97         5.36 o                         
   1  -6  14         28.31         27.14         3.68 o                         
   2  -6  14          1.22          2.34         1.36 o                         
   3  -6  14         73.55         73.62         5.51 o                         
   4  -6  14          9.13          8.97         1.84 o                         
  -4  -5  14          9.37         12.43         2.38 o                         
  -3  -5  14         20.49         21.47         2.28 o                         
  -2  -5  14         16.34         19.93         4.09 o                         
  -1  -5  14        270.09        260.48         8.67 o                         
   0  -5  14        311.70        318.85        11.61 o                         
   1  -5  14          2.28          2.51         4.01 o                         
   2  -5  14        454.37        432.38        11.30 o                         
   3  -5  14         60.04         56.51         3.76 o                         
   4  -5  14          5.47          5.19         1.70 o                         
  -4  -4  14         22.05         17.11         2.01 o                         
  -3  -4  14          1.08          3.36         1.75 o                         
  -2  -4  14         30.86         31.45         3.13 o                         
  -1  -4  14         89.52         93.10         7.17 o                         
   0  -4  14         23.36         23.61         3.34 o                         
   1  -4  14         13.01         10.95         2.75 o                         
   2  -4  14         11.38         10.96         2.85 o                         
   3  -4  14         36.86         34.04         3.18 o                         
   4  -4  14         14.38         16.61         2.87 o                         
  -4  -3  14         24.79         21.39         2.69 o                         
  -3  -3  14        182.58        162.22        21.39 o                         
  -2  -3  14         12.53         13.03         2.49 o                         
  -1  -3  14        522.42        528.60        17.38 o                         
   0  -3  14        390.05        399.31        23.41 o                         
   1  -3  14        527.40        537.90        28.10 o                         
   2  -3  14        123.23        106.42         5.46 o                         
   3  -3  14         81.84         80.09         6.87 o                         
   4  -3  14         46.83         36.36         3.97 o                         
  -4  -2  14          3.99          3.34         1.42 o                         
  -3  -2  14         96.85         93.67         5.97 o                         
  -2  -2  14        134.66        128.83         5.51 o                         
  -1  -2  14        103.63        102.72         5.72 o                         
   0  -2  14        122.31        129.74         6.81 o                         
   1  -2  14          0.32          1.36         2.88 o                         
   2  -2  14        626.98        645.89        31.70 o                         
   3  -2  14          0.00         -0.58         5.37 o                         
   4  -2  14         49.64         28.11         3.13 o                         
  -5  -1  14          1.61          1.02         1.43 o                         
  -4  -1  14        150.22        139.12         7.56 o                         
  -3  -1  14        133.37        143.93         4.51 o                         
  -2  -1  14         34.31         31.64         3.76 o                         
  -1  -1  14        537.21        540.81        17.72 o                         
   0  -1  14          0.02          0.49         2.72 o                         
   1  -1  14         10.06         11.88         3.31 o                         
   2  -1  14        152.97        148.60         7.59 o                         
   3  -1  14         48.31         51.76         3.70 o                         
   4  -1  14        142.19        130.54         7.51 o                         
  -5   0  14         12.31         10.95         2.22 o                         
  -4   0  14        345.48        348.29        11.71 o                         
  -3   0  14         35.42         34.08         3.34 o                         
  -2   0  14        100.01        119.29         7.68 o                         
  -1   0  14        102.00         67.99         8.19 o                         
   0   0  14        127.40        120.71         6.07 o                         
   1   0  14        286.53        274.66        10.52 o                         
   2   0  14         41.21         46.46         7.32 o                         
   3   0  14          7.21          6.00         2.82 o                         
   4   0  14          9.23         12.20         3.49 o                         
  -5   1  14         10.02         10.29         1.67 o                         
  -4   1  14          0.28          0.56         1.53 o                         
  -3   1  14        197.50        214.95         6.04 o                         
  -2   1  14        105.44        122.32         4.56 o                         
  -1   1  14         88.67         87.53         5.17 o                         
   0   1  14        194.61        206.86         8.48 o                         
   1   1  14        144.96        162.85         6.92 o                         
   2   1  14          0.01          1.19         3.37 o                         
   3   1  14          2.97          0.75         2.53 o                         
   4   1  14          8.31         13.01         2.95 o                         
  -4   2  14          0.50          0.90         1.45 o                         
  -3   2  14          6.92          7.72         1.87 o                         
  -2   2  14        461.55        474.13        10.01 o                         
  -1   2  14          6.77          5.70         1.93 o                         
   0   2  14          0.29         -0.98         2.26 o                         
   1   2  14          4.00          1.88         3.47 o                         
   2   2  14         12.14         13.24         3.33 o                         
   3   2  14         43.11         45.10         3.08 o                         
  -4   3  14         42.23         44.17         3.17 o                         
  -3   3  14         18.41         13.61         1.73 o                         
  -2   3  14         29.34         32.16         3.40 o                         
  -1   3  14         36.38         40.28         3.31 o                         
   0   3  14         98.66         93.17         4.55 o                         
   1   3  14         76.21         66.77         4.57 o                         
   2   3  14          0.75          2.03         4.00 o                         
   3   3  14        106.75        112.93         5.81 o                         
  -4   4  14         25.11         19.29         3.96 o                         
  -2   4  14          7.46          9.10         1.98 o                         
  -1   4  14         15.42         14.58         2.32 o                         
   0   4  14        334.20        346.93        15.05 o                         
   1   4  14         11.71         17.67         3.40 o                         
   2   4  14         81.02         87.70         4.44 o                         
  -4   5  14         14.42         13.25         4.17 o                         
  -3   5  14          0.45          3.02         2.32 o                         
  -2   5  14          9.83         16.81         3.73 o                         
  -1   5  14         45.76         56.03         2.91 o                         
   0   5  14          1.27         -0.44         1.98 o                         
   1   5  14          0.20         -1.64         2.71 o                         
   2   5  14         26.10         25.10         5.08 o                         
  -4   6  14          2.07          2.30         1.50 o                         
  -3   6  14          1.57          2.55         1.93 o                         
  -2   6  14         15.45         15.41         3.26 o                         
  -1   6  14         15.70         18.60         6.15 o                         
   0   6  14          9.20          7.62         1.82 o                         
   1   6  14          8.33         11.12         2.70 o                         
   2   6  14         22.95         24.61         3.86 o                         
  -1   7  14         13.91          7.73         5.04 o                         
   1   7  14         66.26         85.03         5.90 o                         
  -2   8  14         26.17         17.92         3.01 o                         
  -1   8  14          0.10         -1.05         2.13 o                         
   0   8  14          6.81          9.80         3.97 o                         
   0 -12  15         11.04         15.54         2.07 o                         
   1 -12  15          7.28          2.52         1.41 o                         
   2 -12  15          0.08          1.10         1.34 o                         
  -1 -11  15         23.18         18.74         2.30 o                         
   0 -11  15         49.98         53.32         7.09 o                         
   1 -11  15         50.26         48.86         2.19 o                         
   2 -11  15         10.75          8.68         1.31 o                         
  -2 -10  15        233.77        251.48        10.70 o                         
  -1 -10  15          2.06          4.84         2.21 o                         
   0 -10  15          6.25          7.41         2.57 o                         
   1 -10  15          0.38          0.88         1.47 o                         
   2 -10  15         65.23         67.37         3.01 o                         
   3 -10  15         14.26         11.91         2.07 o                         
  -2  -9  15          4.79          6.74         1.79 o                         
  -1  -9  15         32.02         35.03         3.46 o                         
   0  -9  15         87.41         97.15         6.06 o                         
   1  -9  15          0.33          0.09         1.74 o                         
   2  -9  15         15.86         18.86         1.61 o                         
   3  -9  15         90.69         90.22         4.02 o                         
   4  -9  15         38.89         32.42         1.95 o                         
  -3  -8  15         25.21         27.52         2.06 o                         
  -2  -8  15          3.86          4.49         1.60 o                         
  -1  -8  15         23.08         23.92         2.32 o                         
   0  -8  15        368.30        373.79        16.45 o                         
   1  -8  15         11.70         13.91         3.18 o                         
   2  -8  15          4.60          2.40         1.52 o                         
   3  -8  15         94.37         98.61         9.69 o                         
   4  -8  15          6.52          5.58         2.01 o                         
  -3  -7  15         43.34         42.54         4.67 o                         
  -2  -7  15          2.05          3.40         1.80 o                         
  -1  -7  15         78.68         81.93         3.95 o                         
   0  -7  15        101.68         93.80         5.78 o                         
   1  -7  15         16.38         18.62         3.30 o                         
   2  -7  15        280.23        268.68         8.77 o                         
   3  -7  15         10.01          8.94         3.40 o                         
   4  -7  15          7.00          8.34         1.90 o                         
  -3  -6  15         87.44         97.01         6.04 o                         
  -2  -6  15         22.74         18.37         2.32 o                         
  -1  -6  15        129.32        139.84         7.95 o                         
   0  -6  15         62.48         61.57         4.25 o                         
   1  -6  15        126.00        132.80         6.03 o                         
   2  -6  15        280.82        261.90         8.54 o                         
   3  -6  15        110.57         99.87         6.02 o                         
   4  -6  15         16.35         14.29         1.46 o                         
  -4  -5  15        134.00        132.30         4.33 o                         
  -3  -5  15          0.66          1.43         1.66 o                         
  -2  -5  15          2.75          1.46         3.67 o                         
  -1  -5  15         32.96         38.60         3.39 o                         
   0  -5  15        145.02        148.50        13.66 o                         
   1  -5  15         69.58         55.98         6.43 o                         
   2  -5  15         58.17         51.71         2.72 o                         
   3  -5  15         35.35         31.94         2.88 o                         
   4  -5  15         74.24         60.33         6.09 o                         
  -4  -4  15         28.18         29.05         1.59 o                         
  -3  -4  15         42.37         40.99         4.43 o                         
  -2  -4  15         36.23         35.09         7.46 o                         
  -1  -4  15         21.50         22.70         3.21 o                         
   0  -4  15         31.83         32.43         3.65 o                         
   1  -4  15          5.56          5.65         4.12 o                         
   2  -4  15         78.55         73.07         8.11 o                         
   3  -4  15          8.52          6.46         2.23 o                         
   4  -4  15         36.83         36.10         4.02 o                         
  -4  -3  15          1.20          2.58         1.34 o                         
  -3  -3  15         32.10         27.94         3.43 o                         
  -2  -3  15        362.98        382.96        17.33 o                         
  -1  -3  15         70.18         64.32         9.33 o                         
   0  -3  15          1.12          2.63         3.08 o                         
   1  -3  15        100.03         98.80         5.35 o                         
   2  -3  15         86.46         65.36         4.83 o                         
   3  -3  15         60.93         63.25         6.05 o                         
   4  -3  15         18.59         15.34         3.54 o                         
  -4  -2  15         18.76         17.84         3.01 o                         
  -3  -2  15          8.43         10.99         1.93 o                         
  -2  -2  15        210.20        231.32        11.80 o                         
  -1  -2  15        411.92        404.69        14.14 o                         
   0  -2  15        207.74        240.25         9.55 o                         
   1  -2  15        123.91        114.98        10.77 o                         
   2  -2  15         23.93         30.49         6.89 o                         
   3  -2  15        141.82        138.91         7.95 o                         
  -4  -1  15         10.33         12.14         1.81 o                         
  -3  -1  15         12.99         13.06         2.58 o                         
  -1  -1  15         86.01         90.97         6.73 o                         
   0  -1  15        608.93        618.00        19.94 o                         
   1  -1  15         45.37         42.04         4.04 o                         
   2  -1  15         57.02         51.67         7.24 o                         
  -4   0  15          0.07          0.89         2.09 o                         
  -3   0  15        210.55        236.21         7.92 o                         
  -2   0  15        189.02        192.01         5.85 o                         
  -1   0  15        260.98        225.33        15.28 o                         
   0   0  15         65.80         76.86         3.76 o                         
   1   0  15        115.03        128.98         6.10 o                         
   2   0  15         71.77         75.58         4.58 o                         
   3   0  15          8.70          5.08         2.64 o                         
  -4   1  15          0.07          1.90         1.53 o                         
  -3   1  15          6.48          7.12         1.73 o                         
  -2   1  15         10.87         11.65         2.54 o                         
  -1   1  15         45.31         48.84         3.59 o                         
   0   1  15        407.56        415.74        14.10 o                         
   1   1  15         61.81         61.24         5.36 o                         
   2   1  15         68.14         85.93         4.61 o                         
   3   1  15          4.96          7.80         2.58 o                         
  -4   2  15         22.03         24.38         2.34 o                         
  -3   2  15          1.22          2.52         1.46 o                         
  -2   2  15          1.58          4.34         2.29 o                         
  -1   2  15         33.12         47.12         4.04 o                         
   0   2  15         64.62         73.23         3.88 o                         
   1   2  15         18.29         17.18         3.71 o                         
   2   2  15         68.21         75.02         8.59 o                         
   3   2  15         16.51         17.75         2.51 o                         
  -4   3  15         61.65         67.10         4.73 o                         
  -3   3  15         37.38         37.25         2.87 o                         
  -2   3  15         12.08         10.74         3.28 o                         
  -1   3  15         29.80         30.67         2.72 o                         
   0   3  15          8.84          8.33         2.36 o                         
   1   3  15         37.53         36.86         4.21 o                         
   2   3  15         62.89         60.20         3.58 o                         
  -4   4  15          8.76          8.87         2.73 o                         
  -3   4  15          6.05          6.28         3.13 o                         
  -2   4  15         34.77         40.75         2.85 o                         
  -1   4  15         42.41         38.91         2.93 o                         
   0   4  15         18.62         18.22         2.20 o                         
   1   4  15         32.91         34.75         8.26 o                         
   2   4  15         55.69         65.11         4.08 o                         
  -4   5  15         10.58          6.15         2.05 o                         
  -3   5  15         10.36          8.90         1.91 o                         
  -2   5  15         66.22         83.21         5.35 o                         
  -1   5  15         31.89         29.10         2.16 o                         
   0   5  15         18.40         20.50         2.00 o                         
   1   5  15          1.43          2.04         1.50 o                         
   2   5  15          1.56          1.08         3.31 o                         
  -2   6  15         10.72          9.74         2.64 o                         
  -1   6  15         56.14         65.99         6.24 o                         
   0   6  15          8.83          3.48         2.06 o                         
   1   6  15          1.91          4.73         4.10 o                         
  -2   7  15         30.11         25.93         3.13 o                         
  -1   7  15          5.83          4.28         2.28 o                         
   0   7  15         56.87         69.75         5.30 o                         
   1 -12  16          1.58          1.51         1.86 o                         
   0 -11  16          2.00          3.49         1.42 o                         
   1 -11  16          2.96          3.22         1.49 o                         
   2 -11  16         66.05         56.31         3.93 o                         
  -1 -10  16        365.02        349.67        14.42 o                         
   0 -10  16         54.67         51.82         2.88 o                         
   1 -10  16         54.86         54.48         3.83 o                         
   2 -10  16         22.75         19.20         2.15 o                         
   3 -10  16          5.37          4.45         2.14 o                         
  -2  -9  16          6.34          5.39         1.70 o                         
  -1  -9  16         64.00         63.29         4.20 o                         
   0  -9  16         55.26         59.29         4.32 o                         
   1  -9  16        170.61        184.40         8.81 o                         
   2  -9  16          2.79          3.68         1.39 o                         
   3  -9  16        107.18        100.33         9.53 o                         
  -2  -8  16         26.85         24.10         1.80 o                         
  -1  -8  16          3.70          5.60         2.41 o                         
   0  -8  16         13.45         15.63         3.05 o                         
   1  -8  16         61.68         70.18         6.26 o                         
   2  -8  16          7.77         10.70         1.94 o                         
   3  -8  16          2.74          5.80         2.02 o                         
  -3  -7  16          1.04          1.19         1.70 o                         
  -2  -7  16        105.34         92.82         4.73 o                         
  -1  -7  16          8.77          8.19         2.01 o                         
   0  -7  16        133.36        121.86         6.61 o                         
   1  -7  16        303.76        300.87        13.47 o                         
   2  -7  16         36.29         36.97         2.53 o                         
   3  -7  16         59.16         57.99         4.19 o                         
  -3  -6  16          0.16          0.77         1.46 o                         
  -2  -6  16         25.14         23.80         3.27 o                         
  -1  -6  16        181.22        175.22         8.98 o                         
   0  -6  16         37.93         38.65         4.14 o                         
   1  -6  16         70.73         70.93         4.79 o                         
   2  -6  16          8.08          5.64         1.80 o                         
   3  -6  16        214.29        196.16         6.59 o                         
   4  -6  16         38.18         26.62         2.64 o                         
  -3  -5  16         21.50         17.38         1.93 o                         
  -2  -5  16         30.63         36.17         4.38 o                         
  -1  -5  16          2.15          5.61         3.71 o                         
   0  -5  16        137.25        152.43         8.26 o                         
   1  -5  16         46.46         40.33         4.05 o                         
   2  -5  16          3.99          4.39         1.39 o                         
   3  -5  16         77.26         53.54         3.65 o                         
   4  -5  16          0.09         -1.30         1.36 o                         
  -4  -4  16          3.06          1.73         1.48 o                         
  -3  -4  16        198.48        206.36         6.71 o                         
  -2  -4  16         90.44         77.76        10.91 o                         
  -1  -4  16         93.97        109.37         7.18 o                         
   0  -4  16        128.56        123.33         7.35 o                         
   1  -4  16         46.14         45.38         4.36 o                         
   2  -4  16         74.41         70.37         4.45 o                         
   3  -4  16         36.85         32.47         4.24 o                         
   4  -4  16          6.07          3.11         1.34 o                         
  -3  -3  16          0.39          0.50         2.30 o                         
  -2  -3  16         18.51         15.90         2.65 o                         
  -1  -3  16         14.25         14.17         4.22 o                         
   0  -3  16         35.75         34.53         4.50 o                         
   1  -3  16         34.13         28.87         4.04 o                         
   2  -3  16         12.47         13.99         5.04 o                         
   3  -3  16          8.66          8.43         1.86 o                         
  -4  -2  16         29.60         24.28         2.38 o                         
  -3  -2  16         20.00         16.56         2.95 o                         
  -2  -2  16         15.19         13.52         2.71 o                         
  -1  -2  16        209.59        232.58        11.58 o                         
   0  -2  16         59.67         54.35         5.25 o                         
   1  -2  16          4.59          1.69         2.09 o                         
   2  -2  16          6.44         12.67         6.26 o                         
   3  -2  16         43.03         38.86         4.55 o                         
  -4  -1  16          4.67          3.49         1.32 o                         
  -3  -1  16         40.18         33.52         5.06 o                         
  -2  -1  16          2.43          5.06         3.55 o                         
  -1  -1  16        124.36        144.99         8.42 o                         
   0  -1  16         20.44         18.97         4.20 o                         
   1  -1  16         51.29         52.00         6.80 o                         
   2  -1  16         22.14         34.71         6.51 o                         
   3  -1  16         19.58          8.91         2.59 o                         
  -4   0  16          2.13          2.31         1.23 o                         
  -3   0  16          5.74          6.45         1.56 o                         
  -2   0  16        199.00        213.16         7.40 o                         
  -1   0  16        169.47        193.98        11.18 o                         
   0   0  16          7.46          9.17         3.82 o                         
   1   0  16        336.42        362.54        16.92 o                         
   2   0  16          7.09         17.46         6.05 o                         
  -3   1  16          6.24          8.61         2.10 o                         
  -2   1  16          3.64          3.65         2.39 o                         
  -1   1  16         24.91         29.61         3.70 o                         
   1   1  16          0.03          0.56         2.94 o                         
   2   1  16          2.82          5.07         2.54 o                         
  -4   2  16         85.81         79.16         4.64 o                         
  -3   2  16          8.73         10.10         2.26 o                         
  -2   2  16         40.82         36.98         3.99 o                         
  -1   2  16          0.11          3.91         2.18 o                         
   0   2  16         57.26         72.44         5.25 o                         
   1   2  16         37.95         43.39         3.57 o                         
   2   2  16         29.97         34.45         2.79 o                         
  -4   3  16          0.01          2.98         2.20 o                         
  -3   3  16        100.37        114.35         4.30 o                         
  -2   3  16         52.26         55.65         4.29 o                         
  -1   3  16         69.61         81.14         3.35 o                         
   0   3  16          8.26          8.78         2.08 o                         
   1   3  16         42.56         38.70         2.35 o                         
   2   3  16         66.95         74.78         9.07 o                         
  -3   4  16          3.07          0.26         2.21 o                         
  -2   4  16        107.45        130.21         6.72 o                         
  -1   4  16          2.12          3.93         1.74 o                         
   0   4  16         12.62          7.93         2.54 o                         
   1   4  16          7.11          7.74         1.62 o                         
  -2   5  16         46.46         46.97         3.58 o                         
  -1   5  16          1.26          5.70         4.66 o                         
   0   5  16         53.88         45.02         3.15 o                         
   1   5  16          0.48          5.35         3.93 o                         
   0   6  16         44.00         48.25         4.56 o                         
   0 -11  17         10.13          8.72         2.05 o                         
   1 -11  17          0.02          0.61         2.01 o                         
  -1 -10  17          0.51          1.64         2.04 o                         
   0 -10  17         19.34         23.11         1.87 o                         
   1 -10  17        116.43        123.72         5.95 o                         
   2 -10  17          6.39          6.96         2.38 o                         
  -1  -9  17         13.34         13.74         2.14 o                         
   0  -9  17         87.28         78.98         4.68 o                         
   1  -9  17          1.81          2.69         1.55 o                         
   2  -9  17         16.05         13.71         2.90 o                         
  -2  -8  17         84.44         76.71         4.07 o                         
  -1  -8  17         63.78         63.84         4.14 o                         
   0  -8  17         11.63         11.67         2.53 o                         
   1  -8  17          4.50          3.93         1.79 o                         
   2  -8  17         20.18         24.35         2.44 o                         
   3  -8  17         44.69         34.37         3.43 o                         
  -2  -7  17          2.29          2.13         1.25 o                         
  -1  -7  17        276.36        258.76         8.05 o                         
   1  -7  17         45.70         43.72         2.82 o                         
   2  -7  17        125.06        117.41         6.43 o                         
   3  -7  17          0.25         -1.85         1.85 o                         
  -2  -6  17         51.75         48.37         4.44 o                         
  -1  -6  17         17.22         22.89         3.41 o                         
   0  -6  17        212.96        207.63         9.78 o                         
   1  -6  17         26.15         26.92         2.46 o                         
   2  -6  17         18.61         15.83         3.17 o                         
   3  -6  17         24.94         18.16         4.30 o                         
  -3  -5  17         76.46         76.89         4.03 o                         
  -2  -5  17          5.14          5.07         1.70 o                         
  -1  -5  17         82.53         87.40         5.81 o                         
   0  -5  17         44.52         51.80         4.57 o                         
   1  -5  17        112.92         89.92         7.19 o                         
   2  -5  17         96.20         81.36         5.00 o                         
   3  -5  17         18.46         13.52         3.11 o                         
  -3  -4  17          0.20         -1.89         2.31 o                         
  -2  -4  17         32.11         31.42         4.57 o                         
  -1  -4  17        118.32        129.35         7.54 o                         
   0  -4  17         85.21         75.91         5.50 o                         
   1  -4  17          0.62          0.76         2.02 o                         
   2  -4  17        124.36        104.24         9.57 o                         
   3  -4  17         30.18         18.16         3.24 o                         
  -3  -3  17         20.11         19.04         2.91 o                         
  -2  -3  17          0.64          2.35         2.06 o                         
  -1  -3  17         35.11         35.90         4.43 o                         
   0  -3  17          0.47          3.99         3.47 o                         
   1  -3  17        130.96        119.38        17.37 o                         
   2  -3  17          1.94          4.88         2.19 o                         
   3  -3  17         19.41         17.15         4.14 o                         
  -3  -2  17          1.49          2.26         1.46 o                         
  -2  -2  17         71.45         85.94         5.55 o                         
  -1  -2  17          8.23          5.11         3.65 o                         
   0  -2  17          8.43         11.23         3.49 o                         
   1  -2  17         38.04         44.62         3.62 o                         
   2  -2  17         29.21         29.43         8.00 o                         
   3  -2  17          3.50          4.22         1.71 o                         
  -3  -1  17         41.80         39.31         2.21 o                         
  -2  -1  17        104.87        106.25         6.19 o                         
  -1  -1  17         29.75         31.61         3.59 o                         
   0  -1  17         40.03         37.33         4.27 o                         
   1  -1  17         35.73         31.34         3.23 o                         
   2  -1  17          3.99          7.10         2.75 o                         
   3  -1  17         63.68         54.26         3.82 o                         
  -3   0  17          6.59          9.31         1.84 o                         
  -2   0  17          1.73          4.57         2.13 o                         
  -1   0  17         13.69         21.96         6.18 o                         
   0   0  17         78.36         80.83         5.60 o                         
   1   0  17          3.65          4.35         2.73 o                         
   2   0  17          3.30          5.69         1.97 o                         
  -3   1  17         36.38         31.39         2.17 o                         
  -2   1  17         43.98         44.76         2.90 o                         
  -1   1  17         78.60         92.93         4.60 o                         
   1   1  17         17.91         28.72         2.84 o                         
   2   1  17          0.01         -0.36         1.64 o                         
  -3   2  17        110.75        109.95         6.88 o                         
  -2   2  17         16.11         11.12         2.80 o                         
  -1   2  17         48.28         49.22         2.95 o                         
   0   2  17         20.53         29.43         4.33 o                         
   1   2  17         18.42         35.21         5.53 o                         
   2   2  17         16.64         10.00         3.59 o                         
  -3   3  17         21.48         20.11         2.48 o                         
  -2   3  17         24.28         26.15         2.77 o                         
  -1   3  17         40.58         53.71         2.53 o                         
   0   3  17         28.23         24.15         1.98 o                         
   1   3  17         51.47         52.84         4.81 o                         
  -2   4  17         21.16         21.85         2.61 o                         
  -1   4  17         70.90         71.63         5.02 o                         
   0   4  17          1.76          2.90         1.90 o                         
   1   4  17          8.90         13.38         3.50 o                         
   0   5  17          0.20          3.34         3.27 o                         
   0 -10  18         54.48         37.82         2.88 o                         
  -1  -9  18         74.91         59.14         3.62 o                         
   0  -9  18         41.89         39.19         2.81 o                         
   1  -9  18         68.78         53.04         2.46 o                         
   2  -9  18         99.42         80.98         4.26 o                         
  -1  -8  18        150.15        129.92         6.13 o                         
   0  -8  18         19.91         22.54         3.22 o                         
   1  -8  18         47.35         42.44         4.68 o                         
   2  -8  18         13.56          6.70         2.00 o                         
  -1  -7  18          0.69         -0.10         1.74 o                         
   1  -7  18         31.79         28.58         2.14 o                         
   2  -7  18         49.08         38.68         4.30 o                         
  -2  -6  18         14.35          9.82         2.21 o                         
  -1  -6  18         21.37         14.96         1.76 o                         
   0  -6  18         62.05         62.03         4.09 o                         
   1  -6  18         56.92         47.66         2.62 o                         
   2  -6  18          3.07          5.37         1.88 o                         
  -2  -5  18         71.94         61.19         7.19 o                         
  -1  -5  18          3.33          5.39         2.77 o                         
   0  -5  18         21.04         28.06         3.38 o                         
   1  -5  18          9.68          9.23         1.37 o                         
   2  -5  18          0.32          1.69         2.84 o                         
  -2  -4  18         36.21         36.23         3.52 o                         
  -1  -4  18         16.90         16.43         3.28 o                         
   0  -4  18         37.44         41.99         3.97 o                         
   1  -4  18          7.37          4.83         2.37 o                         
   2  -4  18         24.75         33.83         4.96 o                         
  -3  -3  18         54.58         50.76         3.30 o                         
  -2  -3  18         33.96         30.26         2.26 o                         
  -1  -3  18          6.37         10.95         3.25 o                         
   0  -3  18         40.77         44.48         4.10 o                         
   1  -3  18         11.82         12.63         4.85 o                         
   2  -3  18          6.10          3.76         4.27 o                         
  -2  -2  18         18.16         15.26         2.05 o                         
  -1  -2  18         84.12         92.57         4.55 o                         
   0  -2  18         25.21         24.76         3.49 o                         
   1  -2  18          0.67          2.26         2.54 o                         
   2  -2  18         17.09         20.75         5.64 o                         
  -2  -1  18         27.41         34.53         3.35 o                         
  -1  -1  18        123.47        129.46         4.19 o                         
   0  -1  18         50.90         63.60         4.67 o                         
   1  -1  18         15.74         10.47         4.34 o                         
   2  -1  18         64.34         68.87         5.02 o                         
  -2   0  18         29.59         37.59         2.44 o                         
  -1   0  18         88.09         93.85         4.27 o                         
   0   0  18          6.98         10.81         2.85 o                         
   1   0  18          9.72         12.66         2.17 o                         
   2   0  18          1.47         -1.42         3.20 o                         
  -2   1  18         22.37         22.25         1.99 o                         
  -1   1  18         63.55         61.96         3.42 o                         
   0   1  18          0.55         -0.54         2.28 o                         
   1   1  18         27.49         29.01         9.45 o                         
  -1   2  18          0.19         -1.22         1.49 o                         
   0   2  18          1.25          2.16         1.41 o                         
   1   2  18          3.18          4.31         3.63 o                         
   0  -8  19        112.80         98.65         5.02 o                         
   1  -8  19          0.03          1.63         1.83 o                         
   0  -7  19         26.43         18.36         2.67 o                         
   1  -7  19          0.19         -0.74         2.00 o                         
  -1  -6  19         26.13         21.75         2.15 o                         
   0  -6  19          0.03          3.51         2.36 o                         
   1  -6  19          3.39          1.32         1.98 o                         
  -1  -5  19         57.81         54.28         4.41 o                         
   0  -5  19         48.30         40.80         2.04 o                         
   1  -5  19         20.47         18.39         3.06 o                         
  -1  -4  19          2.78          3.11         1.47 o                         
   0  -4  19         16.71         14.48         1.75 o                         
   1  -4  19         12.12          9.62         4.40 o                         
  -2  -3  19         27.09         25.31         2.57 o                         
  -1  -3  19         23.81         24.44         2.03 o                         
   0  -3  19         26.55         31.15         3.19 o                         
   1  -3  19          8.70         10.01         4.65 o                         
  -2  -2  19         98.93        113.14         5.65 o                         
  -1  -2  19         12.04         14.99         1.94 o                         
   0  -2  19          6.40          6.11         2.38 o                         
   1  -2  19         36.30         44.63         6.85 o                         
  -1  -1  19          0.01         -0.19         1.41 o                         
   0  -1  19         28.52         31.84         3.00 o                         
   1  -1  19         10.52         19.13         4.00 o                         
  -1   0  19          0.02         -0.56         2.09 o                         
   0   0  19         68.51         59.80         2.59 o                         
   1   0  19          0.94          3.26         3.34 o                         
                                                                                
